# Supplementary material for: Unidirectional gene pairs in archaea and bacteria require overlaps or very short intergenic distances for translational coupling via termination-reinitiation and often encode subunits of heteromeric complexes
Source: Front Microbiol. 2023 Nov 9;14:1291523. doi: 10.3389/fmicb.2023.1291523 (PMC10666635; doi:10.3389/fmicb.2023.1291523)
Supplement: Supplementary file 4 [file Table_3.XLSX]

## Sheet: Tabelle1
Supplementary Table S3. Polycistronic transcripts of unidirectional gene pairs in E. coli as listed in the EcoCyc database. The following information is listed: 1) No., 2) gene designation, 3) orientation, 4) intergenic distance, 5) replicon, on which the gene pair is localized, 6) genomic localization and strand (F, forward; R, reverse), 7) gene name, 8) formation of a polycistronic transcript (…
No.	Gene No.	Orientation	Distance [nt]	Replicon	Location	Gene	polycistronic	Transcript
1	b0058	unidirectional	11	CHR	59687-60346/R	rluA	+	rspArluA
2	b0062	unidirectional	10	CHR	66835-68337/R	araA	+	araBA
3	b0071	unidirectional	10	CHR	78848-79453/R	leuD	+	leuLABCD
4	b0101	unidirectional	9	CHR	111649-111846/R	yacG	+	coaEzapDyacG
5	b0107	unidirectional	9	CHR	115714-117099/R	hofB	+	ppdDhofBC
6	b0133	unidirectional	11	CHR	147944-148795/R	panC	+	panBC
7	b0137	unidirectional	11	CHR	151626-152231/R	yadL	+	yadMLKC
8	b0155	unidirectional	11	CHR	175107-176528/F	clcA	no
9	b0175	unidirectional	12	CHR	195677-196534/F	cdsA	+	ispZUcdsA
10	b0176	unidirectional	11	CHR	196546-197898/F	rseP	no
11	b0185	unidirectional	12	CHR	208621-209580/F	accA	no
12	b0234	unidirectional	9	CHR	252709-253161/F	yafP	+	dinByafNOP
13	b0243	unidirectional	11	CHR	261503-262756/F	proA	+	proBA
14	b0271	unidirectional	11	CHR	286789-288399/F	yagH	+	yagGH
15	b0283	unidirectional	9	CHR	297770-298726/R	paoD	+	paoABCD
16	b0301	unidirectional	11	CHR	317726-318319/R	rclC	+	rclABC
17	b0307	unidirectional	10	CHR	322338-323765/F	ykgF	+	ykgEFG
18	b0324	unidirectional	9	CHR	341125-342507/F	yahJ	+	yahIJ
19	b0350	unidirectional	9	CHR	372115-372924/F	mhpD	+	mhpABCDFE
20	b0366	unidirectional	12	CHR	386207-386974/F	tauB	+	tauABCD
21	b0378	unidirectional	12	CHR	397872-398966/F	yaiW	+	sbmAyaiW
22	b0409	unidirectional	10	CHR	429505-430476/F	secF	+	yajCsecDF
23	b0428	unidirectional	11	CHR	446815-447705/R	cyoE	+	cycABCDE
24	b0508	unidirectional	12	CHR	535710-536486/F	hyi	+	gclhyiglxRybbWallBybbYglxK
25	b0515	unidirectional	10	CHR	543261-544046/R	allE	+	allDCE
26	b0520	unidirectional	10	CHR	549627-550442/F	ylbF	+	fdrAylbEFybcF
27	b0534	unidirectional	10	CHR	563330-563845/F	sfmF	+	sfmHF
28	b0546	unidirectional	9	CHR	571454-572251/F	ybcM	+	ybcLM
29	b0575	unidirectional	11	CHR	598714-601857/F	cusA	+	cusCPBA
30	b0594	unidirectional	9	CHR	626070-627680/F	entE	+	entCEBAH
31	b0615	unidirectional	10	CHR	648039-649571/R	citF	+	citCDEFXG
32	b0633	unidirectional	10	CHR	664102-665190/R	rlpA	+	rsfSrlmHmrdABrlpA
33	b0742	unidirectional	9	CHR	779598-780389/F	cpoB	+	tolBpalcpoB
34	b0758	unidirectional	9	CHR	789983-791029/R	galT	+	galET
35	b0792	unidirectional	10	CHR	825002-826108/R	ybhR	+	cecRybhGFSR
36	b0856	unidirectional	9	CHR	896134-897087/F	potH	+	potFGHI
37	b0869	unidirectional	10	CHR	906852-908282/R	ybjT	+	poxBitaEybjT
38	b0872	unidirectional	11	CHR	911182-912150/R	hcr	+	hcphcr
39	b0892	unidirectional	10	CHR	937994-939337/F	rarA	+	lolArarA
40	b0895	unidirectional	10	CHR	943414-944031/F	dmsB	+	dsmABC
41	b0934	unidirectional	10	CHR	994041-994832/R	ssuC	+	ssuEADCB
42	b0942	unidirectional	11	CHR	1002889-1003431/F	ycbU	+	alfDCGycbUVF
43	b0949	unidirectional	11	CHR	1009964-1011871/F	uup	+	rlmLuup
44	b0979	unidirectional	11	CHR	1039296-1040432/F	appB	+	appCBXA
45	b1007	unidirectional	10	CHR	1069860-1070354/R	rutF	+	rutABCDEFG
46	b1008	unidirectional	9	CHR	1070365-1070955/R	rutE	+	rutABCDEFG
47	b1010	unidirectional	11	CHR	1071773-1072159/R	rutC	+	rutABCDEFG
48	b1067	unidirectional	10	CHR	1126157-1126804/F	yceH	no
49	b1075	unidirectional	11	CHR	1131854-1132549/F	flgD	+	flgBCDEFGHIJ
50	b1080	unidirectional	11	CHR	1136274-1137371/F	flgI	+	flgBCDEFGHIJ
51	b1083	unidirectional	11	CHR	1140033-1140986/F	flgL	+	flgKLO
52	b1093	unidirectional	12	CHR	1150670-1151404/F	fabG	+	ptsXfabHDG
53	b1100	unidirectional	10	CHR	1156777-1157574/F	ycfH	+	pabCmltGtmkholBycfH
54	b1107	unidirectional	10	CHR	1164095-1165120/F	nagZ	+	hinTycfLlpoBthiKnagZycfP
55	b1134	unidirectional	9	CHR	1193827-1194288/R	nudJ	+	rluEnudJ
56	b1149	unidirectional	9	CHR	1204170-1205537/F	ymfN	+	ymfTLMNRbeeEymfQycfKtfaP
57	b1150	unidirectional	11	CHR	1205549-1205731/F	ymfR	+	ymfTLMNRbeeEjayEymfQKtfaP
58	b1171	unidirectional	9	CHR	1222305-1222634/R	ymgD	+	ymgGD
59	b1190	unidirectional	9	CHR	1238879-1239949/F	dadX	+	dadAX
60	b1198	unidirectional	10	CHR	1247696-1249114/R	dhaM	+	dhaKLM
61	b1199	unidirectional	10	CHR	1249125-1249757/R	dhaL	+	dhaKLM
62	b1246	unidirectional	11	CHR	1304754-1305767/F	oppD	+	cppAoppBCDF
63	b1261	unidirectional	11	CHR	1317222-1318415/R	trpB	+	trpEDCBA
64	b1315	unidirectional	9	CHR	1376832-1377887/F	ycjS	+	ycjMNOPQRS
65	b1335	unidirectional	10	CHR	1399721-1400236/R	ogt	+	abgABTogt
66	b1359	unidirectional	12	CHR	1421119-1421976/F	ydaU	+	ydaSTUVWR
67	b1389	unidirectional	11	CHR	1454868-1455155/F	paaB	+	paaABCDEFGHIJK
68	b1475	unidirectional	12	CHR	1550461-1551345/F	fdnH	+	fdnGHI
69	b1503	unidirectional	12	CHR	1587793-1588296/R	ydeR	+	ydeTSR
70	b1516	unidirectional	11	CHR	1605051-1606073/F	lsrB	+	lsrACDBFGtam
71	b1580	unidirectional	11	CHR	1652896-1653915/R	rspB	+	rspAB
72	b1589	unidirectional	10	CHR	1662990-1663607/F	ynfG	+	ynfEFGHdsmD
73	b1602	unidirectional	10	CHR	1674972-1676360/R	pntB	+	pntAB
74	b1622	unidirectional	9	CHR	1700957-1702129/F	malY	+	malXY
75	b1679	unidirectional	12	CHR	1758874-1759290/R	sufE	+	sufABCDSE
76	b1682	unidirectional	9	CHR	1761766-1762512/R	sufC	+	sufABCDSE
77	b1692	unidirectional	11	CHR	1773789-1774655/F	ydiB	+	ydiNBaroD
78	b1733	unidirectional	12	CHR	1816386-1817135/R	chbG	+	chbBCARFG
79	b1754	unidirectional	9	CHR	1836073-1837239/F	ynjB	+	ydjXYZyniABCD
80	b1768	unidirectional	10	CHR	1851887-1852528/F	pncA	+	ansApncA
81	b1771	unidirectional	9	CHR	1854991-1855971/R	ydjG	+	ydjLKJIHG
82	b1819	unidirectional	12	CHR	1903895-1904746/F	manZ	+	manXYZ
83	b1823	unidirectional	12	CHR	1907226-1907435/R	cspC	+	yobFcspC
84	b1839	unidirectional	12	CHR	1923365-1923706/R	yebY	+	yobAyebZY
85	b1881	unidirectional	10	CHR	1966393-1967037/R	cheZ	+	tartapcheRBYZ
86	b1949	unidirectional	9	CHR	2022616-2022885/F	fliQ	+	fliLMNOPQR
87	b1991	unidirectional	11	CHR	2063388-2064467/R	cobT	+	cobUST
88	b2043	unidirectional	10	CHR	2114502-2115896/R	wcaM	+	wcaKLM
89	b2055	unidirectional	10	CHR	2128904-2129650/R	wcaE	+	wcaCDEFgmdfciwcaIcpsGwcaJwzxC
90	b2094	unidirectional	9	CHR	2174597-2175049/R	gatA	+	gatZABOD
91	b2120	unidirectional	10	CHR	2205695-2207974/F	yehM	+	yehLMPQ
92	b2201	unidirectional	12	CHR	2297021-2297644/R	ccmA	+	napFDAGHBCccmABCDEFGH
93	b2202	unidirectional	9	CHR	2297657-2298259/R	napC	+	napFDAGHBC
94	b2280	unidirectional	11	CHR	2395342-2395896/R	nuoJ	+	nuoAGCEFGHIJKLMN
95	b2293	unidirectional	10	CHR	2411439-2412089/R	hxpA	+	yfbUhxpA
96	b2382	unidirectional	12	CHR	2501130-2501987/F	ypdC	+	pyrSRypdC
97	b2438	unidirectional	12	CHR	2555228-2555728/R	eutK	+	eutBCLKR
98	b2439	unidirectional	9	CHR	2555741-2556400/R	eutL	+	eutBCLKR
99	b2445	unidirectional	11	CHR	2561625-2561993/F	yffN	+	yffMN
100	b2449	unidirectional	10	CHR	2563980-2564372/F	yffR	+	yffQR
101	b2454	unidirectional	10	CHR	2569501-2570337/R	eutJ	+	eutNEJG
102	b2455	unidirectional	11	CHR	2570348-2571751/R	eutE	+	eutNEJG
103	b2461	unidirectional	12	CHR	2574978-2575457/R	eutP	+	eutSPQTDM
104	b2483	unidirectional	10	CHR	2603847-2604794/F	hyfC	+	hyfABCDEFGHIJRfocB
105	b2485	unidirectional	11	CHR	2606262-2606912/F	hyfE	+	hyfABCDEFGHIJRfocB
106	b2488	unidirectional	9	CHR	2610164-2610709/F	hyfH	+	hyfABCDEFGHIJRfocB
107	b2512	unidirectional	10	CHR	2637474-2638652/R	bamB	+/-	operon transcript possible
108	b2524	unidirectional	11	CHR	2656536-2656736/R	iscX	+	hscBAfdxiscX
109	b2542	unidirectional	9	CHR	2672047-2673249/F	hcaD	+	hcaEFCBD
110	b2544	unidirectional	11	CHR	2673816-2674688/R	yphB	+	yphCB
111	b2564	unidirectional	11	CHR	2700998-2701729/R	pdxJ	+	rncerarecOpdxJacpS
112	b2565	unidirectional	11	CHR	2701741-2702469/R	recO	+	rncerarecOpdxJacpS
113	b2600	unidirectional	10	CHR	2738948-2740069/R	tyrA	+	aroFtyrA
114	b2668	unidirectional	9	CHR	2797520-2798044/F	ygaP	+	ybaVP
115	b2676	unidirectional	9	CHR	2803502-2804461/F	nrdF	+	ndrHIEF
116	b2704	unidirectional	10	CHR	2827362-2827733/F	srlB	+	srlAEBDgutMsrlRQ
117	b2720	unidirectional	9	CHR	2844210-2844752/R	hycF	+	hycABCDEFGHI
118	b2758	unidirectional	12	CHR	2881051-2882142/R	casC	+	casABCDE12
119	b2822	unidirectional	12	CHR	2959060-2962428/R	recC	+	ppdABygdBppdCrecC
120	b2829	unidirectional	12	CHR	2966188-2968434/R	ptsP	+	rppHptsP
121	b2867	unidirectional	10	CHR	3002614-3003492/F	xdhB	+	xdhABC
122	b2890	unidirectional	9	CHR	3033657-3035174/R	lysS	+	pprfBlysD
123	b2919	unidirectional	10	CHR	3063993-3064778/F	scpB	+	scpAargKscpBC
124	b2947	unidirectional	12	CHR	3091878-3092828/F	gshB	+	rsmEgshB
125	b2990	unidirectional	12	CHR	3139716-3139964/R	hybG	+	hybOABCDEFG
126	b3137	unidirectional	12	CHR	3283143-3284003/F	kbaY	+	agaSkbaYagaBCDIyraH
127	b3145	unidirectional	10	CHR	3291341-3292432/F	yraK	+	yraIJK
128	b3150	unidirectional	9	CHR	3296409-3296984/F	yraP	no	-
129	b3213	unidirectional	12	CHR	3359198-3360616/F	gltD	+	gltBD
130	b3256	unidirectional	10	CHR	3405917-3407266/F	accC	+	accBC
131	b3259	unidirectional	11	CHR	3409070-3409951/F	prmA	+	yhdTpanFprmA
132	b3266	unidirectional	11	CHR	3415033-3418137/F	acrF	+	acrEF
133	b3270	unidirectional	9	CHR	3421325-3422428/F	yhdY	+	yhdWXYZ
134	b3292	unidirectional	10	CHR	3438705-3439130/R	zntR	+	yhdNzntR
135	b3304	unidirectional	9	CHR	3445244-3445597/R	rplR	+	rplNXErpsNHrplFRrpsErpmDrplOsecYromJ
136	b3305	unidirectional	12	CHR	3445607-3446140/R	rplF	+	rplNXErpsNHrplFRrpsErpmDrplOsecYrpmJ
137	b3309	unidirectional	10	CHR	3447453-3447767/R	rplX	+	rplNXENHFREDOsecYrpmJ
138	b3313	unidirectional	12	CHR	3448759-3449169/R	rplP	+	rpsJrplCDWBrpsSrplVrpsCrplPrpmCrps
139	b3319	unidirectional	10	CHR	3451681-3452286/R	rplD	+	rplNXENHFREDOsecYrpmJ
140	b3326	unidirectional	9	CHR	3458339-3459820/F	gspE	+	gspCDEFGHIJKLMO
141	b3328	unidirectional	9	CHR	3461023-3461460/F	gspG	+	gspCDEFGHIJKLMO
142	b3376	unidirectional	11	CHR	3504935-3506020/R	yhfS	+	yhfXWpapyhfUTS
143	b3377	unidirectional	11	CHR	3506032-3507336/R	yhfT	+	yhfXWphpyhfUTS
144	b3378	unidirectional	10	CHR	3507348-3507701/R	yhfU	+	yhfXWphpyhfUTS
145	b3400	unidirectional	10	CHR	3529348-3529749/F	hslR	+	yrfGhslR
146	b3416	unidirectional	9	CHR	3547986-3550070/R	malQ	+	malPQ
147	b3503	unidirectional	12	CHR	3650237-3650662/F	arsC	+	arsRBC
148	b3532	unidirectional	10	CHR	3690268-3692607/R	bcsB	+	bcsABZC
149	b3541	unidirectional	10	CHR	3702865-3703848/R	dppD	+	dppABCDF
150	b3542	unidirectional	9	CHR	3703859-3704761/R	dppC	+	dppABCDF
151	b3559	unidirectional	9	CHR	3722328-3724397/R	glyS	+	glyQS
152	b3576	unidirectional	11	CHR	3743743-3744210/F	yiaL	+	yiaKLMNOlyxKsgbHUE
153	b3579	unidirectional	12	CHR	3746094-3747080/F	yiaO	+	yiaKLMNOlyxKsgbHUE
154	b3616	unidirectional	9	CHR	3790320-3791345/R	tdh	+	kbltdh
155	b3620	unidirectional	9	CHR	3794929-3795975/F	waaF	+	rfaDwaaFCL
156	b3622	unidirectional	9	CHR	3796948-3798207/F	waaL	+	rfaDwaaFCL
157	b3656	unidirectional	9	CHR	3832219-3834537/R	yicI	+	yicJI
158	b3667	unidirectional	9	CHR	3847305-3848624/R	uhpC	+	uhpABC
159	b3734	unidirectional	12	CHR	3918316-3919857/R	atpA	+	atpBEFHAGDC
160	b3785	unidirectional	11	CHR	3969031-3970077/F	wzzE	+	rfewzzEWecBCrffGHCwecEwzxEwecFwzyErffM
161	b3845	unidirectional	9	CHR	4027609-4028772/R	fadA	+	fadBA
162	b3850	unidirectional	11	CHR	4034608-4035153/F	hemG	+	pepQyigZtrkHhemG
163	b3868	unidirectional	11	CHR	4053869-4055278/R	glnG	+	glnALG
164	b3893	unidirectional	12	CHR	4081857-4082759/R	fdoH	+	fdoGHIfdhE
165	b3899	unidirectional	10	CHR	4090915-4092366/R	frvB	+	frvABXR
166	b3901	unidirectional	9	CHR	4093124-4093438/R	rhaM	no
167	b3931	unidirectional	9	CHR	4120416-4121747/R	hslU	+	hslVU
168	b3945	unidirectional	10	CHR	4137932-4139035/R	gldA	+	ptsABgldA
169	b3946	unidirectional	11	CHR	4139046-4139708/R	fsaB	+	ptsAfsaBgldA
170	b3998	unidirectional	9	CHR	4198790-4199461/F	nfi	+	nudChemEnfi
171	b4001	unidirectional	12	CHR	4200566-4201261/F	yjaH	no
172	b4005	unidirectional	11	CHR	4204642-4205931/R	purD	+	purHD
173	b4040	unidirectional	12	CHR	4253016-4253888/F	ubiA	+	ubiCA
174	b4085	unidirectional	10	CHR	4307783-4308478/R	alsE	+	alsBACE
175	b4112	unidirectional	9	CHR	4332181-4333272/R	basS	+	basRS
176	b4127	unidirectional	11	CHR	4352085-4352357/F	yjdJ	+	yjdIJ
177	b4151	unidirectional	10	CHR	4379007-4379366/R	frdD	+	frdABCD
178	b4152	unidirectional	10	CHR	4379377-4379772/R	frdC	+	frdABCD
179	b4170	unidirectional	9	CHR	4397412-4399259/F	mutL	+	nnrtsaEamiBmutLmiaAhfqhflXKC
180	b4185	unidirectional	9	CHR	4412387-4413025/F	yjfM	+	yifKLMC
181	b4195	unidirectional	9	CHR	4421708-4422172/F	ulaC	+	ulaABCDEF
182	b4197	unidirectional	9	CHR	4422846-4423700/F	ulaE	+	ulaABCDEF
183	b4230	unidirectional	10	CHR	4452571-4453596/F	ytfT	+	ytfQRTF
184	b4244	unidirectional	12	CHR	4470986-4471447/R	pyrI	+	pyrLBI
185	b4280	unidirectional	11	CHR	4505287-4506405/F	nanY	+	nanXY
186	b4297	unidirectional	10	CHR	4522127-4524094/R	yjhG	+	yjhIHG
187	b4301	unidirectional	11	CHR	4526905-4527537/R	sgcE	+	sgcXBCQAER
188	b4303	unidirectional	12	CHR	4528111-4528917/R	sgcQ	+	sgcXBCQAER
189	b4304	unidirectional	11	CHR	4528930-4530243/R	sgcC	+	sgcXBCQAER
190	b4307	unidirectional	11	CHR	4533239-4533784/R	yjhQ	+	topAIyjhQ
191	b4318	unidirectional	9	CHR	4547742-4548272/F	fimF	+	fimAICDFGH
192	b4319	unidirectional	12	CHR	4548285-4548788/F	fimG	+	fimAICDFGH
193	b4328	unidirectional	12	CHR	4558354-4559526/R	iadA	+	yjiHGiadA
194	b4334	unidirectional	9	CHR	4563922-4564689/R	yjiL	+	yjiML
195	b4352	unidirectional	10	CHR	4587909-4588865/R	yjiA	+	yjiXA
196	b4398	unidirectional	12	CHR	4636007-4636696/F	creB	+	creAGCD
197	b4467	unidirectional	10	CHR	3124236-3125459/R	glcF	+	glcDEFGBA
198	b4527	unidirectional	10	CHR	1419156-1419311/R	ydaF	+	ydaGF
199	b4551	unidirectional	9	CHR	3478592-3478792/R	yheV	+	kefGByheV
200	b4572	unidirectional	9	CHR	548357-549616/F	ylbE	+	fdrAylbEFybcF
201	b4592	unidirectional	12	CHR	1040445-1040537/F	appX	+	appCBXA
202	b4723	unidirectional	10	CHR	1051684-1051872/F	ymcF	?	no transcript information
203	b4724	unidirectional	10	CHR	1638256-1638444/R	ynfQ	?	no transcript information
