# Supplementary material for: Unidirectional gene pairs in archaea and bacteria require overlaps or very short intergenic distances for translational coupling via termination-reinitiation and often encode subunits of heteromeric complexes
Source: Front Microbiol. 2023 Nov 9;14:1291523. doi: 10.3389/fmicb.2023.1291523 (PMC10666635; doi:10.3389/fmicb.2023.1291523)
Supplement: Supplementary file 5 [file Table_4.XLSX]

## Sheet: Tabelle1
Supplementary Table S4. List of unidirectional COG (Cluster of Orthologous Groups of proteins) pairs that were analyzed. The following information are listed: 1) identity of the upstream and downstream gene of the COG pair, 2) the median intergenic distance, 3) and 4) the longest and shortest intergenic distance in the group, 5) the number of gene pairs in the COG, 6) functional category of the u…
cogx-cogy	med	q1	q3	n	cogx fun	cogx name	cogx gene	cogx system		UniProt	cogy fun	cogy name	cogy gene	cogy system		Uniprot
COG4544@COG0389	-56	-83	6	330	S	Uncharacterized conserved protein					L	Nucleotidyltransferase/DNA polymerase DinP involved in DNA repair	DinP			4R8U
COG3519@COG3520	-37	-37	-4	364	U	Type VI protein secretion system component VasA	VasA				U	Predicted component of the type VI protein secretion system				6N38
COG2250@COG1708	-23.3	-33.9	-9.2	213	V	HEPN domain protein, predicted toxin of MNT-HEPN system	HEPN			1O3U	R	Predicted nucleotidyltransferase, MJ0604 family	MJ0604			5YEP
COG2929@COG3514	-20	-38	-4	223	S	Uncharacterized conserved protein, DUF497 family				3U97	S	Uncharacterized conserved protein, DUF4415 family
COG3415@COG3335	-17	-25	15.9	578	V	CRISPR-associated protein Csa3, CARF domain	Csa3	CRISPR-Cas system		2WTE	X	Transposase
COG0046@COG0034	-15.4	-27.1	6.7	219	F	Phosphoribosylformylglycinamidine (FGAM) synthase, synthetase domain	PurL1	Purine biosynthesis		3VIU	F	Glutamine phosphoribosylpyrophosphate amidotransferase	PurF	Purine biosynthesis		1ECB
COG1122@COG1122	-15.1	-27.1	-6.1	403	PR	Energy-coupling factor transporter ATP-binding protein EcfA2	EcfA2			4HUQ	PR	Energy-coupling factor transporter ATP-binding protein EcfA2	EcfA2			4HUQ
COG0312@COG0483	-14	-14	6.5	128	R	Zn-dependent protease PmbA/TldA or its inactivated homolog	TldD			3TV9	G	Archaeal fructose-1,6-bisphosphatase or related enzyme, inositol monophosphatase family	SuhB	Gluconeogenesis		1AWB
COG0495@COG5468	-14	-14	2	199	J	Leucyl-tRNA synthetase	LeuS	Aminoacyl-tRNA synthetases		6LPF	S	Predicted lipoprotein involved in lipopolysaccharide assembly
COG1178@COG3840	-14	-17	-8	184	P	ABC-type Fe3+ transport system, permease component	FbpB				H	ABC-type thiamine transport system, ATPase component ThiQ	ThiQ
COG3117@COG1934	-14	-23	1	364	M	Lipopolysaccharide export system protein LptC	YrbK			3MY2	M	Lipopolysaccharide export system protein LptA	LptA			2R19
COG1045@COG0215	-13.1	-22.1	4.9	163	E	Serine acetyltransferase	CysE	Cysteine biosynthesis		1T3D	J	Cysteinyl-tRNA synthetase	CysS	Aminoacyl-tRNA synthetases		1LI5
COG1057@COG1713	-13.1	-16.1	0.9	235	H	Nicotinate-nucleotide adenylyltransferase NadD	NadD	NAD biosynthesis		1YUM	TR	Diadenosine tetraphosphatase YqeK or a related HD superfamily phosphohydrolase	YqeK			2OGI
COG1780@COG0209	-13.1	-28	11	219	F	Flavodoxin NrdI, NrdF-interacting activator of class Ib ribonucleotide reductase	NrdI			1RLJ	F	Ribonucleotide reductase alpha subunit	NrdA	Pyrimidine salvage		1R1R
COG3201@COG3172	-13	-44.8	-4	119	H	Nicotinamide riboside transporter PnuC	PnuC			4QTN	H	Nicotinamide riboside kinase	NadR3	NAD biosynthesis		1LW7
COG1708@COG2250	-12.35	-17	-6.1	142	R	Predicted nucleotidyltransferase, MJ0604 family	MJ0604			5YEP	V	HEPN domain protein, predicted toxin of MNT-HEPN system	HEPN			1O3U
COG2384@COG0327	-12.1	-18.1	-6.1	233	J	tRNA A22 N1-methylase	TrmK	tRNA modification		3KR9	H	Putative GTP cyclohydrolase 1 type 2, NIF3 family	NIF3	Folate biosynthesis		3SY1
COG2452@COG0675	-12	-27.9	-2.1	256	X	Predicted site-specific integrase-resolvase				3ILX	X	Transposase	InsQ
COG2002@COG1848	-11.05	-21.9	-3.2	134	KV	Bifunctional DNA-binding transcriptional regulator of stationary/sporulation/toxin gene expression and antitoxin component of the YhaV-PrlF toxin-antitoxin module	AbrB			2RO5	V	VapC family ribonuclease, toxin component of the VapBC toxin-antitoxin module, contains PIN domain	VapC
COG2161@COG2026	-11	-11	-3.4	168	V	Antitoxin component YafN of the YafNO toxin-antitoxin module, PHD/YefM family	StbD			2A6Q	V	mRNA-degrading endonuclease RelE, toxin component of the RelBE toxin-antitoxin system	RelE			1WMI
COG4737@COG2944	-11	-17	-4	147	S	Uncharacterized conserved protein					K	DNA-binding transcriptional regulator YiaG, XRE-type HTH domain	YiaG			5JAA
COG0578@COG3075	-10.2	-11	-3.8	149	C	Glycerol-3-phosphate dehydrogenase	GlpA	Isoprenoid biosynthesis		2RGH	E	Anaerobic glycerol-3-phosphate dehydrogenase	GlpB
COG1131@COG4473	-10.1	-10.1	-6.1	126	V	ABC-type multidrug transport system, ATPase component	CcmA			5DO7	U	Predicted ABC-type exoprotein transport system, permease component	EcsB
COG1624@COG4856	-10.1	-13.1	-4	329	T	c-di-AMP synthetase, contains DisA_N domain	DisA			2FB5	T	Cyclic di-AMP synthase regulator CdaR, YbbR domain	YbbR			2KQ1
COG1868@COG1776	-10.1	-13.1	-3.1	179	N	Flagellar motor switch protein FliM	FliM			2HP7	T	Phosphoaspartate phosphatase CheC, specific for CheY-P	CheC			2F9Z
COG2740@COG1358	-10.1	-13.1	-6.1	247	R	Nucleoid-associated protein YlxR, Predicted RNA-binding, DUF448 family	YlxR			1G2R	J	Ribosomal protein L7Ae or related RNA K-turn-binding protein	Rpl7Ae	Ribosome 50S subunit		4LCK
COG3683@COG2215	-10	-10	1	189	R	ABC-type uncharacterized transport system, periplasmic component					P	ABC-type nickel/cobalt efflux system, permease component RcnA	RcnA
COG0582@COG4974	-9.6	-16.1	7.2	118	LX	Integrase/recombinase, includes phage integrase	FimB				L	Site-specific recombinase XerD	XerD			1A0P
COG1708@COG2445	-8.1	-13.1	-1.1	216	R	Predicted nucleotidyltransferase, MJ0604 family	MJ0604			5YEP	R	Uncharacterized HEPN domain protein YutE, UPF0331/DUF86 family	YutE			1YLM
COG2886@COG2405	-8.1	-12.1	-3.2	143	R	Predicted antitoxin, contains HTH domain					R	Predicted nucleic acid-binding protein, contains PIN domain
COG5433@COG5433	-8.1	-25.1	41	124	X	Predicted transposase YbfD/YdcC associated with H repeats	YhhI				X	Predicted transposase YbfD/YdcC associated with H repeats	YhhI
COG0155@COG3749	-8	-14	-1	271	P	Sulfite reductase, beta subunit (hemoprotein)	CysI	Cysteine biosynthesis		1AOP	S	Uncharacterized conserved protein, DUF934 family
COG0404@COG4583	-8	-8	-7.4	323	E	Glycine cleavage system protein T (aminomethyltransferase)	GcvT	Glycine cleavage		2GAH	E	Sarcosine oxidase gamma subunit	SoxG
COG0739@COG1664	-8	-13.4	13	264	M	Murein DD-endopeptidase MepM and murein hydrolase activator NlpD, contains LysM domain	NlpD			2GU1	Z	Cytoskeletal protein CcmA, bactofilin family	CcmA			2N3D
COG1135@COG2011	-8	-11	-3.1	1028	E	ABC-type methionine transport system, ATPase component	AbcC			6CVL	E	ABC-type methionine transport system, permease component	MetP			6CVL
COG1536@COG1317	-8	-10.1	13	659	N	Flagellar motor switch protein FliG	FliG			4FHR	NU	Flagellar biosynthesis/type III secretory pathway protein FliH	FliH			5B0O
COG1669@COG2361	-8	-12.8	-3.4	574	R	Predicted nucleotidyltransferase MJ0435	MJ0435			1WOT	V	HEPN domain protein, predicted toxin of MNT-HEPN system	HEPN
COG1805@COG2869	-8	-11	-2.8	304	C	Na+-transporting NADH:ubiquinone oxidoreductase, subunit NqrB	NqrB	Na+-translocating NADH dehydrogenase		4P6V	C	Na+-transporting NADH:ubiquinone oxidoreductase, subunit NqrC	NqrC	Na+-translocating NADH dehydrogenase		4P6V
COG2371@COG0830	-8	-15.1	2	433	O	Urease accessory protein UreE	UreE			1EAR	O	Urease accessory protein UreF	UreF			3SF5
COG2867@COG2914	-8	-11	-1	356	J	Ribosome association toxin PasT (RatA) of the RatAB toxin-antitoxin module	PasT			1T17	V	Putative antitoxin component PasI (RatB) of the RatAB toxin-antitoxin module, ubiquitin-RnfH superfamily	PasI			2HJ1
COG2995@COG3008	-8	-14	-4	370	M	Intermembrane transporter PqiABC subunit PqiA	PqiA				M	Intermembrane transporter PqiABC subunit PqiB	PqiB			5UVN
COG3131@COG2943	-8	-13	-4	180	M	Periplasmic glucan biosynthesis protein OpgG	MdoG			1TXK	MG	Membrane glycosyltransferase	MdoH
COG3420@COG1131	-8	-16.2	-3.2	197	P	Nitrous oxide reductase accessory protein NosD, contains tandem CASH domains	NosD			2KZW	V	ABC-type multidrug transport system, ATPase component	CcmA			5DO7
COG3948@COG4385	-8	-8	-5.1	205	X	Phage-related baseplate assembly protein				5CES	X	Bacteriophage P2-related tail formation protein	gpI
COG4679@COG1396	-8	-14	-2.9	174	X	Phage-related protein					K	Transcriptional regulator, contains XRE-family HTH domain	HipB			1ADR
COG4695@COG3740	-8	-17	-1.1	199	X	Phage portal protein BeeE	BeeE				X	Phage head maturation protease
COG4606@COG4605	-7.7	-10.4	-1.45	244	P	ABC-type enterochelin transport system, permease component	CeuB				P	ABC-type enterochelin transport system, permease component	CeuC
COG2239@COG4420	-7.4	-7.4	-3.4	147	P	Mg/Co/Ni transporter MgtE (contains CBS domain)	MgtE			2YVX	S	Uncharacterized membrane protein
COG3924@COG4145	-7.05	-11	-4	134	S	Uncharacterized membrane protein YhdT	YhdT				H	Na+/panthothenate symporter	PanF
COG1903@COG2241	-7	-13.1	-3.4	209	H	Cobalamin biosynthesis protein CbiD (cobalt-precorrin-5B C-methyltransferase)	CbiD	Cobalamine/B12 biosynthesis		1SR8	H	Precorrin-6B methylase 1	CobL	Cobalamine/B12 biosynthesis
COG1695@COG4709	-6.4	-10.1	-4	187	K	DNA-binding transcriptional regulator, PadR family	PadR			1XMA	S	Uncharacterized membrane protein
COG0153@COG2017	-6.1	-7	19	109	G	Galactokinase	GalK			1PIE	G	Galactose mutarotase or related enzyme	GalM			1LUR
COG0295@COG1159	-6.1	-10.1	3.9	161	F	Cytidine deaminase	Cdd	Pyrimidine salvage		1AF2	J	GTPase Era, involved in 16S rRNA processing	Era			1EGA
COG0466@COG0218	-6.1	-12.1	9.9	209	O	ATP-dependent Lon protease, bacterial type	Lon			6ON2	D	GTP-binding protein EngB required for normal cell division	EngB			5UCV
COG0543@COG0167	-6.1	-10.1	-1.1	405	HC	NAD(P)H-flavin reductase	Mcr1			3A1F	F	Dihydroorotate dehydrogenase	PyrD	Pyrimidine biosynthesis		1GT8
COG0640@COG5658	-6.1	-13.1	-2.9	133	K	DNA-binding transcriptional regulator, ArsR family	ArsR			3F6V	V	Bacterial immunity/signal transduction membrane protein SdpI, SdpI/YbgB/DUF1648 family	SdpI
COG0777@COG0825	-6.1	-10.1	-0.1	236	I	Acetyl-CoA carboxylase beta subunit	AccD	Fatty acid biosynthesis		2F9I	I	Acetyl-CoA carboxylase alpha subunit	AccA	Fatty acid biosynthesis		2F9I
COG0858@COG0618	-6.1	-16.1	2.9	289	J	Ribosome-binding factor RbfA	RbfA			1JOS	FT	nanoRNase/pAp phosphatase, hydrolyzes c-di-AMP and oligoRNAs	NrnA			5O4Z
COG1010@COG2099	-6.1	-6.1	-4	125	H	Precorrin-3B methylase	CobJ	Cobalamine/B12 biosynthesis		2ZVB	H	Precorrin-6x reductase	CobK	Cobalamine/B12 biosynthesis		4X7G
COG1032@COG5011	-6.1	-16.4	-0.4	163	R	Radical SAM superfamily enzyme YgiQ, UPF0313 family	YgiQ			6FD2	S	Uncharacterized conserved protein, DUF2344 family
COG1122@COG0619	-6.1	-10.1	-3.1	612	PR	Energy-coupling factor transporter ATP-binding protein EcfA2	EcfA2			4HUQ	H	ECF-type transporter transmembrane protein EcfT	EcfT			4HZU
COG1149@COG1149	-6.1	-13.1	-3.2	157	R	MinD superfamily P-loop ATPase, contains an inserted ferredoxin domain					R	MinD superfamily P-loop ATPase, contains an inserted ferredoxin domain
COG1296@COG1687	-6.1	-8	-3.4	148	E	Predicted branched-chain amino acid permease (azaleucine resistance)	AzlC				E	Branched-chain amino acid transport protein AzlD	AzlD
COG1658@COG0030	-6.1	-10.1	-1.1	186	J	5S rRNA maturation ribonuclease M5, contains TOPRIM domain	RnmV			2FCJ	J	16S rRNA A1518 and A1519 N6-dimethyltransferase RsmA/KsgA/DIM1 (may also have DNA glycosylase/AP lyase activity)	RsmA	16S rRNA modification		1QYR
COG1879@COG2972	-6.1	-10.1	8.9	105	G	ABC-type sugar transport system, periplasmic component, contains N-terminal xre family HTH domain	RbsB			1BA2	T	Sensor histidine kinase YesM	YesM
COG2179@COG1161	-6.1	-10.1	-0.1	132	R	Predicted phosphohydrolase YqeG, HAD superfamily	YqeG				J	Ribosome biogenesis GTPase RbgA	RbgA			6G14
COG2801@COG3267	-6.1	-10.1	-3.1	242	X	Transposase InsO and inactivated derivatives	Tra5				UW	Type II secretory pathway ATPase component GspA/ExeA/MshM	ExeA
COG2875@COG2073	-6.1	-13.1	-0.2	230	H	Precorrin-4 methylase	CobM	Cobalamine/B12 biosynthesis		4e+16	H	Cobalamin biosynthesis protein CbiG	CbiG	Cobalamine/B12 biosynthesis
COG2972@COG4753	-6.1	-15.1	4.9	847	T	Sensor histidine kinase YesM	YesM				TK	Two-component response regulator, YesN/AraC family, consists of REC and AraC-type DNA-binding domains	YesN
COG3077@COG3041	-6.1	-14	-0.1	178	V	Antitoxin component of the RelBE or YafQ-DinJ toxin-antitoxin module	RelB			4ML0	JV	mRNA-degrading endonuclease YafQ (mRNA interferase), toxin component of the YafQ-DinJ toxin-antitoxin module	YafQ			4MMG
COG3580@COG3581	-6.1	-31.1	1.8	129	R	Predicted nucleotide-binding protein, sugar kinase/HSP70/actin superfamily					R	Predicted nucleotide-binding protein, sugar kinase/HSP70/actin superfamily
COG3857@COG1074	-6.1	-10.1	-3.1	421	L	ATP-dependent helicase/DNAse subunit B	AddB			3U44	L	3’-5’ helicase subunit RecB of the DNA repair enzyme RecBCD (exonuclease V)	RecB			3U44
COG4098@COG1040	-6.1	-10.1	17.4	136	L	Superfamily II DNA/RNA helicase required for DNA uptake (late competence protein)	ComFA				R	DNA utilization protein ComFC/GntX, contains phosphoribosyltransferase domain	ComFC
COG4695@COG0740	-6.1	-22.1	-0.4	186	X	Phage portal protein BeeE	BeeE				O	ATP-dependent protease ClpP, protease subunit	ClpP			1TG6
COG4758@COG4585	-6.1	-6.1	0.9	110	T	Membrane protein LiaF, inhibitor of the LiaRS two-component envelope stress sensory system	LiaF				T	Signal transduction histidine kinase ComP	ComP			4GT8
COG5002@COG4863	-6.1	-12.1	-6.1	121	T	Sensor histidine kinase WalK	WalK			4I5S	T	YycH protein, regulator of the WalKR two-component signal transduction system	YycH			2FGT
COG1480@COG0319	-5.9	-22.1	5.45	276	T	Cyclic di-AMP-specific phosphodiesterase PgpH, HD superfamily	PgpH				J	ssRNA-specific RNase YbeY, 16S rRNA maturation enzyme	YbeY	16S rRNA modification		1XM5
COG5340@COG2253	-5.9	-8.8	-3.1	185	V	Abortive phage infection protein AbiEi, antitoxin conponent of an AbiEi-AbiEii TA system	AbiEi				V	Predicted nucleotidyltransferase component of viral defense system				4O8S
COG1598@COG1724	-5.85	-8.1	-1.1	332	V	Antitoxin component HicB of the HicAB toxin-antitoxin system	HicB			4P78	R	Predicted RNA binding protein YcfA, dsRBD-like fold, HicA-like mRNA interferase family	YcfA			1WHZ
COG0137@COG0002	-5.8	-12.8	44.2	113	E	Argininosuccinate synthase	ArgG	Arginine biosynthesis		1J1Z	E	N-acetyl-gamma-glutamylphosphate reductase	ArgC	Arginine biosynthesis		3DR3
COG4591@COG1136	-5.8	-8	7.9	1123	M	ABC-type transport system involved in lipoprotein release, permease component LolC	LolE			6F49	M	ABC-type lipoprotein export system, ATPase component	LolD			5GKO
COG4948@COG0318	-5.2	-18.95	-0.2	120	MR	L-alanine-DL-glutamate epimerase or related enzyme of enolase superfamily	RspA	Non-phosphorylated Entner-Doudoroff pathway		1BKH	I	O-succinylbenzoic acid-CoA ligase MenE or related acyl-CoA synthetase (AMP-forming)	MenE/FadK	Menaquinone biosynthesis		5EY9
COG4383@COG2369	-4.9	-11	18	168	X	Mu-like prophage protein gp29	gp29				X	Uncharacterized protein, contains phage Mu head morphogenesis gpF-like domain
COG4506@COG0018	-4.75	-6.1	3.25	124	S	Uncharacterized beta-barrel protein YwiB, DUF1934 family	YwiB			1R0U	J	Arginyl-tRNA synthetase	ArgS	Aminoacyl-tRNA synthetases		1BS2
COG1123@COG0619	-4.3	-12.1	-3.2	322	O	ABC-type glutathione transport system ATPase component, contains duplicated ATPase domain	GsiA				H	ECF-type transporter transmembrane protein EcfT	EcfT			4HZU
COG1563@COG2111	-4.3	-8.1	-3.2	147	R	Uncharacterized MnhB-related membrane protein				6CFW	P	Multisubunit Na+/H+ antiporter, MnhB subunit	MnhB
COG0028@COG3978	-4	-4	1	126	EH	Acetolactate synthase large subunit or other thiamine pyrophosphate-requiring enzyme	IlvB	Isoleucine, leucine, valine biosynthesis		1BFD	E	Acetolactate synthase small subunit, contains ACT domain	IlvM
COG0041@COG0026	-4	-6.1	5	745	F	Phosphoribosylcarboxyaminoimidazole (NCAIR) mutase	PurE	Purine biosynthesis		1D7A	F	Phosphoribosylaminoimidazole carboxylase (NCAIR synthetase)	PurK	Purine biosynthesis		1B6R
COG0042@COG3852	-4	-4	-1	201	J	tRNA-dihydrouridine synthase	DusA	tRNA modification		1VHN	T	Signal transduction histidine kinase NtrB, nitrogen specific	NtrB
COG0063@COG0802	-4	-8	9	221	F	NAD(P)H-hydrate repair enzyme Nnr, NAD(P)H-hydrate dehydratase domain	Nnr2			1KYH	J	tRNA A37 threonylcarbamoyladenosine biosynthesis protein TsaE	TsaE	tRNA modification		1FL9
COG0079@COG0287	-4	-4	4	359	E	Histidinol-phosphate/aromatic aminotransferase or cobyric acid decarboxylase	HisC	Cobalamine/B12 biosynthesis		4R2N	E	Prephenate dehydrogenase	TyrA	Aromatic amino acid biosynthesis		2F1K
COG0079@COG1270	-4	-11	1.9	117	E	Histidinol-phosphate/aromatic aminotransferase or cobyric acid decarboxylase	HisC	Cobalamine/B12 biosynthesis		4R2N	H	Cobalamin biosynthesis protein CobD/CbiB	CbiB	Cobalamine/B12 biosynthesis
COG0084@COG1235	-4	-4	3	237	N	3'->5' ssDNA/RNA exonuclease TatD	TatD			1J6O	P	Phosphoribosyl 1,2-cyclic phosphate phosphodiesterase	PhnP			6B9V
COG0125@COG0470	-4	-4	3	835	F	Thymidylate kinase	Tmk	Thymidylate biosynthesis		3LV8	L	DNA polymerase III, delta prime subunit	HolB			1A5T
COG0127@COG0635	-4	-8	11	430	F	Inosine/xanthosine triphosphate pyrophosphatase, all-alpha NTP-PPase family	RdgB			1B78	H	Coproporphyrinogen-III oxidase HemN (oxygen-independent) or related Fe-S oxidoreductase	HemN	Heme biosynthesis		1OLT
COG0132@COG0161	-4	-6.1	21.1	184	H	Dethiobiotin synthetase	BioD	Biotin biosynthesis		1DTS	H	Adenosylmethionine-8-amino-7-oxononanoate aminotransferase	BioA	Biotin biosynthesis		1MLY
COG0134@COG0135	-4	-8.8	7.9	407	E	Indole-3-glycerol phosphate synthase	TrpC	Aromatic amino acid biosynthesis		6BMA	E	Phosphoribosylanthranilate isomerase	TrpF	Aromatic amino acid biosynthesis		1DL3
COG0147@COG0115	-4	-16.1	4	297	EH	Anthranilate/para-aminobenzoate synthases component I	TrpE	Aromatic amino acid biosynthesis		1I1Q	EH	Branched-chain amino acid aminotransferase/4-amino-4-deoxychorismate lyase	IlvE	Isoleucine, leucine, valine biosynthesis		1A3G
COG0150@COG0299	-4	-6.1	5	802	F	Phosphoribosylaminoimidazole (AIR) synthetase	PurM	Purine biosynthesis		1CLI	F	Folate-dependent phosphoribosylglycinamide formyltransferase PurN	PurN	Purine biosynthesis		1C2T
COG0156@COG0596	-4	-6.1	3	170	H	7-keto-8-aminopelargonate synthetase or related enzyme	BioF	Biotin biosynthesis		1BS0	HR	2-succinyl-6-hydroxy-2,4-cyclohexadiene-1-carboxylate synthase MenH and related esterases, alpha/beta hydrolase fold	MenH	Menaquinone biosynthesis		4MYS
COG0169@COG0237	-4	-4	-1	206	E	Shikimate 5-dehydrogenase	AroE	Aromatic amino acid biosynthesis		1NPD	H	Dephospho-CoA kinase	CoaE	Pantothenate/CoA biosynthesis		1JJV
COG0204@COG0236	-4	-20	7	108	I	1-acyl-sn-glycerol-3-phosphate acyltransferase	PlsC	Phospholipid biosynthesis		1IUQ	I	Acyl carrier protein	AcpP	Fatty acid biosynthesis		1ACP
COG0204@COG4589	-4	-4	1	106	I	1-acyl-sn-glycerol-3-phosphate acyltransferase	PlsC	Phospholipid biosynthesis		1IUQ	R	Predicted CDP-diglyceride synthetase/phosphatidate cytidylyltransferase	YnbB
COG0239@COG0564	-4	-4	2.5	156	DP	Fluoride ion exporter CrcB/FEX, affects chromosome condensation	CrcB			5A40	J	Pseudouridine synthase RluA, 23S rRNA- or tRNA-specific	RluA	23S rRNA modification		2I82
COG0253@COG0621	-4	-4	-1	200	E	Diaminopimelate epimerase	DapF	Lysine biosynthesis		1BWZ	J	tRNA A37 methylthiotransferase MiaB	MiaB	tRNA modification		4JC0
COG0275@COG3116	-4	-4	3	381	J	16S rRNA C1402 N4-methylase RsmH	RmsH	16S rRNA modification		1M6Y	D	Cell division protein FtsL, interacts with FtsB and FtsQ	FtsL
COG0286@COG0732	-4	-8.8	-1	1167	V	Type I restriction-modification system, DNA methylase subunit	HsdM			2AR0	V	Restriction endonuclease S subunit	HsdS			1YDX
COG0298@COG0409	-4	-8.8	3	410	O	Hydrogenase maturation factor HybG, HypC/HupF family	HypC			2OT2	O	Hydrogenase maturation factor HypD	HypD			2Z1D
COG0304@COG4706	-4	-7	-1	118	IQ	3-oxoacyl-(acyl-carrier-protein) synthase	FabB	Fatty acid biosynthesis		2UV8	I	Predicted 3-hydroxylacyl-ACP dehydratase, HotDog domain
COG0313@COG0792	-4	-4	4	195	J	16S rRNA C1402 (ribose-2'-O) methylase RsmI	RsmI	16S rRNA modification		3KWP	L	Predicted endonuclease distantly related to archaeal Holliday junction resolvase, YraN/UPF0102 family	YraN			3FOV
COG0315@COG0303	-4	-4	2	186	H	Molybdenum cofactor biosynthesis enzyme MoaC	MoaC	Molybdopterin biosynthesis		1EKR	H	Molybdopterin Mo-transferase (molybdopterin biosynthesis)	MoeA	Molybdopterin biosynthesis		2NQU
COG0315@COG1977	-4	-8	4	171	H	Molybdenum cofactor biosynthesis enzyme MoaC	MoaC	Molybdopterin biosynthesis		1EKR	H	Molybdopterin synthase sulfur carrier subunit MoaD	MoaD	Molybdopterin biosynthesis		1FM0
COG0351@COG0352	-4	-11	9	213	H	Hydroxymethylpyrimidine/phosphomethylpyrimidine kinase	ThiD	Thiamine biosynthesis		1Y9X	H	Thiamine monophosphate synthase	ThiE	Thiamine biosynthesis		1G4T
COG0352@COG0476	-4	-8	-4	134	H	Thiamine monophosphate synthase	ThiE	Thiamine biosynthesis		1G4T	H	Molybdopterin or thiamine biosynthesis adenylyltransferase	ThiF	Molybdopterin biosynthesis		1ZUD
COG0368@COG0406	-4	-16	7	285	H	Cobalamin synthase CobS (adenosylcobinamide-GDP ribazoletransferase)	CobS	Cobalamine/B12 biosynthesis			G	Broad specificity phosphatase PhoE	PhoE			1EBB
COG0388@COG5319	-4	-4	5	102	C	Omega-amidase YafV/Nit2, hydrolyzes alpha-ketoglutaramate	Nit2				S	Uncharacterized conserved protein, DUF1178 domain
COG0411@COG0410	-4	-8	1	3319	E	ABC-type branched-chain amino acid transport system, ATPase component LivG	LivG			1G9X	E	ABC-type branched-chain amino acid transport system, ATPase component LivF	LivF			1JI0
COG0424@COG0169	-4	-4	-4	182	Q	7-methyl-GTP pyrophosphatase and related NTP pyrophosphatases, Maf/HAM1 superfamily	Maf			2P5X	E	Shikimate 5-dehydrogenase	AroE	Aromatic amino acid biosynthesis		1NPD
COG0424@COG0313	-4	-4	7	111	Q	7-methyl-GTP pyrophosphatase and related NTP pyrophosphatases, Maf/HAM1 superfamily	Maf			2P5X	J	16S rRNA C1402 (ribose-2'-O) methylase RsmI	RsmI	16S rRNA modification		3KWP
COG0424@COG1530	-4	-4	34	413	Q	7-methyl-GTP pyrophosphatase and related NTP pyrophosphatases, Maf/HAM1 superfamily	Maf			2P5X	J	Ribonuclease G or E	CafA			1SLJ
COG0437@COG2864	-4	-8	13	366	C	Fe-S-cluster-containing dehydrogenase component (DMSO reductase)	HybA			2VPW	C	Cytochrome b subunit of formate dehydrogenase	FdnI			1KQF
COG0444@COG0444	-4	-6.1	-2.6	454	EP	ABC-type dipeptide/oligopeptide/nickel transport system, ATPase component	DppD			4FWI	EP	ABC-type dipeptide/oligopeptide/nickel transport system, ATPase component	DppD			4FWI
COG0444@COG1124	-4	-10.4	-4	301	EP	ABC-type dipeptide/oligopeptide/nickel transport system, ATPase component	DppD			4FWI	EP	ABC-type dipeptide/oligopeptide/nickel transport system, ATPase component	DppF
COG0444@COG4608	-4	-7.2	-1	2274	EP	ABC-type dipeptide/oligopeptide/nickel transport system, ATPase component	DppD			4FWI	E	ABC-type oligopeptide transport system, ATPase component	AppF
COG0446@COG0446	-4	-8	-2.4	277	I	NADPH-dependent 2,4-dienoyl-CoA reductase, sulfur reductase, or a related oxidoreductase	FadH2			1VRQ	I	NADPH-dependent 2,4-dienoyl-CoA reductase, sulfur reductase, or a related oxidoreductase	FadH2			1VRQ
COG0446@COG0665	-4	-8	-1.1	153	I	NADPH-dependent 2,4-dienoyl-CoA reductase, sulfur reductase, or a related oxidoreductase	FadH2			1VRQ	E	Glycine/D-amino acid oxidase (deaminating)	DadA			3AWI
COG0452@COG0756	-4	-14	20	450	H	Phosphopantothenoylcysteine synthetase/decarboxylase CoaBC	CoaBC	Pantothenate/CoA biosynthesis		3QJG	FV	dUTP pyrophosphatase (dUTPase)	Dut	Thymidylate biosynthesis		1DUC
COG0456@COG1573	-4	-4	2	123	J	Ribosomal protein S18 acetylase RimI and related acetyltransferases	RimI			1GHE	L	Uracil-DNA glycosylase	Udg4			3IKB
COG0463@COG0223	-4	-4	-1	105	M	Glycosyltransferase involved in cell wall bisynthesis	WcaA			5MLZ	J	Methionyl-tRNA formyltransferase	Fmt			1FMT
COG0463@COG2246	-4	-10.4	4.9	189	M	Glycosyltransferase involved in cell wall bisynthesis	WcaA			5MLZ	I	Putative flippase GtrA (transmembrane translocase of bactoprenol-linked glucose)	GtrA			5MLZ
COG0463@COG3952	-4	-8	4	145	M	Glycosyltransferase involved in cell wall bisynthesis	WcaA			5MLZ	R	Uncharacterized N-terminal domain of lipid-A-disaccharide synthase	LABN
COG0494@COG0617	-4	-4	-4	130	V	8-oxo-dGTP pyrophosphatase MutT and related house-cleaning NTP pyrophosphohydrolases, NUDIX family	MutT			4V14	J	tRNA nucleotidyltransferase/poly(A) polymerase	PcnB	tRNA modification		3WFR
COG0496@COG2518	-4	-4	16	452	L	Broad specificity polyphosphatase and 5'/3'-nucleotidase SurE	SurE			2V4N	O	Protein-L-isoaspartate O-methyltransferase	Pcm			3LBF
COG0498@COG0612	-4	-4	22	176	E	Threonine synthase	ThrC	Threonine biosynthesis		1VB3	R	Predicted Zn-dependent peptidase, M16 family	PqqL			6OFS
COG0500@COG0132	-4	-8	10	234	QR	SAM-dependent methyltransferase	SmtA			5DNK	H	Dethiobiotin synthetase	BioD	Biotin biosynthesis		1DTS
COG0500@COG0328	-4	-8	21.5	240	QR	SAM-dependent methyltransferase	SmtA			5DNK	L	Ribonuclease HI	RnhA			1LAW
COG0512@COG0115	-4	-14	1.8	103	EH	Anthranilate/para-aminobenzoate synthase component II (glutamine amidotransferase)	PabA	Aromatic amino acid biosynthesis		1I1Q	EH	Branched-chain amino acid aminotransferase/4-amino-4-deoxychorismate lyase	IlvE	Isoleucine, leucine, valine biosynthesis		1A3G
COG0524@COG2313	-4	-6.1	9	218	G	Sugar or nucleoside kinase, ribokinase family	RbsK	Glycolysis		2QCV	F	Pseudouridine-5'-phosphate glycosidase (pseudoU degradation)	PsuG			1VKM
COG0526@COG3088	-4	-4	2	373	O	Thiol-disulfide isomerase or thioredoxin	TrxA			1XFL	CO	Cytochrome c-type biogenesis protein CcmH/NrfF	NrfF			2HL7
COG0533@COG0240	-4	-4	-0.5	168	J	tRNA A37 threonylcarbamoyltransferase TsaD	TsaD	tRNA modification		3ENO	C	Glycerol-3-phosphate dehydrogenase	GpsA	Isoprenoid biosynthesis		1EVY
COG0564@COG0546	-4	-4	11	318	J	Pseudouridine synthase RluA, 23S rRNA- or tRNA-specific	RluA	23S rRNA modification		2I82	C	Phosphoglycolate phosphatase, HAD superfamily	Gph			2NYV
COG0564@COG1496	-4	-9	4	320	J	Pseudouridine synthase RluA, 23S rRNA- or tRNA-specific	RluA	23S rRNA modification		2I82	P	Copper oxidase (laccase) domain	YfiH			1RV9
COG0571@COG1159	-4	-4	8	581	K	dsRNA-specific ribonuclease	Rnc			1DI2	J	GTPase Era, involved in 16S rRNA processing	Era			1EGA
COG0582@COG0582	-4	-8	0	312	LX	Integrase/recombinase, includes phage integrase	FimB				LX	Integrase/recombinase, includes phage integrase	FimB
COG0585@COG0496	-4	-20	26.5	116	J	tRNA(Glu) U13 pseudouridine synthase TruD	TruD	tRNA modification		1SB7	L	Broad specificity polyphosphatase and 5'/3'-nucleotidase SurE	SurE			2V4N
COG0594@COG0759	-4	-16	1.6	1023	J	RNase P protein component	RnpA			1A6F	M	Membrane-anchored protein YidD, putatitve component of membrane protein insertase Oxa1/YidC/SpoIIIJ	YidD
COG0596@COG0500	-4	-8	15.5	192	HR	2-succinyl-6-hydroxy-2,4-cyclohexadiene-1-carboxylate synthase MenH and related esterases, alpha/beta hydrolase fold	MenH	Menaquinone biosynthesis		4MYS	QR	SAM-dependent methyltransferase	SmtA			5DNK
COG0609@COG0609	-4	-6.1	-2.6	387	P	ABC-type Fe3+-siderophore transport system, permease component	FepD			2NQ2	P	ABC-type Fe3+-siderophore transport system, permease component	FepD			2NQ2
COG0609@COG4559	-4	-4	4	211	P	ABC-type Fe3+-siderophore transport system, permease component	FepD			2NQ2	P	ABC-type hemin transport system, ATPase component				4G1U
COG0610@COG1451	-4	-8.1	1	234	V	Type I site-specific restriction-modification system, R (restriction) subunit and related helicases ...				2W00	R	UTP pyrophosphatase, metal-dependent hydrolase family	YgjP			4JIU
COG0611@COG1267	-4	-11	12	280	H	Thiamine monophosphate kinase	ThiL	Thiamine biosynthesis		5CC8	I	Phosphatidylglycerophosphatase A	PgpA	Phospholipid biosynthesis		1RFZ
COG0665@COG0446	-4	-13.4	-0.4	126	E	Glycine/D-amino acid oxidase (deaminating)	DadA			3AWI	I	NADPH-dependent 2,4-dienoyl-CoA reductase, sulfur reductase, or a related oxidoreductase	FadH2			1VRQ
COG0682@COG1565	-4	-4	17	208	M	Prolipoprotein diacylglyceryltransferase	Lgt			5AZB	R	SAM-dependent methyltransferase, MidA family	MidA			1ZKD
COG0720@COG0602	-4	-10.1	1.8	300	H	6-pyruvoyl-tetrahydropterin synthase	QueD	tRNA modification		1B66	H	Organic radical activating enzyme NrdG/QueE	QueE	tRNA modification
COG0735@COG1121	-4	-4	-1	128	P	Fe2+ or Zn2+ uptake regulation protein Fur/Zur	Fur			1MZB	P	ABC-type Mn2+/Zn2+ transport system, ATPase component	ZnuC
COG0745@COG2205	-4	-10.1	5.9	877	TK	DNA-binding response regulator, OmpR family, contains REC and winged-helix (wHTH) domain	OmpR			1XHF	T	K+-sensing histidine kinase KdpD	KdpD			2KSF
COG0746@COG1763	-4	-4	-4	168	H	Molybdopterin-guanine dinucleotide biosynthesis protein A	MobA	Molybdopterin biosynthesis		1E5K	H	Molybdopterin-guanine dinucleotide biosynthesis protein	MobB	Molybdopterin biosynthesis		1NP6
COG0763@COG0164	-4	-8	2	317	M	Lipid A disaccharide synthetase	LpxB	Lipid A biosynthesis		5W8N	L	Ribonuclease HII	RnhB			1EKE
COG0764@COG0463	-4	-10	-4	126	I	3-hydroxymyristoyl/3-hydroxydecanoyl-(acyl carrier protein) dehydratase	FabA	Fatty acid biosynthesis		1MKA	M	Glycosyltransferase involved in cell wall bisynthesis	WcaA			5MLZ
COG0769@COG0770	-4	-4	-0.1	967	M	UDP-N-acetylmuramyl tripeptide synthase	MurE	Mureine biosynthesis		1E8C	M	UDP-N-acetylmuramyl pentapeptide synthase	MurF	Mureine biosynthesis		4CVK
COG0773@COG1181	-4	-4	12	303	M	UDP-N-acetylmuramate-alanine ligase MurC and related ligases, MurC/Mpl family	MurC	Mureine biosynthesis			MR	D-alanine-D-alanine ligase or related ATP-grasp enzyme	DdlA	Mureine biosynthesis		1E4E
COG0784@COG2197	-4	-8	42	143	T	CheY-like REC (receiver) domain, includes chemotaxis protein CheY and sporulation regulator Spo0F	CheY			6QRJ	TK	DNA-binding response regulator, NarL/FixJ family, contains REC and HTH domains	CitB			1A04
COG0787@COG0767	-4	-4	15	109	M	Alanine racemase	Alr	Mureine biosynthesis		1BD0	M	Permease subunit MlaE of the ABC-type intermembrane phospholipid transporter Mla	MlaE			6IC4
COG0795@COG0795	-4	-4	-0.3	710	MN	Lipopolysaccharide export LptBFGC system, permease protein LptF	LptF			6S8H	MN	Lipopolysaccharide export LptBFGC system, permease protein LptF	LptF			6S8H
COG0802@COG1214	-4	-10.8	4.6	422	J	tRNA A37 threonylcarbamoyladenosine biosynthesis protein TsaE	TsaE	tRNA modification		1FL9	J	tRNA A37 threonylcarbamoyladenosine modification protein TsaB	TsaB	tRNA modification		1OKJ
COG0802@COG3178	-4	-8	-4	120	J	tRNA A37 threonylcarbamoyladenosine biosynthesis protein TsaE	TsaE	tRNA modification		1FL9	R	Predicted phosphotransferase, aminoglycoside/choline kinase (APH/ChoK) family
COG0811@COG4744	-4	-12.9	-1	130	U	Biopolymer transport protein ExbB/TolQ	TolQ			5SV0	S	Uncharacterized conserved protein, DUF2149 domain
COG0816@COG2065	-4	-14	9	157	JLK	YqgF/RuvX protein, pre-16S rRNA maturation RNase/Holliday junction resolvase/anti-termination factor	YqgF			1IV0	F	Pyrimidine operon attenuation protein PyrR/uracil phosphoribosyltransferase	PyrR	Pyrimidine salvage		1A3C
COG0841@COG0841	-4	-4	7	386	V	Multidrug efflux pump subunit AcrB	AcrB			1IWG	V	Multidrug efflux pump subunit AcrB	AcrB			1IWG
COG0845@COG1131	-4	-4	7	656	MV	Multidrug efflux pump subunit AcrA (membrane-fusion protein)	AcrA			1T5E	V	ABC-type multidrug transport system, ATPase component	CcmA			5DO7
COG0859@COG0438	-4	-4	4	280	M	ADP-heptose:LPS heptosyltransferase	RfaF			1PSW	M	Glycosyltransferase involved in cell wall bisynthesis	RfaB			2IV7
COG1006@COG0651	-4	-6.1	-1	881	P	Multisubunit Na+/H+ antiporter, MnhC subunit	MnhC			6CFW	CP	Formate hydrogenlyase subunit 3/Multisubunit Na+/H+ antiporter, MnhD subunit	HyfB			6CFW
COG1034@COG1941	-4	-8	19	102	C	NADH dehydrogenase/NADH:ubiquinone oxidoreductase 75 kD subunit (chain G)	NuoG	NADH dehydrogenase		1C4A	C	Coenzyme F420-reducing hydrogenase, gamma subunit	FrhG			5ODC
COG1070@COG4806	-4	-4	29.9	105	G	Sugar (pentulose or hexulose) kinase	XylB	Non-phosphorylated Entner-Doudoroff pathway		4C23	G	L-rhamnose isomerase	RhaA			1D8W
COG1074@COG0507	-4	-4	-1	318	L	3’-5’ helicase subunit RecB of the DNA repair enzyme RecBCD (exonuclease V)	RecB			3U44	L	ATPase/5’-3’ helicase helicase subunit RecD of the DNA repair enzyme RecBCD (exonuclease V)	RecD			1W36
COG1108@COG1108	-4	-6.1	-1	310	P	ABC-type Mn2+/Zn2+ transport system, permease component	ZnuB				P	ABC-type Mn2+/Zn2+ transport system, permease component	ZnuB
COG1120@COG0609	-4	-4.15	1.95	108	PH	ABC-type cobalamin/Fe3+-siderophores transport system, ATPase component	FepC			2NQ2	P	ABC-type Fe3+-siderophore transport system, permease component	FepD			2NQ2
COG1134@COG3524	-4	-23	20	123	G	ABC-type polysaccharide/polyol phosphate transport system, ATPase component	TagH			6JBH	M	Capsule polysaccharide export protein KpsE/RkpR	KpsE
COG1138@COG0526	-4	-4	5	380	CO	Cytochrome c biogenesis protein CcmF	CcmF				O	Thiol-disulfide isomerase or thioredoxin	TrxA			1XFL
COG1138@COG3088	-4	-4	4	195	CO	Cytochrome c biogenesis protein CcmF	CcmF				CO	Cytochrome c-type biogenesis protein CcmH/NrfF	NrfF			2HL7
COG1139@COG1556	-4	-7.4	-1	447	C	L-lactate utilization protein LutB, contains a ferredoxin-type domain	LutB				C	L-lactate utilization protein LutC, contains LUD domain	LutC			2G40
COG1165@COG0596	-4	-11	-1	189	H	2-succinyl-5-enolpyruvyl-6-hydroxy-3-cyclohexene-1-carboxylate synthase	MenD	Menaquinone biosynthesis		5Z2P	HR	2-succinyl-6-hydroxy-2,4-cyclohexadiene-1-carboxylate synthase MenH and related esterases, alpha/beta hydrolase fold	MenH	Menaquinone biosynthesis		4MYS
COG1174@COG1125	-4	-4	0	235	E	ABC-type proline/glycine betaine transport system, permease component	OpuBB				E	ABC-type proline/glycine betaine transport system, ATPase component	OpuBA
COG1208@COG3893	-4	-8	8	177	JM	NDP-sugar pyrophosphorylase, includes eIF-2Bgamma, eIF-2Bepsilon, and LPS biosynthesis protein s	GCD1			6JQ8	L	Inactivated superfamily I helicase
COG1228@COG0010	-4	-10.1	1.2	119	Q	Imidazolonepropionase or related amidohydrolase	HutI			3OOQ	E	Arginase/agmatinase family enzyme	SpeB	Urea cycle		1CEV
COG1228@COG2986	-4	-4	-3.4	138	Q	Imidazolonepropionase or related amidohydrolase	HutI			3OOQ	E	Histidine ammonia-lyase	HutH			1B8F
COG1236@COG1793	-4	-5.8	-1	234	J	RNA processing exonuclease, beta-lactamase fold, Cft2 family	YSH1			2DKF	L	ATP-dependent DNA ligase	CDC9			1A0I
COG1270@COG0079	-4	-8	12.65	272	H	Cobalamin biosynthesis protein CobD/CbiB	CbiB	Cobalamine/B12 biosynthesis			E	Histidinol-phosphate/aromatic aminotransferase or cobyric acid decarboxylase	HisC	Cobalamine/B12 biosynthesis		4R2N
COG1296@COG4392	-4	-8	-3.4	470	E	Predicted branched-chain amino acid permease (azaleucine resistance)	AzlC				E	Branched-chain amino acid transport protein	AzlD2
COG1296@COG4541	-4	-8	-4	140	E	Predicted branched-chain amino acid permease (azaleucine resistance)	AzlC				S	Uncharacterized membrane protein
COG1317@COG1157	-4	-8	8	672	NU	Flagellar biosynthesis/type III secretory pathway protein FliH	FliH			5B0O	NU	Flagellar biosynthesis/type III secretory pathway ATPase FliI	FliI			5B0O
COG1324@COG4232	-4	-25	7	180	P	Divalent cation tolerance protein CutA	CutA1			1NAQ	O	Thiol:disulfide interchange protein DsbD	DsbD			1JPE
COG1330@COG1074	-4	-4	-1	258	L	Scaffold subunit RecC of the DNA repair enzyme RecBCD (exonuclease V)	RecC			1W36	L	3’-5’ helicase subunit RecB of the DNA repair enzyme RecBCD (exonuclease V)	RecB			3U44
COG1380@COG1346	-4	-8	-3.1	625	R	Putative effector of murein hydrolase LrgA, UPF0299 family	YohJ				M	Putative effector of murein hydrolase	LrgB
COG1396@COG3550	-4	-8	0	543	K	Transcriptional regulator, contains XRE-family HTH domain	HipB			1ADR	T	Serine/threonine protein kinase HipA, toxin component of the HipAB toxin-antitoxin module	HipA			2WIU
COG1466@COG1057	-4	-8	4	117	L	DNA polymerase III, delta subunit	HolA			3ZH9	H	Nicotinate-nucleotide adenylyltransferase NadD	NadD	NAD biosynthesis		1YUM
COG1522@COG1522	-4	-8	8	262	K	DNA-binding transcriptional regulator, Lrp family	Lrp			1I1G	K	DNA-binding transcriptional regulator, Lrp family	Lrp			1I1G
COG1530@COG3024	-4	-4	1	122	J	Ribonuclease G or E	CafA			1SLJ	L	Endogenous inhibitor of DNA gyrase, YacG/DUF329 family	YacG			1LV3
COG1560@COG1560	-4	-4	7.5	112	I	Palmitoleoyl-ACP: Kdo2-lipid-IV acyltransferase (lipid A biosynthesis)	LpxP	Lipid A biosynthesis		5F2T	I	Palmitoleoyl-ACP: Kdo2-lipid-IV acyltransferase (lipid A biosynthesis)	LpxP	Lipid A biosynthesis		5F2T
COG1595@COG3806	-4	-4	5	186	K	DNA-directed RNA polymerase specialized sigma subunit, sigma24 family	RpoE	RNA polymerase		2Q1Z	T	Anti-sigma factor ChrR, cupin superfamily	ChrR			2Q1Z
COG1595@COG4944	-4	-4	-4	127	K	DNA-directed RNA polymerase specialized sigma subunit, sigma24 family	RpoE	RNA polymerase		2Q1Z	S	Uncharacterized conserved protein
COG1595@COG5343	-4	-4	-3.4	380	K	DNA-directed RNA polymerase specialized sigma subunit, sigma24 family	RpoE	RNA polymerase		2Q1Z	T	Anti-sigma-K factor RskA	RskA
COG1597@COG1409	-4	-4	4	126	IR	Phosphatidylglycerol kinase, diacylglycerol kinase family	LCB5			2BON	T	3',5'-cyclic AMP phosphodiesterase CpdA	CpdA			2ZO9
COG1663@COG2835	-4	-20	37	273	M	Tetraacyldisaccharide-1-P 4'-kinase (Lipid A 4'-kinase)	LpxK	Lipid A biosynthesis		4EHW	J	RNA methyltransferase activator Trm112/YbaR	Trm112			2KPI
COG1763@COG0303	-4	-7	9	162	H	Molybdopterin-guanine dinucleotide biosynthesis protein	MobB	Molybdopterin biosynthesis		1NP6	H	Molybdopterin Mo-transferase (molybdopterin biosynthesis)	MoeA	Molybdopterin biosynthesis		2NQU
COG1778@COG3117	-4	-4	6	346	MR	3-deoxy-D-manno-octulosonate 8-phosphate phosphatase KdsC and related HAD superfamily phosphatases	KdsC			3I6B	M	Lipopolysaccharide export system protein LptC	YrbK			3MY2
COG1792@COG2891	-4	-4	-1	496	DZ	Cell shape-determining protein MreC	MreC			2J5U	M	Cell shape-determining protein MreD	MreD
COG1863@COG2212	-4	-4	-3.1	763	P	Multisubunit Na+/H+ antiporter, MnhE subunit	MnhE			6CFW	P	Multisubunit Na+/H+ antiporter, MnhF subunit	MnhF			6CFW
COG1877@COG3387	-4	-4	13	106	G	Trehalose-6-phosphate phosphatase	OtsB			1U02	G	Glucoamylase (glucan-1,4-alpha-glucosidase), GH15 family	SGA1			1AGM
COG1898@COG1091	-4	-5.8	3.7	365	M	dTDP-4-dehydrorhamnose 3,5-epimerase or related enzyme	RfbC			1DZR	M	dTDP-4-dehydrorhamnose reductase	RfbD			1KBZ
COG1921@COG3276	-4	-4	1.9	254	J	Seryl-tRNA(Sec) selenium transferase	SelA			3W1J	J	Selenocysteine-specific translation elongation factor SelB	SelB	Translation factors		4ZU9
COG1975@COG0303	-4	-4	-1	120	O	Molybdoenzyme maturation factor PaoD (Mo cofactor insertion), XdhC/CoxF family	XdhC			2WE7	H	Molybdopterin Mo-transferase (molybdopterin biosynthesis)	MoeA	Molybdopterin biosynthesis		2NQU
COG1975@COG2068	-4	-8	3.9	306	O	Molybdoenzyme maturation factor PaoD (Mo cofactor insertion), XdhC/CoxF family	XdhC			2WE7	H	CTP:molybdopterin cytidylyltransferase MocA	MocA			2WAW
COG1984@COG1540	-4	-11	15.9	255	E	5-oxoprolinase subunit C/Allophanate hydrolase subunit 2	PxpC			3MML	E	5-oxoprolinase subunit A	PxpA			1V6T
COG1995@COG0030	-4	-4	14	464	H	4-hydroxy-L-threonine phosphate dehydrogenase PdxA	PdxA	Pyridoxal phosphate biosynthesis		1PS6	J	16S rRNA A1518 and A1519 N6-dimethyltransferase RsmA/KsgA/DIM1 (may also have DNA glycosylase/AP lyase activity)	RsmA	16S rRNA modification		1QYR
COG2002@COG5611	-4	-8.1	-3.4	158	KV	Bifunctional DNA-binding transcriptional regulator of stationary/sporulation/toxin gene expression and antitoxin component of the YhaV-PrlF toxin-antitoxin module	AbrB			2RO5	R	Predicted nucleic-acid-binding protein, contains PIN domain
COG2021@COG0500	-4	-4	1.5	352	E	Homoserine O-acetyltransferase	MET2	Methionine biosynthesis		2VAT	QR	SAM-dependent methyltransferase	SmtA			5DNK
COG2049@COG1984	-4	-7.4	-3.4	678	E	5-oxoprolinase subunit B/Allophanate hydrolase subunit 1	PxpB			2KWA	E	5-oxoprolinase subunit C/Allophanate hydrolase subunit 2	PxpC			3MML
COG2050@COG2050	-4	-4	1	184	Q	Acyl-CoA thioesterase PaaI, contains HGG motif	PaaI			1PSU	Q	Acyl-CoA thioesterase PaaI, contains HGG motif	PaaI			1PSU
COG2059@COG2059	-4	-6.1	-1.8	443	P	Chromate transport protein ChrA	ChrA				P	Chromate transport protein ChrA	ChrA
COG2073@COG1010	-4	-11.6	2.9	227	H	Cobalamin biosynthesis protein CbiG	CbiG	Cobalamine/B12 biosynthesis			H	Precorrin-3B methylase	CobJ	Cobalamine/B12 biosynthesis		2ZVB
COG2080@COG1319	-4	-4	-1	477	C	Aldehyde, CO, or xanthine dehydrogenase, Fe-S subunit, CoxS/CutS family	CutS	Non-phosphorylated Entner-Doudoroff pathway		1FFU	C	Aldehyde, CO, or xanthine dehydrogenase, FAD-binding subunit	CutB	Non-phosphorylated Entner-Doudoroff pathway		5Y6Q
COG2089@COG0381	-4	-6.1	2.9	123	M	Sialic acid synthase SpsE, contains C-terminal SAF domain	SpsE			1VLI	M	UDP-N-acetylglucosamine 2-epimerase	WecB			1F6D
COG2145@COG0351	-4	-5.05	2.9	120	H	Hydroxyethylthiazole kinase, sugar kinase family	ThiM	Thiamine biosynthesis		1C3Q	H	Hydroxymethylpyrimidine/phosphomethylpyrimidine kinase	ThiD	Thiamine biosynthesis		1Y9X
COG2145@COG0352	-4	-10.1	-0.2	293	H	Hydroxyethylthiazole kinase, sugar kinase family	ThiM	Thiamine biosynthesis		1C3Q	H	Thiamine monophosphate synthase	ThiE	Thiamine biosynthesis		1G4T
COG2161@COG3668	-4	-12.9	-1	172	V	Antitoxin component YafN of the YafNO toxin-antitoxin module, PHD/YefM family	StbD			2A6Q	X	Plasmid stabilization system protein ParE	ParE			3KXE
COG2161@COG4115	-4	-8.1	-3.4	406	V	Antitoxin component YafN of the YafNO toxin-antitoxin module, PHD/YefM family	StbD			2A6Q	V	Toxin component of the Txe-Axe toxin-antitoxin module, Txe/YoeB family				2A6Q
COG2165@COG4795	-4	-8.1	-0.7	383	NUW	Type II secretory pathway, pseudopilin PulG	PulG			1AY2	U	Type II secretory pathway, PulJ/GspJ component	PulJ
COG2172@COG2172	-4	-12.4	1	132	T	Anti-sigma regulatory factor (Ser/Thr protein kinase)	RsbW			1TIL	T	Anti-sigma regulatory factor (Ser/Thr protein kinase)	RsbW			1TIL
COG2242@COG2243	-4	-6.1	1.35	212	H	Precorrin-6B methylase 2	CobL	Cobalamine/B12 biosynthesis		1F38	H	Precorrin-2 methylase	CobF	Cobalamine/B12 biosynthesis		2QBU
COG2243@COG1010	-4	-4	-4	122	H	Precorrin-2 methylase	CobF	Cobalamine/B12 biosynthesis		2QBU	H	Precorrin-3B methylase	CobJ	Cobalamine/B12 biosynthesis		2ZVB
COG2334@COG0328	-4	-4	-1	143	T	Ser/Thr protein kinase RdoA involved in Cpx stress response, MazF antagonist	SrkA	Threonine biosynthesis		1ZYL	L	Ribonuclease HI	RnhA			1LAW
COG2336@COG2337	-4	-8.1	-1	258	V	Antitoxin component MazE of the MazEF toxin-antitoxin module	MazE			1MVF	V	mRNA-degrading endonuclease MazF, toxin component of the MazEF toxin-antitoxin module	MazF			2MF2
COG2360@COG2935	-4	-4	18	225	O	Leu/Phe-tRNA-protein transferase	Aat			2CXA	O	Arginyl-tRNA--protein-N-Asp/Glu arginylyltransferase	Ate1
COG2442@COG4634	-4	-8.1	-1.1	299	V	Predicted antitoxin component of a toxin-antitoxin system, DUF433 family				2GA1	R	Predicted nuclease, contains PIN domain, potential toxin-antitoxin system component
COG2607@COG0494	-4	-4	12	101	R	Predicted ATPase, AAA+ superfamily	Atu1564				V	8-oxo-dGTP pyrophosphatase MutT and related house-cleaning NTP pyrophosphohydrolases, NUDIX family	MutT			4V14
COG2821@COG2840	-4	-4	2	160	M	Membrane-bound lytic murein transglycosylase	MltA			2AE0	L	DNA-nicking endonuclease, Smr domain	SmrA			3QD7
COG2878@COG4656	-4	-8	5	282	C	Na+-translocating ferredoxin:NAD+ oxidoreductase RNF, RnfB subunit	RnfB	Na+-translocating Fd:NADH oxidoreductase			C	Na+-translocating ferredoxin:NAD+ oxidoreductase RNF, RnfC subunit	RnfC	Na+-translocating Fd:NADH oxidoreductase
COG2884@COG2177	-4	-11	2	1002	D	Cell division ATPase FtsE	FtsE				D	Cell division protein FtsX	FtsX
COG2887@COG1074	-4	-4	-3.4	343	L	RecB family exonuclease	Slr0479				L	3’-5’ helicase subunit RecB of the DNA repair enzyme RecBCD (exonuclease V)	RecB			3U44
COG2907@COG3496	-4	-4	-1	399	R	Predicted flavin-containing amine oxidase	Ppro0129				S	Uncharacterized conserved protein, DUF1365 family
COG2908@COG0438	-4	-4	7	153	M	UDP-2,3-diacylglucosamine pyrophosphatase LpxH	LpxH			5WLY	M	Glycosyltransferase involved in cell wall bisynthesis	RfaB			2IV7
COG2948@COG5639	-4	-4	2	203	U	Type IV secretory pathway, VirB10 component	VirB10			2BHV	S	Uncharacterized conserved protein, DUF2274 domain
COG2951@COG0797	-4	-11	23	173	M	Membrane-bound lytic murein transglycosylase B	MltB			1D0K	M	Peptidoglycan lytic transglycosylase RlpA, contains C-terminal SPOR domain	RlpA			4AVR
COG2963@COG2801	-4	-29.8	22.2	1326	X	Transposase InsE and inactivated derivatives	InsE			2JN6	X	Transposase InsO and inactivated derivatives	Tra5
COG2963@COG3436	-4	-4	-4	555	X	Transposase InsE and inactivated derivatives	InsE			2JN6	X	Transposase
COG2972@COG3279	-4	-6.1	8.9	595	T	Sensor histidine kinase YesM	YesM				KT	DNA-binding response regulator, LytR/AlgR family	LytT			3BS1
COG2995@COG2995	-4	-14	-4	160	M	Intermembrane transporter PqiABC subunit PqiA	PqiA				M	Intermembrane transporter PqiABC subunit PqiA	PqiA
COG3052@COG2301	-4	-4	-1	160	C	Acyl-carrier protein (citrate lyase gamma subunit)	CitD				G	Citrate lyase beta subunit	CitE			4ROQ
COG3062@COG0243	-4	-4	17	147	O	Cytoplasmic chaperone NapD for the signal peptide of periplasmic nitrate reductase NapAB	NapD			2JSX	C	Anaerobic selenocysteine-containing dehydrogenase	BisC			1EU1
COG3063@COG1426	-4	-8	13	285	NW	Type IV pilus assembly protein PilF/PilW	PilF			2VQ2	D	Cytoskeletal protein RodZ, contains Xre-like HTH and DUF4115 domains	RodZ			3FYM
COG3088@COG4235	-4	-4	-1	362	CO	Cytochrome c-type biogenesis protein CcmH/NrfF	NrfF			2HL7	CO	Cytochrome c-type biogenesis protein CcmH/NrfG	NrfG
COG3106@COG3768	-4	-4	-4	227	T	Ras-like GTP-binding stress-induced protein YcjX, DUF463 family	YcjX			6NZ4	S	Uncharacterized membrane protein YcjF, UPF0283 family	YcjF
COG3107@COG0792	-4	-26	7	262	M	Outer membrane lipoprotein LpoA, binds and activates PBP1a	LpoA			2MHK	L	Predicted endonuclease distantly related to archaeal Holliday junction resolvase, YraN/UPF0102 family	YraN			3FOV
COG3114@COG2332	-4	-4	-1	231	U	Heme exporter protein D	CcmD				CO	Cytochrome c biogenesis protein CcmE	CcmE			1J6Q
COG3116@COG0768	-4	-4	15	384	D	Cell division protein FtsL, interacts with FtsB and FtsQ	FtsL				DM	Cell division protein FtsI, peptidoglycan transpeptidase (Penicillin-binding protein 2)	FtsI			6HZQ
COG3165@COG0661	-4	-4	7	325	H	Ubiquinone biosynthesis protein UbiJ, contains SCP2 domain	UbiJ				HT	Predicted protein kinase regulating ubiquinone biosynthesis, AarF/ABC1/UbiB family	AarF	Ubiquinone biosynthesis		4PED
COG3188@COG5430	-4	-4	4	106	NW	Outer membrane usher protein FimD/PapC	FimD			2KT6	W	Fimbrial subunit ScuA/B, ScuA/B/SCPU domain	SCPU			6FQA
COG3220@COG3219	-4	-14	-1	193	S	Uncharacterized conserved protein, UPF0276 family				3BWW	S	Uncharacterized conserved protein, DUF2063 family				3DEE
COG3275@COG3279	-4	-8.8	4.2	1553	T	Sensor histidine kinase, LytS/YehU family	LytS				KT	DNA-binding response regulator, LytR/AlgR family	LytT			3BS1
COG3293@COG3293	-4	-43.3	85	294	X	Transposase					X	Transposase
COG3297@COG3149	-4	-4	-1	196	U	Type II secretory pathway, component PulL	PulL			2W7V	U	Type II secretory pathway, component PulM	PulM			1UV7
COG3299@COG3778	-4	-10	0	101	X	Uncharacterized phage protein gp47/JayE	JayE				X	Uncharacterized conserved protein YmfQ in lambdoid prophage, DUF2313 family	YmfQ
COG3395@COG0235	-4	-4	-3.4	148	G	D-threonate/D-erythronate kinase OtnK and related C4-acid sugar kinases, YgbK/DUF1537 family	OtnK			1YZY	EG	5-methylthioribulose/5-deoxyribulose/Fuculose 1-phosphate aldolase (methionine salvage, sugar degradation)	AraD	Urea cycle		1FUA
COG3395@COG1995	-4	-8	10.9	154	G	D-threonate/D-erythronate kinase OtnK and related C4-acid sugar kinases, YgbK/DUF1537 family	OtnK			1YZY	H	4-hydroxy-L-threonine phosphate dehydrogenase PdxA	PdxA	Pyridoxal phosphate biosynthesis		1PS6
COG3451@COG5314	-4	-4	-4	229	U	Type IV secretory pathway, VirB4 component	VirB4				X	Conjugal transfer/entry exclusion protein
COG3494@COG0763	-4	-4	-1	187	S	Uncharacterized conserved protein, DUF1009 family				4GGM	M	Lipid A disaccharide synthetase	LpxB	Lipid A biosynthesis		5W8N
COG3502@COG0167	-4	-4	-1	133	S	Uncharacterized conserved protein, DUF952 family				2JQN	F	Dihydroorotate dehydrogenase	PyrD	Pyrimidine biosynthesis		1GT8
COG3504@COG2948	-4	-4	2	424	U	Type IV secretory pathway, VirB9 components	VirB9				U	Type IV secretory pathway, VirB10 component	VirB10			2BHV
COG3568@COG1502	-4	-4	8	172	R	Metal-dependent hydrolase, endonuclease/exonuclease/phosphatase family	ElsH				I	Phosphatidylserine/phosphatidylglycerophosphate/cardiolipin synthase	Cls	Phospholipid biosynthesis		1BYR
COG3593@COG0210	-4	-13.7	-1	272	L	Predicted ATP-dependent endonuclease of the OLD family, contains P-loop ATPase and TOPRIM domains	YbjD				L	Superfamily I DNA or RNA helicase	UvrD			6PPR
COG3609@COG3668	-4	-8.8	-1	568	K	Transcriptional regulator, contains Arc/MetJ-type RHH (ribbon-helix-helix) DNA-binding domain	ParD			3KXE	X	Plasmid stabilization system protein ParE	ParE			3KXE
COG3626@COG3627	-4	-7.2	-3.7	204	P	Alpha-D-ribose 1-methylphosphonate 5-triphosphate synthase subunit PhnI	PhnI				P	Alpha-D-ribose 1-methylphosphonate 5-phosphate C-P lyase PhnJ	PhnJ			4XB6
COG3627@COG4107	-4	-4	-3.2	218	P	Alpha-D-ribose 1-methylphosphonate 5-phosphate C-P lyase PhnJ	PhnJ			4XB6	P	ABC-type phosphonate transport system, ATPase component PhnK	PhnK
COG3628@COG3948	-4	-4	1	202	X	Phage baseplate assembly protein W				2IA7	X	Phage-related baseplate assembly protein				5CES
COG3701@COG3504	-4	-4	-1	263	U	Type IV secretory pathway, TrbF component	TrbF				U	Type IV secretory pathway, VirB9 components	VirB9
COG3702@COG3451	-4	-11	9	148	U	Type IV secretory pathway, VirB3 component	VirB3				U	Type IV secretory pathway, VirB4 component	VirB4
COG3705@COG0040	-4	-6.1	-1.05	352	E	ATP phosphoribosyltransferase regulatory subunit HisZ	HisZ			3OD1	E	ATP phosphoribosyltransferase	HisG	Histidine biosynthesis		1H3D
COG3720@COG4558	-4	-4	11	179	P	Putative heme degradation protein	HemS			1U9T	P	ABC-type hemin transport system, periplasmic component	ChuT			3MD9
COG3734@COG0800	-4	-7	3	231	G	2-keto-3-deoxy-galactonokinase	DgoK			3R1X	G	2-keto-3-deoxy-6-phosphogluconate aldolase	Eda	Entner-Doudoroff pathway		2V81
COG3747@COG4626	-4	-14	2	228	X	Phage terminase, small subunit					X	Phage terminase-like protein, large subunit, contains N-terminal HTH domain	YmfN
COG3749@COG0175	-4	-4	12	139	S	Uncharacterized conserved protein, DUF934 family					EH	3'-phosphoadenosine 5'-phosphosulfate sulfotransferase (PAPS reductase)/FAD synthetase or related enzyme	CysD	Cysteine biosynthesis		1ZUN
COG3762@COG1512	-4	-13.4	6.2	123	S	Uncharacterized membrane protein					S	Uncharacterized membrane protein YgcG, contains a TPM-fold domain	YgcG			2KW7
COG3816@COG0494	-4	-4	5	121	S	Uncharacterized conserved protein, DUF1285 family				2RA9	V	8-oxo-dGTP pyrophosphatase MutT and related house-cleaning NTP pyrophosphohydrolases, NUDIX family	MutT			4V14
COG3819@COG3817	-4	-4	1	153	S	Uncharacterized membrane protein					S	Uncharacterized membrane protein
COG3845@COG4603	-4	-10.1	-1	1175	F	ABC-type guanosine uptake system NupNOPQ, ATPase component NupO	NupO				F	ABC-type guanosine uptake system NupNOPQ, permease component NupP	NupP
COG3905@COG3668	-4	-13	-1	164	K	Predicted transcriptional regulator, contains ribbon-helix-helix (RHH_1) domain	PutA1			6IYA	X	Plasmid stabilization system protein ParE	ParE			3KXE
COG4117@COG2041	-4	-4	9	200	P	Thiosulfate reductase cytochrome b subunit	YdhU				C	Molybdopterin-dependent catalytic subunit of periplasmic DMSO/TMAO and protein-methionine-sulfoxide reductases	MsrP			1OGP
COG4118@COG3744	-4	-6.55	-3.4	324	V	Antitoxin component of toxin-antitoxin stability system, DNA-binding transcriptional repressor	Phd			3DBO	V	PIN domain nuclease, a component of toxin-antitoxin system (PIN domain)
COG4120@COG1101	-4	-10.1	-1	388	R	ABC-type uncharacterized transport system, permease component					R	ABC-type uncharacterized transport system, ATPase component	PhnK
COG4132@COG1177	-4	-6.1	-0.1	163	R	ABC-type uncharacterized transport system, permease component					E	ABC-type spermidine/putrescine transport system, permease component II	PotC
COG4133@COG2386	-4	-4	1	464	O	ABC-type transport system involved in cytochrome c biogenesis, ATPase component	CcmA				O	ABC-type transport system involved in cytochrome c biogenesis, permease component	CcmB
COG4149@COG4148	-4	-4	1	482	P	ABC-type molybdate transport system, permease component ModB	ModB	Molybdopterin biosynthesis			P	ABC-type molybdate transport system, ATPase component ModC	ModC	Molybdopterin biosynthesis
COG4176@COG4175	-4	-4	4	249	E	ABC-type proline/glycine betaine transport system, permease component	ProW				E	ABC-type proline/glycine betaine transport system, ATPase component	ProV
COG4177@COG0411	-4	-4.3	-0.1	2376	E	ABC-type branched-chain amino acid transport system, permease component	LivM				E	ABC-type branched-chain amino acid transport system, ATPase component LivG	LivG			1G9X
COG4177@COG4674	-4	-4	5	479	E	ABC-type branched-chain amino acid transport system, permease component	LivM				R	ABC-type uncharacterized transport system, ATPase component
COG4181@COG3127	-4	-4	0	366	Q	Predicted ABC-type transport system involved in lysophospholipase L1 biosynthesis, ATPase component	YbbA				Q	Predicted ABC-type transport system involved in lysophospholipase L1 biosynthesis, permease component	YbbP
COG4191@COG4566	-4	-8	3	613	T	Signal transduction histidine kinase regulating C4-dicarboxylate transport system				4GCZ	TK	DNA-binding response regulator, FixJ family, consists of REC and HTH domains	FixJ			1YIO
COG4239@COG4172	-4	-4	1	267	Q	ABC-type microcin C transport system, permease component YejE	YejE				Q	ABC-type microcin C transport system, duplicated ATPase component YejF	YejF
COG4255@COG0608	-4	-4	10	148	S	Uncharacterized conserved protein					L	ssDNA-specific exonuclease RecJ, DHH superfamily, may be involved in archaeal DNA replication intiation	RecJ			1IR6
COG4311@COG0446	-4	-4	-3.4	349	E	Sarcosine oxidase delta subunit	SoxD			2GAH	I	NADPH-dependent 2,4-dienoyl-CoA reductase, sulfur reductase, or a related oxidoreductase	FadH2			1VRQ
COG4453@COG0454	-4	-8.9	0	365	S	Uncharacterized conserved protein, DUF1778 family				1Y9B	KR	N-acetyltransferase, GNAT superfamily (includes histone acetyltransferase HPA2)	PhnO
COG4540@COG3628	-4	-4	17	132	X	Phage P2 baseplate assembly protein gpV	gpV			3AQJ	X	Phage baseplate assembly protein W				2IA7
COG4564@COG2197	-4	-4	10.5	132	T	Signal transduction histidine kinase				2QHK	TK	DNA-binding response regulator, NarL/FixJ family, contains REC and HTH domains	CitB			1A04
COG4584@COG1484	-4	-9.1	7.2	1926	X	Transposase					L	DNA replication protein DnaC	DnaC			2QGZ
COG4586@COG4587	-4	-8.1	8.9	222	R	ABC-type uncharacterized transport system, ATPase component					R	ABC-type uncharacterized transport system, permease component
COG4605@COG4604	-4	-6.1	-3.4	244	P	ABC-type enterochelin transport system, permease component	CeuC				P	ABC-type enterochelin transport system, ATPase component	CeuD
COG4619@COG0390	-4	-8.9	-3.7	170	P	ABC-type iron transporter FetAB, ATPase component	FetA				P	ABC-type iron transport system FetAB, permease component	FetB
COG4630@COG4631	-4	-8	3	319	F	Xanthine dehydrogenase, Fe-S cluster and FAD-binding subunit XdhA	XdhA				F	Xanthine dehydrogenase, molybdopterin-binding subunit XdhB	XdhB
COG4648@COG0365	-4	-8	7	141	S	Uncharacterized membrane protein					I	Acyl-coenzyme A synthetase/AMP-(fatty) acid ligase	Acs			4B2O
COG4665@COG1593	-4	-4	2	163	Q	TRAP-type mannitol/chloroaromatic compound transport system, small permease component	FcbT2				G	TRAP-type C4-dicarboxylate transport system, large permease component	DctQ
COG4679@COG5606	-4	-8	2	143	X	Phage-related protein					R	Predicted DNA-binding protein, XRE-type HTH domain
COG4691@COG1487	-4	-4	-3.4	153	V	Plasmid stability protein StbC1, contains ribbon-helix-helix domain	StbC1				V	Ribonuclease/mRNA interferase VapC, contains PIN domain	VapC			3TND
COG4706@COG1028	-4	-4	9.5	164	I	Predicted 3-hydroxylacyl-ACP dehydratase, HotDog domain					I	NAD(P)-dependent dehydrogenase, short-chain alcohol dehydrogenase family	FabG	Fatty acid biosynthesis		6L1H
COG4736@COG2010	-4	-8	3	335	C	Cbb3-type cytochrome oxidase, subunit 3	CcoQ				C	Cytochrome c, mono- and diheme variants	CccA			1A2S
COG4778@COG3454	-4	-4	7	133	P	Alpha-D-ribose 1-methylphosphonate 5-triphosphate synthase subunit PhnL	PhnL				P	Alpha-D-ribose 1-methylphosphonate 5-triphosphate diphosphatase PhnM	PhnM
COG4795@COG3156	-4	-4	2	291	U	Type II secretory pathway, PulJ/GspJ component	PulJ				U	Type II secretory pathway, component PulK	PulK			5VTM
COG4872@COG4929	-4	-8	-1	118	S	Uncharacterized membrane protein					S	Uncharacterized membrane-anchored protein
COG4913@COG4924	-4	-9.5	-1.45	108	S	Uncharacterized conserved protein, contains a C-terminal ATPase domain					S	Uncharacterized conserved protein
COG4962@COG3838	-4	-4	2	229	UW	Pilus assembly protein, ATPase of CpaF family	CpaF				U	Type IV secretory pathway, VirB2 component (pilin)	VirB2
COG4970@COG2165	-4	-8.9	5.95	108	NW	Type IV pilus assembly protein FimT	FimT				NUW	Type II secretory pathway, pseudopilin PulG	PulG			1AY2
COG4974@COG0582	-4	-7	-3.1	253	L	Site-specific recombinase XerD	XerD			1A0P	LX	Integrase/recombinase, includes phage integrase	FimB
COG4974@COG4974	-4	-13.1	26.2	364	L	Site-specific recombinase XerD	XerD			1A0P	L	Site-specific recombinase XerD	XerD			1A0P
COG4988@COG4987	-4	-6.1	-1	476	CO	ABC-type transport system involved in cytochrome bd biosynthesis, ATPase and permease components	CydD				CO	ABC-type transport system involved in cytochrome bd biosynthesis, fused ATPase and permease components	CydC
COG5349@COG3346	-4	-4	11	110	S	Uncharacterized conserved protein, DUF983 family					O	Cytochrome oxidase assembly protein ShyY1	Shy1
COG5448@COG5449	-4	-4	-1	159	S	Uncharacterized conserved protein, DUF2460 domain					S	Uncharacterized conserved protein, DUF2163 domain
COG5449@COG0791	-4	-4	-1	154	S	Uncharacterized conserved protein, DUF2163 domain					M	Cell wall-associated hydrolase, NlpC_P60 family	NlpC			2EVR
COG5462@COG0768	-4	-4	5	176	S	Predicted secreted (periplasmic) protein					DM	Cell division protein FtsI, peptidoglycan transpeptidase (Penicillin-binding protein 2)	FtsI			6HZQ
COG5569@COG3696	-4	-4	1	147	P	Periplasmic Cu and Ag efflux protein CusF	CusF				P	Cu/Ag efflux pump CusA	CusA			3K07
COG5642@COG5654	-4	-4	-1	221	S	Uncharacterized conserved protein, DUF2384 family					S	Uncharacterized protein, contains RES domain	RES
COG4175@COG4176	-3.95	-8	2	470	E	ABC-type proline/glycine betaine transport system, ATPase component	ProV				E	ABC-type proline/glycine betaine transport system, permease component	ProW
COG1419@COG0455	-3.9	-8	13	464	N	Flagellar biosynthesis GTPase FlhF	FlhF			3SYN	DN	MinD-like ATPase FlhG/YlxH, activator of the FlhF-type GTPase	FlhG			1G3Q
COG0463@COG1215	-3.8	-8	2.9	113	M	Glycosyltransferase involved in cell wall bisynthesis	WcaA			5MLZ	N	Glycosyltransferase, catalytic subunit of cellulose synthase and poly-beta-1,6-N-acetylglucosamine synthase	BcsA			4HG6
COG1233@COG1562	-3.8	-6.65	0.2	256	Q	Phytoene dehydrogenase-related protein				4REP	I	Phytoene/squalene synthetase	ERG9			3WEK
COG1999@COG2322	-3.8	-12.8	3.2	108	O	Cytochrome oxidase Cu insertion factor, SCO1/SenC/PrrC family	Sco1			1ON4	R	Predicted membrane metallochaperone YozB (3H, Sco1 fusion), DUF420 family	YozB
COG1846@COG1024	-3.7	-4	14	100	K	DNA-binding transcriptional regulator, MarR family	MarR			1JGS	I	Enoyl-CoA hydratase/carnithine racemase	CaiD	Fatty acid biosynthesis		1DCI
COG2304@COG2304	-3.7	-4	8.6	455	R	Secreted protein containing bacterial Ig-like domain and vWFA domain	YfbK				R	Secreted protein containing bacterial Ig-like domain and vWFA domain	YfbK
COG0352@COG0351	-3.6	-7.2	9.4	200	H	Thiamine monophosphate synthase	ThiE	Thiamine biosynthesis		1G4T	H	Hydroxymethylpyrimidine/phosphomethylpyrimidine kinase	ThiD	Thiamine biosynthesis		1Y9X
COG0164@COG0792	-3.5	-10.1	38.3	169	L	Ribonuclease HII	RnhB			1EKE	L	Predicted endonuclease distantly related to archaeal Holliday junction resolvase, YraN/UPF0102 family	YraN			3FOV
COG0003@COG0003	-3.4	-3.4	1.6	128	P	Anion-transporting ATPase, ArsA/GET3 family	ArsA			1F48	P	Anion-transporting ATPase, ArsA/GET3 family	ArsA			1F48
COG0029@COG0157	-3.4	-6.4	9.9	423	H	Aspartate oxidase	NadB	NAD biosynthesis		1KNP	H	Nicotinate-nucleotide pyrophosphorylase	NadC	NAD biosynthesis		1O4U
COG0047@COG0046	-3.4	-10.1	5.8	322	F	Phosphoribosylformylglycinamidine (FGAM) synthase, glutamine amidotransferase domain	PurL2	Purine biosynthesis		1T3T	F	Phosphoribosylformylglycinamidine (FGAM) synthase, synthetase domain	PurL1	Purine biosynthesis		3VIU
COG0078@COG1438	-3.4	-3.4	7.6	114	E	Ornithine carbamoyltransferase	ArgF	Arginine biosynthesis		1A1S	K	Arginine repressor	ArgR			1AOY
COG0088@COG0089	-3.4	-4	-1	1686	J	Ribosomal protein L4	RplD	Ribosome 50S subunit		1VS6	J	Ribosomal protein L23	RplW	Ribosome 50S subunit		1VS6
COG0107@COG0139	-3.4	-6.1	25.9	674	E	Imidazole glycerol phosphate synthase subunit HisF	HisF	Histidine biosynthesis		1OX4	E	Phosphoribosyl-AMP cyclohydrolase	HisI1	Histidine biosynthesis		1ZPS
COG0122@COG0350	-3.4	-4	12.95	240	L	3-methyladenine DNA glycosylase/8-oxoguanine DNA glycosylase	AlkA			1DIZ	L	DNA repair enzyme Ada (O6-methylguanine-DNA--protein-cysteine methyltransferase)	AdaB			6RLA
COG0139@COG0147	-3.4	-3.4	11.6	116	E	Phosphoribosyl-AMP cyclohydrolase	HisI1	Histidine biosynthesis		1ZPS	EH	Anthranilate/para-aminobenzoate synthases component I	TrpE	Aromatic amino acid biosynthesis		1I1Q
COG0155@COG0175	-3.4	-11	20	273	P	Sulfite reductase, beta subunit (hemoprotein)	CysI	Cysteine biosynthesis		1AOP	EH	3'-phosphoadenosine 5'-phosphosulfate sulfotransferase (PAPS reductase)/FAD synthetase or related enzyme	CysD	Cysteine biosynthesis		1ZUN
COG0156@COG0132	-3.4	-4	2	243	H	7-keto-8-aminopelargonate synthetase or related enzyme	BioF	Biotin biosynthesis		1BS0	H	Dethiobiotin synthetase	BioD	Biotin biosynthesis		1DTS
COG0161@COG0156	-3.4	-4.9	10.5	128	H	Adenosylmethionine-8-amino-7-oxononanoate aminotransferase	BioA	Biotin biosynthesis		1MLY	H	7-keto-8-aminopelargonate synthetase or related enzyme	BioF	Biotin biosynthesis		1BS0
COG0167@COG0284	-3.4	-6.4	10.9	217	F	Dihydroorotate dehydrogenase	PyrD	Pyrimidine biosynthesis		1GT8	F	Orotidine-5'-phosphate decarboxylase	PyrF	Pyrimidine biosynthesis		1DBT
COG0223@COG0781	-3.4	-7.4	-0.3	350	J	Methionyl-tRNA formyltransferase	Fmt			1FMT	K	Transcription antitermination protein NusB	NusB			1EY1
COG0239@COG0239	-3.4	-4	-2.2	384	DP	Fluoride ion exporter CrcB/FEX, affects chromosome condensation	CrcB			5A40	DP	Fluoride ion exporter CrcB/FEX, affects chromosome condensation	CrcB			5A40
COG0249@COG0249	-3.4	-8.8	20.7	104	L	DNA mismatch repair ATPase MutS	MutS			1E3M	L	DNA mismatch repair ATPase MutS	MutS			1E3M
COG0277@COG0300	-3.4	-4	10	157	C	FAD/FMN-containing lactate dehydrogenase/glycolate oxidase	GlcD			1AHU	R	Short-chain dehydrogenase	YqjQ
COG0294@COG1539	-3.4	-7.4	6	368	H	Dihydropteroate synthase	FolP	Folate biosynthesis		1AD1	H	Dihydroneopterin aldolase	FolB	Folate biosynthesis		1B9L
COG0304@COG0304	-3.4	-4	13.4	269	IQ	3-oxoacyl-(acyl-carrier-protein) synthase	FabB	Fatty acid biosynthesis		2UV8	IQ	3-oxoacyl-(acyl-carrier-protein) synthase	FabB	Fatty acid biosynthesis		2UV8
COG0315@COG0521	-3.4	-4.3	6	150	H	Molybdenum cofactor biosynthesis enzyme MoaC	MoaC	Molybdopterin biosynthesis		1EKR	H	Molybdopterin biosynthesis enzyme MoaB/MogA	MoaB	Molybdopterin biosynthesis		1DI6
COG0318@COG0451	-3.4	-4	11.3	148	I	O-succinylbenzoic acid-CoA ligase MenE or related acyl-CoA synthetase (AMP-forming)	MenE/FadK	Menaquinone biosynthesis		5EY9	M	Nucleoside-diphosphate-sugar epimerase	WcaG			2X4G
COG0337@COG0757	-3.4	-3.4	15.6	106	E	3-dehydroquinate synthetase	AroB	Aromatic amino acid biosynthesis		3ZOK	E	3-dehydroquinate dehydratase	AroQ	Aromatic amino acid biosynthesis		1D0I
COG0373@COG0181	-3.4	-8.8	5.9	322	H	Glutamyl-tRNA reductase	HemA	Heme biosynthesis		2XOE	H	Porphobilinogen deaminase	HemC	Heme biosynthesis		1AH5
COG0399@COG0110	-3.4	-8	8.2	125	M	dTDP-4-amino-4,6-dideoxygalactose transaminase	WecE			4PIW	R	Acetyltransferase, isoleucine patch superfamily	WbbJ
COG0420@COG0419	-3.4	-6.1	-0.4	861	L	DNA repair exonuclease SbcCD nuclease subunit	SbcD			6S85	L	DNA repair exonuclease SbcCD ATPase subunit	SbcC			3QKR
COG0420@COG4717	-3.4	-6.1	1.9	364	L	DNA repair exonuclease SbcCD nuclease subunit	SbcD			6S85	S	Uncharacterized conserved protein YhaN, contains AAA domain	YhaN
COG0444@COG1123	-3.4	-6.1	-1	785	EP	ABC-type dipeptide/oligopeptide/nickel transport system, ATPase component	DppD			4FWI	O	ABC-type glutathione transport system ATPase component, contains duplicated ATPase domain	GsiA
COG0456@COG0533	-3.4	-6.1	4.6	334	J	Ribosomal protein S18 acetylase RimI and related acetyltransferases	RimI			1GHE	J	tRNA A37 threonylcarbamoyltransferase TsaD	TsaD	tRNA modification		3ENO
COG0458@COG0284	-3.4	-3.4	14.6	126	EF	Carbamoylphosphate synthase large subunit	CarB	Arginine biosynthesis		1C30	F	Orotidine-5'-phosphate decarboxylase	PyrF	Pyrimidine biosynthesis		1DBT
COG0463@COG0726	-3.4	-4	28	103	M	Glycosyltransferase involved in cell wall bisynthesis	WcaA			5MLZ	GM	Peptidoglycan/xylan/chitin deacetylase, PgdA/NodB/CDA1 family	CDA1			1NY1
COG0463@COG3222	-3.4	-4	3	132	M	Glycosyltransferase involved in cell wall bisynthesis	WcaA			5MLZ	S	Uncharacterized conserved protein, glycosyltransferase A (GT-A) superfamily, DUF2064 family				3CGX
COG0524@COG1869	-3.4	-6.1	2.9	128	G	Sugar or nucleoside kinase, ribokinase family	RbsK	Glycolysis		2QCV	G	D-ribose pyranose/furanose isomerase RbsD	RbsD			1OGC
COG0540@COG0044	-3.4	-4	5	829	F	Aspartate carbamoyltransferase, catalytic subunit	PyrB	Pyrimidine biosynthesis		1NBE	F	Dihydroorotase or related cyclic amidohydrolase	AllB	Pyrimidine biosynthesis		1J79
COG0555@COG3842	-3.4	-7.3	-0.1	138	P	ABC-type sulfate transport system, permease component	CysU			3D31	E	ABC-type Fe3+/spermidine/putrescine transport systems, ATPase component	PotA			1Z47
COG0558@COG1546	-3.4	-3.4	14.6	175	I	Phosphatidylglycerophosphate synthase	PgsA	Phospholipid biosynthesis		4MND	H	Nicotinamide mononucleotide (NMN) deamidase PncC	PncC	NAD biosynthesis		2A9S
COG0558@COG1560	-3.4	-3.4	8.6	107	I	Phosphatidylglycerophosphate synthase	PgsA	Phospholipid biosynthesis		4MND	I	Palmitoleoyl-ACP: Kdo2-lipid-IV acyltransferase (lipid A biosynthesis)	LpxP	Lipid A biosynthesis		5F2T
COG0596@COG0599	-3.4	-8	11	119	HR	2-succinyl-6-hydroxy-2,4-cyclohexadiene-1-carboxylate synthase MenH and related esterases, alpha/beta hydrolase fold	MenH	Menaquinone biosynthesis		4MYS	R	Uncharacterized conserved protein YurZ, alkylhydroperoxidase/carboxymuconolactone decarboxylase family	YurZ			3BEY
COG0597@COG0564	-3.4	-7.4	5.6	478	MU	Lipoprotein signal peptidase	LspA			5DIR	J	Pseudouridine synthase RluA, 23S rRNA- or tRNA-specific	RluA	23S rRNA modification		2I82
COG0600@COG0600	-3.4	-4	11.6	466	P	ABC-type nitrate/sulfonate/bicarbonate transport system, permease component	TauC				P	ABC-type nitrate/sulfonate/bicarbonate transport system, permease component	TauC
COG0606@COG0758	-3.4	-3.4	14.75	240	O	Predicted Mg-chelatase, contains ChlI-like and ATPase domains, YifB family	YifB				L	Predicted Rossmann fold nucleotide-binding protein DprA/Smf involved in DNA uptake	Smf			3MAJ
COG0609@COG1120	-3.4	-4	1.6	2183	P	ABC-type Fe3+-siderophore transport system, permease component	FepD			2NQ2	PH	ABC-type cobalamin/Fe3+-siderophores transport system, ATPase component	FepC			2NQ2
COG0609@COG4779	-3.4	-3.4	7.2	440	P	ABC-type Fe3+-siderophore transport system, permease component	FepD			2NQ2	P	ABC-type enterobactin transport system, permease component	FepG
COG0619@COG1122	-3.4	-6.1	9	629	H	ECF-type transporter transmembrane protein EcfT	EcfT			4HZU	PR	Energy-coupling factor transporter ATP-binding protein EcfA2	EcfA2			4HUQ
COG0619@COG1123	-3.4	-12.1	1.7	232	H	ECF-type transporter transmembrane protein EcfT	EcfT			4HZU	O	ABC-type glutathione transport system ATPase component, contains duplicated ATPase domain	GsiA
COG0621@COG0558	-3.4	-6.1	5.1	247	J	tRNA A37 methylthiotransferase MiaB	MiaB	tRNA modification		4JC0	I	Phosphatidylglycerophosphate synthase	PgsA	Phospholipid biosynthesis		4MND
COG0640@COG0053	-3.4	-3.4	-0.4	115	K	DNA-binding transcriptional regulator, ArsR family	ArsR			3F6V	P	Divalent metal cation (Fe/Co/Zn/Cd) efflux pump	FieF			2QFI
COG0640@COG3832	-3.4	-5.8	1.2	1239	K	DNA-binding transcriptional regulator, ArsR family	ArsR			3F6V	I	Chalcone/flavanone-binding protein YndB, AHSA1/START/SRPBCC domain	YndB			2KTE
COG0651@COG1863	-3.4	-4	1	590	CP	Formate hydrogenlyase subunit 3/Multisubunit Na+/H+ antiporter, MnhD subunit	HyfB			6CFW	P	Multisubunit Na+/H+ antiporter, MnhE subunit	MnhE			6CFW
COG0665@COG2104	-3.4	-9.4	6	331	E	Glycine/D-amino acid oxidase (deaminating)	DadA			3AWI	H	Sulfur carrier protein ThiS (thiamine biosynthesis)	ThiS	Thiamine biosynthesis		1F0Z
COG0720@COG0438	-3.4	-4	4.8	116	H	6-pyruvoyl-tetrahydropterin synthase	QueD	tRNA modification		1B66	M	Glycosyltransferase involved in cell wall bisynthesis	RfaB			2IV7
COG0745@COG0642	-3.4	-6.1	10.6	7491	TK	DNA-binding response regulator, OmpR family, contains REC and winged-helix (wHTH) domain	OmpR			1XHF	T	Signal transduction histidine kinase	BaeS			1JOY
COG0745@COG2770	-3.4	-6.1	8	138	TK	DNA-binding response regulator, OmpR family, contains REC and winged-helix (wHTH) domain	OmpR			1XHF	T	HAMP domain	HAMP
COG0768@COG0772	-3.4	-5.8	6.2	795	DM	Cell division protein FtsI, peptidoglycan transpeptidase (Penicillin-binding protein 2)	FtsI			6HZQ	D	Peptodoglycan polymerase FtsW/RodA/SpoVE	FtsW			6BAR
COG0769@COG3442	-3.4	-6.1	3.6	230	M	UDP-N-acetylmuramyl tripeptide synthase	MurE	Mureine biosynthesis		1E8C	R	Glutamine amidotransferase related to the GATase domain of CobQ				5N9M
COG0772@COG0707	-3.4	-4	13.6	1217	D	Peptodoglycan polymerase FtsW/RodA/SpoVE	FtsW			6BAR	M	UDP-N-acetylglucosamine:LPS N-acetylglucosamine transferase	MurG	Mureine biosynthesis		1F0K
COG0772@COG0768	-3.4	-6.1	-3.4	272	D	Peptodoglycan polymerase FtsW/RodA/SpoVE	FtsW			6BAR	DM	Cell division protein FtsI, peptidoglycan transpeptidase (Penicillin-binding protein 2)	FtsI			6HZQ
COG0799@COG0406	-3.4	-3.4	6.6	121	J	Ribosomal silencing factor RsfS, regulates association of 30S and 50S subunits	RsfS			6SJ6	G	Broad specificity phosphatase PhoE	PhoE			1EBB
COG0815@COG0463	-3.4	-3.4	17.6	103	M	Apolipoprotein N-acyltransferase	Lnt			6NWR	M	Glycosyltransferase involved in cell wall bisynthesis	WcaA			5MLZ
COG1069@COG0235	-3.4	-3.8	6	139	G	Ribulose kinase	AraB			3QDK	EG	5-methylthioribulose/5-deoxyribulose/Fuculose 1-phosphate aldolase (methionine salvage, sugar degradation)	AraD	Urea cycle		1FUA
COG1116@COG0600	-3.4	-7	7	1689	P	ABC-type nitrate/sulfonate/bicarbonate transport system, ATPase component	TauB				P	ABC-type nitrate/sulfonate/bicarbonate transport system, permease component	TauC
COG1125@COG1174	-3.4	-4	1.85	600	E	ABC-type proline/glycine betaine transport system, ATPase component	OpuBA				E	ABC-type proline/glycine betaine transport system, permease component	OpuBB
COG1131@COG0842	-3.4	-4	2.6	4201	V	ABC-type multidrug transport system, ATPase component	CcmA			5DO7	V	ABC-type multidrug transport system, permease component	YadH
COG1131@COG1131	-3.4	-8.8	17.9	195	V	ABC-type multidrug transport system, ATPase component	CcmA			5DO7	V	ABC-type multidrug transport system, ATPase component	CcmA			5DO7
COG1131@COG1277	-3.4	-7.2	3.2	1494	V	ABC-type multidrug transport system, ATPase component	CcmA			5DO7	O	ABC-type transport system involved in multi-copper enzyme maturation, permease component	NosY
COG1131@COG2386	-3.4	-6.1	1.9	103	V	ABC-type multidrug transport system, ATPase component	CcmA			5DO7	O	ABC-type transport system involved in cytochrome c biogenesis, permease component	CcmB
COG1131@COG3559	-3.4	-3.4	-3.1	225	V	ABC-type multidrug transport system, ATPase component	CcmA			5DO7	U	Putative exporter of oligosaccharides and polyketide antibiotics DrrB/NodJ, ABC-2 family	NodJ
COG1132@COG1132	-3.4	-7.4	0.9	2371	V	ABC-type multidrug transport system, ATPase and permease component	MdlB			2HYD	V	ABC-type multidrug transport system, ATPase and permease component	MdlB			2HYD
COG1136@COG0577	-3.4	-6.1	4	2558	M	ABC-type lipoprotein export system, ATPase component	LolD			5GKO	V	ABC-type antimicrobial peptide transport system, permease component	SalY
COG1136@COG1136	-3.4	-3.4	1.9	123	M	ABC-type lipoprotein export system, ATPase component	LolD			5GKO	M	ABC-type lipoprotein export system, ATPase component	LolD			5GKO
COG1172@COG1172	-3.4	-4	2	886	G	Ribose/xylose/arabinose/galactoside ABC-type transport system, permease component	AraH				G	Ribose/xylose/arabinose/galactoside ABC-type transport system, permease component	AraH
COG1173@COG1123	-3.4	-4	4	1319	EP	ABC-type dipeptide/oligopeptide/nickel transport system, permease component	DppC				O	ABC-type glutathione transport system ATPase component, contains duplicated ATPase domain	GsiA
COG1174@COG1174	-3.4	-3.4	-1	205	E	ABC-type proline/glycine betaine transport system, permease component	OpuBB				E	ABC-type proline/glycine betaine transport system, permease component	OpuBB
COG1195@COG5512	-3.4	-8.8	26.4	268	L	Recombinational DNA repair ATPase RecF	RecF			5Z67	R	Predicted nucleic acid-binding protein, contains Zn-ribbon domain (includes truncated derivatives)
COG1208@COG0451	-3.4	-10	5	347	JM	NDP-sugar pyrophosphorylase, includes eIF-2Bgamma, eIF-2Bepsilon, and LPS biosynthesis protein s	GCD1			6JQ8	M	Nucleoside-diphosphate-sugar epimerase	WcaG			2X4G
COG1214@COG0456	-3.4	-4	8.9	767	J	tRNA A37 threonylcarbamoyladenosine modification protein TsaB	TsaB	tRNA modification		1OKJ	J	Ribosomal protein S18 acetylase RimI and related acetyltransferases	RimI			1GHE
COG1253@COG1159	-3.4	-7.4	-0.4	120	R	Hemolysin-related protein, contains CBS domains, UPF0053 family	TlyC			2NQW	J	GTPase Era, involved in 16S rRNA processing	Era			1EGA
COG1253@COG1253	-3.4	-4	-3.4	309	R	Hemolysin-related protein, contains CBS domains, UPF0053 family	TlyC			2NQW	R	Hemolysin-related protein, contains CBS domains, UPF0053 family	TlyC			2NQW
COG1319@COG1529	-3.4	-4	5.6	403	C	Aldehyde, CO, or xanthine dehydrogenase, FAD-binding subunit	CutB	Non-phosphorylated Entner-Doudoroff pathway		5Y6Q	C	Aldehyde, CO or xanthine dehydrogenase, Mo-binding subunit	CoxL	Non-phosphorylated Entner-Doudoroff pathway		1DGJ
COG1349@COG1105	-3.4	-6.1	-3.1	241	KG	DNA-binding transcriptional regulator of sugar metabolism, DeoR/GlpR family	GlpR				G	1-phosphofructokinase or 6-phosphofructokinase II	FruK			2ABQ
COG1354@COG1386	-3.4	-10.1	10	938	L	Chromatin segregation and condensation protein Rec8/ScpA/Scc1, kleisin family	ScpA			3W6J	K	Chromosome segregation and condensation protein ScpB	ScpB			1T6S
COG1401@COG4268	-3.4	-8.1	2.9	242	V	5-methylcytosine-specific restriction endonuclease McrBC, GTP-binding regulatory subunit McrB	McrB			6HZ4	V	5-methylcytosine-specific restriction endonuclease McrBC, regulatory subunit McrC	McrC
COG1463@COG1463	-3.4	-3.4	-0.4	659	M	Periplasmic subunit MlaD of the ABC-type intermembrane phospholipid transporter Mla	MlaD			5UW8	M	Periplasmic subunit MlaD of the ABC-type intermembrane phospholipid transporter Mla	MlaD			5UW8
COG1507@COG0248	-3.4	-3.4	15.7	117	S	Uncharacterized conserved protein, DUF501 family					FT	Exopolyphosphatase/pppGpp-phosphohydrolase	GppA			1T6C
COG1522@COG0436	-3.4	-6.1	-0.1	203	K	DNA-binding transcriptional regulator, Lrp family	Lrp			1I1G	E	Aspartate/methionine/tyrosine aminotransferase	AspB	Isoleucine, leucine, valine biosynthesis		2O0R
COG1529@COG2080	-3.4	-4	10.6	195	C	Aldehyde, CO or xanthine dehydrogenase, Mo-binding subunit	CoxL	Non-phosphorylated Entner-Doudoroff pathway		1DGJ	C	Aldehyde, CO, or xanthine dehydrogenase, Fe-S subunit, CoxS/CutS family	CutS	Non-phosphorylated Entner-Doudoroff pathway		1FFU
COG1539@COG0801	-3.4	-6.1	-0.4	491	H	Dihydroneopterin aldolase	FolB	Folate biosynthesis		1B9L	H	7,8-dihydro-6-hydroxymethylpterin pyrophosphokinase (folate biosynthesis)	FolK	Folate biosynthesis		1CBK
COG1545@COG0183	-3.4	-4	9.6	366	R	Uncharacterized OB-fold protein, contains Zn-ribbon domain				3IRB	I	Acetyl-CoA acetyltransferase	PaaJ	Fatty acid biosynthesis		1AFW
COG1559@COG0169	-3.4	-7.4	7.6	170	M	Endolytic transglycosylase MltG, terminates peptidoglycan polymerization	MltG			2R1F	E	Shikimate 5-dehydrogenase	AroE	Aromatic amino acid biosynthesis		1NPD
COG1577@COG3407	-3.4	-8	17.4	118	I	Mevalonate kinase	ERG12	Isoprenoid biosynthesis			I	Mevalonate pyrophosphate decarboxylase	MVD1	Isoprenoid biosynthesis		1FI4
COG1595@COG5662	-3.4	-4	11.9	857	K	DNA-directed RNA polymerase specialized sigma subunit, sigma24 family	RpoE	RNA polymerase		2Q1Z	K	Transmembrane transcriptional regulator RsiW (anti-sigma-W factor)	RsiW
COG1670@COG1670	-3.4	-4	34.9	273	JO	Protein N-acetyltransferase, RimJ/RimL family	RimL			1S7F	JO	Protein N-acetyltransferase, RimJ/RimL family	RimL			1S7F
COG1695@COG1136	-3.4	-3.4	-0.4	142	K	DNA-binding transcriptional regulator, PadR family	PadR			1XMA	M	ABC-type lipoprotein export system, ATPase component	LolD			5GKO
COG1702@COG0319	-3.4	-4	12.9	845	T	Phosphate starvation-inducible protein PhoH, predicted ATPase	PhoH			3B85	J	ssRNA-specific RNase YbeY, 16S rRNA maturation enzyme	YbeY	16S rRNA modification		1XM5
COG1721@COG1305	-3.4	-6.1	-1	754	S	Uncharacterized conserved protein, DUF58 family, contains vWF domain	YeaD2				O	Transglutaminase-like enzyme, putative cysteine protease	YebA			3ISR
COG1725@COG1131	-3.4	-6.1	0.9	904	K	DNA-binding transcriptional regulator YhcF, GntR family	YhcF			4R1H	V	ABC-type multidrug transport system, ATPase component	CcmA			5DO7
COG1793@COG3285	-3.4	-5.55	8.25	112	L	ATP-dependent DNA ligase	CDC9			1A0I	L	Eukaryotic-type DNA primase	LigD			5DMU
COG1868@COG1886	-3.4	-8	19	487	N	Flagellar motor switch protein FliM	FliM			2HP7	NU	Flagellar motor switch/type III secretory pathway protein FliN	FliN			1O9Y
COG1884@COG1884	-3.4	-6.1	1.6	113	I	Methylmalonyl-CoA mutase, N-terminal domain/subunit	Sbm			6OXC	I	Methylmalonyl-CoA mutase, N-terminal domain/subunit	Sbm			6OXC
COG1930@COG0619	-3.4	-14	5.8	169	P	ABC-type cobalt transport system, periplasmic component	CbiN				H	ECF-type transporter transmembrane protein EcfT	EcfT			4HZU
COG2022@COG0352	-3.4	-4	8	175	H	Thiazole synthase ThiGH, ThiG subunit (thiamin biosynthesis)	ThiG	Thiamine biosynthesis		1TYG	H	Thiamine monophosphate synthase	ThiE	Thiamine biosynthesis		1G4T
COG2082@COG2243	-3.4	-4	2	213	H	Precorrin-8X methylmutase CbiC/CobH	CobH	Cobalamine/B12 biosynthesis		1F2V	H	Precorrin-2 methylase	CobF	Cobalamine/B12 biosynthesis		2QBU
COG2111@COG2111	-3.4	-7	-1	334	P	Multisubunit Na+/H+ antiporter, MnhB subunit	MnhB				P	Multisubunit Na+/H+ antiporter, MnhB subunit	MnhB
COG2185@COG1884	-3.4	-4	10	154	I	Methylmalonyl-CoA mutase, C-terminal domain/subunit (cobalamin-binding)	Sbm			1B1A	I	Methylmalonyl-CoA mutase, N-terminal domain/subunit	Sbm			6OXC
COG2201@COG1352	-3.4	-4	4	262	T	Chemotaxis response regulator CheB, contains REC and protein-glutamate methylesterase domains	CheB			1A2O	T	Methylase of chemotaxis methyl-accepting proteins	CheR			1AF7
COG2205@COG0745	-3.4	-6.95	4.4	1044	T	K+-sensing histidine kinase KdpD	KdpD			2KSF	TK	DNA-binding response regulator, OmpR family, contains REC and winged-helix (wHTH) domain	OmpR			1XHF
COG2212@COG1320	-3.4	-4	1	781	P	Multisubunit Na+/H+ antiporter, MnhF subunit	MnhF			6CFW	P	Multisubunit Na+/H+ antiporter, MnhG subunit	MnhG			6CFW
COG2242@COG2875	-3.4	-4	2	138	H	Precorrin-6B methylase 2	CobL	Cobalamine/B12 biosynthesis		1F38	H	Precorrin-4 methylase	CobM	Cobalamine/B12 biosynthesis		4e+16
COG2345@COG0719	-3.4	-3.4	4.6	133	K	Predicted transcriptional regulator, ArsR family					O	Fe-S cluster assembly scaffold protein SufB	SufB			1VH4
COG2378@COG2378	-3.4	-7.4	-3.4	184	K	Predicted DNA-binding transcriptional regulator YobV, contains HTH and WYL domains	YobV				K	Predicted DNA-binding transcriptional regulator YobV, contains HTH and WYL domains	YobV
COG2887@COG0210	-3.4	-3.4	13	115	L	RecB family exonuclease	Slr0479				L	Superfamily I DNA or RNA helicase	UvrD			6PPR
COG3162@COG4147	-3.4	-4	-0.4	467	S	Uncharacterized membrane protein, DUF485 family	YjcH				C	Na+(or H+)/acetate symporter ActP	ActP
COG3190@COG1338	-3.4	-8	16.9	574	N	Flagellar biogenesis protein FliO	FliO				N	Flagellar biosynthesis protein FliP	FliP			5H72
COG3195@COG2351	-3.4	-4	9.2	162	F	2-oxo-4-hydroxy-4-carboxy--5-ureidoimidazoline (OHCU) decarboxylase (uric acid degradation)	PucL			2O70	F	5-hydroxyisourate hydrolase (purine catabolism), transthyretin-related family	HiuH			2IGL
COG3290@COG4565	-3.4	-7.4	-0.4	423	T	Sensor histidine kinase DipB regulating citrate/malate metabolism	CitA				KT	DNA-binding response regulator DpiB of citrate/malate metabolism	CitB
COG3402@COG3428	-3.4	-10.1	-2.3	425	S	Uncharacterized membrane protein YdbS, contains bPH2 (bacterial pleckstrin homology) domain	YdbS				S	Uncharacterized membrane protein YdbT, contains bPH2 (bacterial pleckstrin homology) domain	YdbT
COG3429@COG0363	-3.4	-3.4	5.6	158	G	Glucose-6-phosphate dehydrogenase assembly protein OpcA, contains a peptidoglycan-binding domain	OpcA				G	6-phosphogluconolactonase/Glucosamine-6-phosphate isomerase/deaminase	NagB	Pentose phosphate pathway		2RI0
COG3496@COG2230	-3.4	-4	12	335	S	Uncharacterized conserved protein, DUF1365 family					I	Cyclopropane fatty-acyl-phospholipid synthase and related methyltransferases	Cfa			5Z9O
COG3638@COG3639	-3.4	-7.4	1.8	467	P	ABC-type phosphate/phosphonate transport system, ATPase component	PhnC				P	ABC-type phosphate/phosphonate transport system, permease component	PhnE
COG3832@COG0640	-3.4	-11.95	0.8	196	I	Chalcone/flavanone-binding protein YndB, AHSA1/START/SRPBCC domain	YndB			2KTE	K	DNA-binding transcriptional regulator, ArsR family	ArsR			3F6V
COG3842@COG1178	-3.4	-5.1	3.75	280	E	ABC-type Fe3+/spermidine/putrescine transport systems, ATPase component	PotA			1Z47	P	ABC-type Fe3+ transport system, permease component	FbpB
COG3887@COG0359	-3.4	-6.1	4.9	218	T	Cyclic di-AMP phosphodiesterase GdpP, contains GGDEF-like and DHH domains	GdpP				J	Ribosomal protein L9	RplI	Ribosome 50S subunit		1VS6
COG4118@COG1487	-3.4	-6.1	1	125	V	Antitoxin component of toxin-antitoxin stability system, DNA-binding transcriptional repressor	Phd			3DBO	V	Ribonuclease/mRNA interferase VapC, contains PIN domain	VapC			3TND
COG4118@COG4113	-3.4	-4	-1	100	V	Antitoxin component of toxin-antitoxin stability system, DNA-binding transcriptional repressor	Phd			3DBO	V	RNA interferase (RNase) VapC, contains PIN domain	VapC			1V8O
COG4149@COG3842	-3.4	-6.1	2	293	P	ABC-type molybdate transport system, permease component ModB	ModB	Molybdopterin biosynthesis			E	ABC-type Fe3+/spermidine/putrescine transport systems, ATPase component	PotA			1Z47
COG4152@COG1668	-3.4	-10.1	-1	485	R	ABC-type uncharacterized transport system, ATPase component	YhaQ				CP	ABC-type Na+ efflux pump, permease component NatB	NatB
COG4423@COG3742	-3.4	-4	-1	111	S	Uncharacterized conserved protein				4XGR	V	VapC family ribonuclease, contains PIN domain	VapC			4XGQ
COG4585@COG2197	-3.4	-4	8.2	4870	T	Signal transduction histidine kinase ComP	ComP			4GT8	TK	DNA-binding response regulator, NarL/FixJ family, contains REC and HTH domains	CitB			1A04
COG4770@COG1960	-3.4	-3.4	11	134	I	Acetyl/propionyl-CoA carboxylase, alpha subunit	PccA			3U9S	I	Acyl-CoA dehydrogenase related to the alkylation response protein AidB	CaiA	Fatty acid biosynthesis		1BUC
COG4779@COG1120	-3.4	-3.4	3.6	375	P	ABC-type enterobactin transport system, permease component	FepG				PH	ABC-type cobalamin/Fe3+-siderophores transport system, ATPase component	FepC			2NQ2
COG4988@COG1132	-3.4	-8	-0.25	104	CO	ABC-type transport system involved in cytochrome bd biosynthesis, ATPase and permease components	CydD				V	ABC-type multidrug transport system, ATPase and permease component	MdlB			2HYD
COG5002@COG0745	-3.4	-4	14.7	488	T	Sensor histidine kinase WalK	WalK			4I5S	TK	DNA-binding response regulator, OmpR family, contains REC and winged-helix (wHTH) domain	OmpR			1XHF
COG0520@COG0822	-3.35	-13.1	4.7	518	E	Selenocysteine lyase/Cysteine desulfurase	CsdA			4LW2	O	Fe-S cluster assembly scaffold protein IscU, NifU family	IscU			1Q48
COG0579@COG0446	-3.35	-7.2	7.9	162	G	L-2-hydroxyglutarate oxidase LhgO	LhgO			3DME	I	NADPH-dependent 2,4-dienoyl-CoA reductase, sulfur reductase, or a related oxidoreductase	FadH2			1VRQ
COG0642@COG0745	-3.3	-4	17	744	T	Signal transduction histidine kinase	BaeS			1JOY	TK	DNA-binding response regulator, OmpR family, contains REC and winged-helix (wHTH) domain	OmpR			1XHF
COG0644@COG2440	-3.3	-4	1.6	224	C	Dehydrogenase (flavoprotein)	FixC			4OPU	C	Ferredoxin-like protein FixX	FixX
COG1320@COG1563	-3.3	-6.1	-1.1	125	P	Multisubunit Na+/H+ antiporter, MnhG subunit	MnhG			6CFW	R	Uncharacterized MnhB-related membrane protein				6CFW
COG1519@COG1663	-3.3	-4	-1	202	M	3-deoxy-D-manno-octulosonic-acid transferase	KdtA	Lipid A biosynthesis		2XCI	M	Tetraacyldisaccharide-1-P 4'-kinase (Lipid A 4'-kinase)	LpxK	Lipid A biosynthesis		4EHW
COG1905@COG1894	-3.3	-4	4.2	967	C	NADH:ubiquinone oxidoreductase 24 kD subunit (chain E)	NuoE	NADH dehydrogenase		5XF9	C	NADH:ubiquinone oxidoreductase, NADH-binding 51 kD subunit (chain F)	NuoF	NADH dehydrogenase		2FUG
COG3167@COG3168	-3.3	-4	7	287	NW	Type IV pilus assembly protein PilO	PilO			2RJZ	NW	Type IV pilus assembly protein PilP	PilP			2IVW
COG3682@COG4219	-3.3	-8.8	2.7	941	K	Transcriptional regulator, CopY/TcrY family	CopY			1OKR	T	Signal transducer regulating beta-lactamase production, contains metallopeptidase domain	MecR1
COG0133@COG0159	-3.2	-4	7.2	1163	E	Tryptophan synthase beta chain	TrpB	Aromatic amino acid biosynthesis		2DH5	E	Tryptophan synthase alpha chain	TrpA	Aromatic amino acid biosynthesis		6HUL
COG0310@COG1930	-3.2	-6.1	0	186	P	ABC-type Co2+ transport system, permease component	CbiM			4M58	P	ABC-type cobalt transport system, periplasmic component	CbiN
COG0381@COG0677	-3.2	-4	23	165	M	UDP-N-acetylglucosamine 2-epimerase	WecB			1F6D	M	UDP-N-acetyl-D-mannosaminuronate dehydrogenase	WecC			3OJL
COG0403@COG1003	-3.2	-6.1	0.9	476	E	Glycine cleavage system protein P (pyridoxal-binding), N-terminal domain	GcvP1	Glycine cleavage		4LGL	E	Glycine cleavage system protein P (pyridoxal-binding), C-terminal domain	GcvP2	Glycine cleavage		4LGL
COG1131@COG1668	-3.2	-7	1	289	V	ABC-type multidrug transport system, ATPase component	CcmA			5DO7	CP	ABC-type Na+ efflux pump, permease component NatB	NatB
COG1145@COG0543	-3.2	-8	3	213	C	Ferredoxin	NapF			6FAH	HC	NAD(P)H-flavin reductase	Mcr1			3A1F
COG1277@COG4314	-3.2	-4	12	114	O	ABC-type transport system involved in multi-copper enzyme maturation, permease component	NosY				P	Nitrous oxide reductase accessory protein NosL	NosL			2HPU
COG1319@COG2080	-3.2	-4	6.1	765	C	Aldehyde, CO, or xanthine dehydrogenase, FAD-binding subunit	CutB	Non-phosphorylated Entner-Doudoroff pathway		5Y6Q	C	Aldehyde, CO, or xanthine dehydrogenase, Fe-S subunit, CoxS/CutS family	CutS	Non-phosphorylated Entner-Doudoroff pathway		1FFU
COG1320@COG2111	-3.2	-4	-1	116	P	Multisubunit Na+/H+ antiporter, MnhG subunit	MnhG			6CFW	P	Multisubunit Na+/H+ antiporter, MnhB subunit	MnhB
COG1363@COG1363	-3.2	-12.1	2.5	110	EG	Putative aminopeptidase FrvX	FrvX			1VHE	EG	Putative aminopeptidase FrvX	FrvX			1VHE
COG1498@COG1889	-3.2	-3.2	6.1	103	J	Box C/D ribonucleoprotein Nop56/Prp31/SIK1 subunit	SIK1			6ND4	J	Fibrillarin-like rRNA 2'-O-methylase NOP1	NOP1			1NT2
COG1527@COG1436	-3.2	-10.1	-0.2	169	C	Archaeal/vacuolar-type H+-ATPase subunit C/Vma6	NtpC	A/V-type ATP synthase		1R5Z	C	Archaeal/vacuolar-type H+-ATPase subunit F/Vma7	NtpF	A/V-type ATP synthase		2D00
COG1648@COG0373	-3.2	-22.75	-0.2	120	H	Siroheme synthase (precorrin-2 oxidase/ferrochelatase domain)	CysG2	Heme biosynthesis		1PJQ	H	Glutamyl-tRNA reductase	HemA	Heme biosynthesis		2XOE
COG1679@COG1786	-3.2	-6.1	-0.4	119	I	Mevalonate 5-phosphate dehydratase subunit 1, aconitase superfamily (modified mevalonate pathway)	AcnX1				I	Mevalonate 5-phosphate dehydratase subunit 2, swiveling domain (modified mevalonate pathway)	AcnX2			2HI6
COG2082@COG2241	-3.2	-4	10.9	110	H	Precorrin-8X methylmutase CbiC/CobH	CobH	Cobalamine/B12 biosynthesis		1F2V	H	Precorrin-6B methylase 1	CobL	Cobalamine/B12 biosynthesis
COG2243@COG2875	-3.2	-6.1	-0.05	184	H	Precorrin-2 methylase	CobF	Cobalamine/B12 biosynthesis		2QBU	H	Precorrin-4 methylase	CobM	Cobalamine/B12 biosynthesis		4e+16
COG3075@COG0247	-3.2	-4	4.8	138	E	Anaerobic glycerol-3-phosphate dehydrogenase	GlpB				C	Fe-S cluster-containing oxidoreductase, includes glycolate oxidase subunit GlcF	GlpC
COG4729@COG4666	-3.2	-10.1	15.7	133	S	Uncharacterized conserved protein, DUF1850 family					R	TRAP-type uncharacterized transport system, fused permease components
COG0438@COG1215	-3.15	-5.6	33	130	M	Glycosyltransferase involved in cell wall bisynthesis	RfaB			2IV7	N	Glycosyltransferase, catalytic subunit of cellulose synthase and poly-beta-1,6-N-acetylglucosamine synthase	BcsA			4HG6
COG0044@COG0505	-3.1	-6.1	24.9	235	F	Dihydroorotase or related cyclic amidohydrolase	AllB	Pyrimidine biosynthesis		1J79	EF	Carbamoylphosphate synthase small subunit	CarA	Arginine biosynthesis		1C30
COG0141@COG0079	-3.1	-4	16.2	587	E	Histidinol dehydrogenase	HisD	Histidine biosynthesis		1K75	E	Histidinol-phosphate/aromatic aminotransferase or cobyric acid decarboxylase	HisC	Cobalamine/B12 biosynthesis		4R2N
COG0284@COG0461	-3.1	-10	1.9	208	F	Orotidine-5'-phosphate decarboxylase	PyrF	Pyrimidine biosynthesis		1DBT	F	Orotate phosphoribosyltransferase	PyrE	Pyrimidine biosynthesis		4WML
COG0452@COG1198	-3.1	-6.1	20.9	152	H	Phosphopantothenoylcysteine synthetase/decarboxylase CoaBC	CoaBC	Pantothenate/CoA biosynthesis		3QJG	L	Primosomal protein N' (replication factor Y) - superfamily II helicase	PriA			6DCR
COG0543@COG0493	-3.1	-9.2	10.2	255	HC	NAD(P)H-flavin reductase	Mcr1			3A1F	ER	NADPH-dependent glutamate synthase beta chain or related oxidoreductase	GltD	Glutamine biosynthesis		1H7X
COG0603@COG0720	-3.1	-6.1	1.9	165	J	7-cyano-7-deazaguanine synthase (queuosine biosynthesis)	QueC	tRNA modification		2PG3	H	6-pyruvoyl-tetrahydropterin synthase	QueD	tRNA modification		1B66
COG0642@COG2204	-3.1	-4.85	16	916	T	Signal transduction histidine kinase	BaeS			1JOY	T	DNA-binding transcriptional response regulator, NtrC family, contains REC, AAA-type ATPase, and a Fis-type DNA-binding domains	AtoC			1ZY2
COG0730@COG4272	-3.1	-4	-0.6	107	P	Sulfite exporter TauE/SafE/YfcA and related permeases, UPF0721 family	TauE				S	Uncharacterized membrane protein
COG0799@COG0500	-3.1	-6.1	-0.1	117	J	Ribosomal silencing factor RsfS, regulates association of 30S and 50S subunits	RsfS			6SJ6	QR	SAM-dependent methyltransferase	SmtA			5DNK
COG1088@COG1091	-3.1	-4	10.1	402	M	dTDP-D-glucose 4,6-dehydratase	RfbB			1G1A	M	dTDP-4-dehydrorhamnose reductase	RfbD			1KBZ
COG1121@COG1108	-3.1	-6.1	5.9	1758	P	ABC-type Mn2+/Zn2+ transport system, ATPase component	ZnuC				P	ABC-type Mn2+/Zn2+ transport system, permease component	ZnuB
COG1176@COG1177	-3.1	-4	3	2075	E	ABC-type spermidine/putrescine transport system, permease component I	PotB				E	ABC-type spermidine/putrescine transport system, permease component II	PotC
COG1556@COG1139	-3.1	-4	2	122	C	L-lactate utilization protein LutC, contains LUD domain	LutC			2G40	C	L-lactate utilization protein LutB, contains a ferredoxin-type domain	LutB
COG1721@COG2304	-3.1	-3.4	22	139	S	Uncharacterized conserved protein, DUF58 family, contains vWF domain	YeaD2				R	Secreted protein containing bacterial Ig-like domain and vWFA domain	YfbK
COG1776@COG1871	-3.1	-6.1	1.8	218	T	Phosphoaspartate phosphatase CheC, specific for CheY-P	CheC			2F9Z	T	Chemotaxis receptor (MCP) glutamine deamidase CheD	CheD			2F9Z
COG1961@COG1961	-3.1	-10.1	27.55	188	L	Site-specific DNA recombinase SpoIVCA/DNA invertase PinE	SpoIVCA			1GDT	L	Site-specific DNA recombinase SpoIVCA/DNA invertase PinE	SpoIVCA			1GDT
COG2087@COG0368	-3.1	-4	9	181	H	Adenosyl cobinamide kinase/adenosyl cobinamide phosphate guanylyltransferase	CobU	Cobalamine/B12 biosynthesis		1C9K	H	Cobalamin synthase CobS (adenosylcobinamide-GDP ribazoletransferase)	CobS	Cobalamine/B12 biosynthesis
COG3279@COG2972	-3.1	-9.1	8.9	158	KT	DNA-binding response regulator, LytR/AlgR family	LytT			3BS1	T	Sensor histidine kinase YesM	YesM
COG3639@COG3639	-3.1	-4	1	345	P	ABC-type phosphate/phosphonate transport system, permease component	PhnE				P	ABC-type phosphate/phosphonate transport system, permease component	PhnE
COG3682@COG0501	-3.1	-3.4	10.6	215	K	Transcriptional regulator, CopY/TcrY family	CopY			1OKR	O	Zn-dependent protease with chaperone function	HtpX			2YPT
COG3715@COG3716	-3.1	-11	12.6	546	G	Phosphotransferase system, mannose/fructose/N-acetylgalactosamine-specific IIC component	ManY			6K1H	G	Phosphotransferase system, mannose/fructose/N-acetylgalactosamine-specific IID component	ManZ			6K1H
COG3959@COG3958	-3.1	-4.8	8	787	G	Transketolase, N-terminal subunit	TktA1				G	Transketolase, C-terminal subunit	TktA2
COG4658@COG4659	-3.1	-4	4	519	C	Na+-translocating ferredoxin:NAD+ oxidoreductase RNF, RnfD subunit	RnfD	Na+-translocating Fd:NADH oxidoreductase			C	Na+-translocating ferredoxin:NAD+ oxidoreductase RNF, RnfG subunit	RnfG	Na+-translocating Fd:NADH oxidoreductase
COG4863@COG4853	-3.1	-16.1	10.9	135	T	YycH protein, regulator of the WalKR two-component signal transduction system	YycH			2FGT	T	YycI protein, regulator of the WalKR two-component signal transduction system	YycI			2O3O
COG2304@COG0457	-3.05	-8.8	20.65	124	R	Secreted protein containing bacterial Ig-like domain and vWFA domain	YfbK				R	Tetratricopeptide (TPR) repeat	TPR			3AS4
COG0128@COG0082	-3	-13.1	37.2	118	E	5-enolpyruvylshikimate-3-phosphate synthase	AroA	Aromatic amino acid biosynthesis		4N3P	E	Chorismate synthase	AroC	Aromatic amino acid biosynthesis		1Q1L
COG1660@COG1925	-3	-4	10	140	T	RNase adaptor protein RapZ for GlmZ sRNA degradation, contains a P-loop ATPase domain	RapZ			5O5O	TG	HPr or related phosphotransfer protein	PtsH			1CM2
COG0181@COG1587	-2.9	-4	7.4	777	H	Porphobilinogen deaminase	HemC	Heme biosynthesis		1AH5	H	Uroporphyrinogen-III synthase	HemD	Heme biosynthesis		1JR2
COG1361@COG0577	-2.9	-10.1	9.9	105	R	S-layer protein MJ0795, predicted component of type IV pili-like system	MJ0795				V	ABC-type antimicrobial peptide transport system, permease component	SalY
COG1588@COG0186	-2.9	-9.2	7.1	115	J	RNase P/RNase MRP subunit p29	POP4			1OQK	J	Ribosomal protein S17	RpsQ	Ribosome 30S subunit		4V4H
COG0247@COG1139	-2.8	-4	11	483	C	Fe-S cluster-containing oxidoreductase, includes glycolate oxidase subunit GlcF	GlpC				C	L-lactate utilization protein LutB, contains a ferredoxin-type domain	LutB
COG0378@COG0829	-2.8	-4	6	211	O	Hydrogenase/urease maturation factor HypB, Ni2+-binding GTPase	HypB			2HF8	O	Urease accessory protein UreH	UreH			3SF5
COG1540@COG2049	-2.8	-4	7.6	273	E	5-oxoprolinase subunit A	PxpA			1V6T	E	5-oxoprolinase subunit B/Allophanate hydrolase subunit 1	PxpB			2KWA
COG1566@COG1538	-2.8	-4	10	283	V	Multidrug resistance efflux pump EmrA	EmrA			4TKO	M	Outer membrane protein TolC	TolC			1EK9
COG3696@COG1538	-2.8	-8.8	14.7	236	P	Cu/Ag efflux pump CusA	CusA			3K07	M	Outer membrane protein TolC	TolC			1EK9
COG0310@COG0619	-2.6	-10.4	35.9	155	P	ABC-type Co2+ transport system, permease component	CbiM			4M58	H	ECF-type transporter transmembrane protein EcfT	EcfT			4HZU
COG1804@COG0119	-2.6	-4	8.9	135	I	Crotonobetainyl-CoA:carnitine CoA-transferase CaiB and related acyl-CoA transferases	CaiB			1P5H	E	Isopropylmalate/homocitrate/citramalate synthases	LeuA	Isoleucine, leucine, valine biosynthesis		4JN6
COG0593@COG0560	-2.5	-4	19	102	L	Chromosomal replication initiation ATPase DnaA	DnaA			1L8Q	E	Phosphoserine phosphatase	SerB	Serine biosynthesis		3N28
COG1267@COG1546	-2.5	-4	10.5	188	I	Phosphatidylglycerophosphatase A	PgpA	Phospholipid biosynthesis		1RFZ	H	Nicotinamide mononucleotide (NMN) deamidase PncC	PncC	NAD biosynthesis		2A9S
COG1806@COG0424	-2.5	-4	17.5	128	T	Regulator of PEP synthase PpsR, kinase-PPPase family (combines ADP:protein kinase and phosphorylase activities)	PpsR			5D0N	Q	7-methyl-GTP pyrophosphatase and related NTP pyrophosphatases, Maf/HAM1 superfamily	Maf			2P5X
COG0337@COG0128	-2.4	-6.4	13.9	123	E	3-dehydroquinate synthetase	AroB	Aromatic amino acid biosynthesis		3ZOK	E	5-enolpyruvylshikimate-3-phosphate synthase	AroA	Aromatic amino acid biosynthesis		4N3P
COG0548@COG4992	-2.3	-3.4	33.9	530	E	N-acetylglutamate kinase	ArgB	Arginine biosynthesis		3S6G	E	Acetylornithine/succinyldiaminopimelate/putrescine aminotransferase	ArgD	Arginine biosynthesis		2e+54
COG1471@COG0094	-2.3	-3.2	4.8	119	J	Ribosomal protein S4E	RPS4A	Archaeal ribosomal proteins			J	Ribosomal protein L5	RplE	Ribosome 50S subunit		1VS6
COG1492@COG1270	-2.3	-4	6.8	115	H	Cobyric acid synthase	CobQ	Cobalamine/B12 biosynthesis			H	Cobalamin biosynthesis protein CobD/CbiB	CbiB	Cobalamine/B12 biosynthesis
COG0079@COG0131	-2.25	-3.4	16.95	388	E	Histidinol-phosphate/aromatic aminotransferase or cobyric acid decarboxylase	HisC	Cobalamine/B12 biosynthesis		4R2N	E	Imidazoleglycerol phosphate dehydratase HisB	HisB2	Histidine biosynthesis		1RHY
COG0364@COG3429	-2.15	-3.4	27.6	202	G	Glucose-6-phosphate 1-dehydrogenase	Zwf	Pentose phosphate pathway		5B7W	G	Glucose-6-phosphate dehydrogenase assembly protein OpcA, contains a peptidoglycan-binding domain	OpcA
COG0237@COG0741	-2.1	-7.4	49.9	113	H	Dephospho-CoA kinase	CoaE	Pantothenate/CoA biosynthesis		1JJV	M	Soluble lytic murein transglycosylase or regulatory protein s ( may contain LysM/invasin domain)	MltE			153L
COG0283@COG0204	-2.1	-6.1	5.9	279	F	Cytidylate kinase	Cmk			3R20	I	1-acyl-sn-glycerol-3-phosphate acyltransferase	PlsC	Phospholipid biosynthesis		1IUQ
COG0378@COG0068	-2.1	-16.1	10	122	O	Hydrogenase/urease maturation factor HypB, Ni2+-binding GTPase	HypB			2HF8	O	Hydrogenase maturation factor HypF (carbamoyltransferase)	HypF			3TSP
COG0446@COG3862	-2.1	-6.1	0.9	150	I	NADPH-dependent 2,4-dienoyl-CoA reductase, sulfur reductase, or a related oxidoreductase	FadH2			1VRQ	S	Uncharacterized conserved protein with two CxxC motifs				2JOV
COG0498@COG0083	-2.1	-6.1	8.6	285	E	Threonine synthase	ThrC	Threonine biosynthesis		1VB3	E	Homoserine kinase	ThrB	Threonine biosynthesis		1FWK
COG0618@COG0130	-2.1	-6.1	8.6	253	FT	nanoRNase/pAp phosphatase, hydrolyzes c-di-AMP and oligoRNAs	NrnA			5O4Z	J	tRNA U55 pseudouridine synthase TruB, may also work on U342 of tmRNA	TruB	tRNA modification		1K8W
COG1014@COG1144	-2.1	-6.1	11	237	C	Pyruvate:ferredoxin oxidoreductase or related 2-oxoacid:ferredoxin oxidoreductase, gamma subunit	PorG	Pyruvate oxidation		1B0P	C	Pyruvate:ferredoxin oxidoreductase or related 2-oxoacid:ferredoxin oxidoreductase, delta subunit	PorD	Pyruvate oxidation		5C4I
COG1136@COG4591	-2.1	-5.9	4	861	M	ABC-type lipoprotein export system, ATPase component	LolD			5GKO	M	ABC-type transport system involved in lipoprotein release, permease component LolC	LolE			6F49
COG1496@COG0325	-2.1	-3.4	15.9	175	P	Copper oxidase (laccase) domain	YfiH			1RV9	H	Pyridoxal 5'-phosphate homeostasis protein YggS, UPF0001 family	YggS			3SY1
COG1570@COG1722	-2.1	-10.1	13.6	578	L	Exonuclease VII, large subunit	XseA				L	Exonuclease VII small subunit	XseB			1VP7
COG1606@COG1691	-2.1	-7.4	18.9	113	R	ATP-utilizing enzyme, PP-loop superfamily				6B2O	F	NCAIR mutase (PurE)-related protein
COG2111@COG1006	-2.1	-3.4	-0.4	822	P	Multisubunit Na+/H+ antiporter, MnhB subunit	MnhB				P	Multisubunit Na+/H+ antiporter, MnhC subunit	MnhC			6CFW
COG2198@COG3706	-2.1	-4	17	186	T	HPt (histidine-containing phosphotransfer) domain	HPtr			3IQT	TK	Two-component response regulator, PleD family, consists of two REC domains and a diguanylate cyclase (GGDEF) domain	PleD			1W25
COG3842@COG1176	-2.1	-4	8	1276	E	ABC-type Fe3+/spermidine/putrescine transport systems, ATPase component	PotA			1Z47	E	ABC-type spermidine/putrescine transport system, permease component I	PotB
COG5341@COG4769	-2.1	-19.1	12.9	179	S	Uncharacterized conserved protein				2KPP	S	Uncharacterized membrane protein
COG0726@COG0438	-2	-4	26.2	127	GM	Peptidoglycan/xylan/chitin deacetylase, PgdA/NodB/CDA1 family	CDA1			1NY1	M	Glycosyltransferase involved in cell wall bisynthesis	RfaB			2IV7
COG0816@COG1559	-2	-3.4	39.8	240	JLK	YqgF/RuvX protein, pre-16S rRNA maturation RNase/Holliday junction resolvase/anti-termination factor	YqgF			1IV0	M	Endolytic transglycosylase MltG, terminates peptidoglycan polymerization	MltG			2R1F
COG1129@COG1172	-2	-4	14	2711	G	ABC-type sugar transport system, ATPase component	MglA				G	Ribose/xylose/arabinose/galactoside ABC-type transport system, permease component	AraH
COG3880@COG3869	-2	-8.9	8.9	241	O	Protein-arginine kinase activator protein McsA	McsA				O	Protein-arginine kinase McsB	McsB			1BG0
COG0531@COG2265	-1.9	-3.4	26.6	102	E	Serine transporter YbeC, amino acid:H+ symporter family	PotE			3LRB	J	tRNA/tmRNA/rRNA uracil-C5-methylase, TrmA/RlmC/RlmD family	TrmA	tRNA modification		1UWV
COG0451@COG2148	-1.8	-4	38.1	141	M	Nucleoside-diphosphate-sugar epimerase	WcaG			2X4G	M	Sugar transferase involved in LPS biosynthesis (colanic, teichoic acid)	WcaJ			5W7L
COG0705@COG0705	-1.8	-5.8	27.2	137	O	Membrane-associated serine protease, rhomboid family	GlpG			2IC8	O	Membrane-associated serine protease, rhomboid family	GlpG			2IC8
COG0215@COG1939	-1.6	-6.1	2.9	230	J	Cysteinyl-tRNA synthetase	CysS	Aminoacyl-tRNA synthetases		1LI5	J	23S rRNA maturation mini-RNase III	MrnC	23S rRNA modification		1U61
COG2030@COG2030	-1.55	-4	5	324	I	Acyl-CoA dehydratase PaaZ	MaoC			5ZY8	I	Acyl-CoA dehydratase PaaZ	MaoC			5ZY8
COG1389@COG1697	-1.45	-4.55	4.3	112	L	DNA topoisomerase VI, subunit B				1MU5	L	DNA topoisomerase VI, subunit A	Spo11			1D3Y
COG0007@COG1587	-1.35	-3.4	17.8	100	H	Uroporphyrinogen-III methylase (siroheme synthase)	CysG	Cobalamine/B12 biosynthesis		1PJQ	H	Uroporphyrinogen-III synthase	HemD	Heme biosynthesis		1JR2
COG0036@COG1564	-1.1	-6.1	16.9	162	G	Pentose-5-phosphate-3-epimerase	Rpe	Pentose phosphate pathway		1H1Y	H	Thiamine pyrophosphokinase	ThiN	Thiamine biosynthesis		1IG0
COG0082@COG0337	-1.1	-3.1	0.9	118	E	Chorismate synthase	AroC	Aromatic amino acid biosynthesis		1Q1L	E	3-dehydroquinate synthetase	AroB	Aromatic amino acid biosynthesis		3ZOK
COG0139@COG0140	-1.1	-4	15	243	E	Phosphoribosyl-AMP cyclohydrolase	HisI1	Histidine biosynthesis		1ZPS	E	Phosphoribosyl-ATP pyrophosphohydrolase	HisI2	Histidine biosynthesis		6J22
COG0189@COG0189	-1.1	-6.1	13.95	104	EHJQ	Glutathione synthase, LysX or RimK-type ligase, ATP-grasp superfamily	LysX	Lysine biosynthesis		1GLV	EHJQ	Glutathione synthase, LysX or RimK-type ligase, ATP-grasp superfamily	LysX	Lysine biosynthesis		1GLV
COG0319@COG0818	-1.1	-19.1	18	299	J	ssRNA-specific RNase YbeY, 16S rRNA maturation enzyme	YbeY	16S rRNA modification		1XM5	I	Diacylglycerol kinase	DgkA			2KDC
COG0458@COG0543	-1.1	-6.1	20.9	154	EF	Carbamoylphosphate synthase large subunit	CarB	Arginine biosynthesis		1C30	HC	NAD(P)H-flavin reductase	Mcr1			3A1F
COG0573@COG0581	-1.1	-4	3	1559	P	ABC-type phosphate transport system, permease component	PstC				P	ABC-type phosphate transport system, permease component	PstA
COG0626@COG0626	-1.1	-6.1	11	109	E	Cystathionine beta-lyase/cystathionine gamma-synthase	MetC	Methionine biosynthesis		1CL1	E	Cystathionine beta-lyase/cystathionine gamma-synthase	MetC	Methionine biosynthesis		1CL1
COG0843@COG1845	-1.1	-6.1	18	773	C	Heme/copper-type cytochrome/quinol oxidase, subunit 1	CyoB			1AR1	C	Heme/copper-type cytochrome/quinol oxidase, subunit 3	CyoC			1QLE
COG0845@COG4591	-1.1	-5.8	8	121	MV	Multidrug efflux pump subunit AcrA (membrane-fusion protein)	AcrA			1T5E	M	ABC-type transport system involved in lipoprotein release, permease component LolC	LolE			6F49
COG1386@COG1187	-1.1	-8.75	24.25	556	K	Chromosome segregation and condensation protein ScpB	ScpB			1T6S	J	Pseudouridylate synthase RsuA, specific for 16S rRNA U516 and 23S rRNA U2605	RsuA	16S rRNA modification		1KSK
COG1691@COG1641	-1.1	-4	11.5	160	F	NCAIR mutase (PurE)-related protein					H	CTP-dependent cyclometallase, nickel-pincer nucleotide (NPN) cofactor biosynthesis	LarC			3C19
COG1939@COG0566	-1.1	-10.1	29.9	213	J	23S rRNA maturation mini-RNase III	MrnC	23S rRNA modification		1U61	J	tRNA G18 (ribose-2'-O)-methylase SpoU	SpoU	tRNA modification		1GZ0
COG2076@COG2076	-1.1	-3.7	3.3	304	V	Multidrug transporter EmrE and related cation transporters	EmrE			2I68	V	Multidrug transporter EmrE and related cation transporters	EmrE			2I68
COG3279@COG3290	-1.1	-6.1	13.4	136	KT	DNA-binding response regulator, LytR/AlgR family	LytT			3BS1	T	Sensor histidine kinase DipB regulating citrate/malate metabolism	CitA
COG3424@COG1755	-1.1	-4	5.6	126	Q	Predicted naringenin-chalcone synthase	BH0617			1BI5	S	Uncharacterized conserved protein YpbQ, isoprenylcysteine carboxyl methyltransferase (ICMT) family	YpbQ
COG3879@COG3856	-1.1	-3.4	4.6	182	S	Uncharacterized conserved protein YlxW, UPF0749 family	YlxW			3GMG	S	Small basic protein Sbp (function unknown), DUF1290 domain	Sbp
COG4123@COG0313	-1.1	-6.1	15.9	125	J	tRNA1(Val) A37 N6-methylase TrmN6	TrmN6	tRNA modification			J	16S rRNA C1402 (ribose-2'-O) methylase RsmI	RsmI	16S rRNA modification		3KWP
COG4231@COG1014	-1.1	-4	6	434	C	TPP-dependent indolepyruvate ferredoxin oxidoreductase, alpha subunit	IorA				C	Pyruvate:ferredoxin oxidoreductase or related 2-oxoacid:ferredoxin oxidoreductase, gamma subunit	PorG	Pyruvate oxidation		1B0P
COG4603@COG1079	-1.1	-4	2.6	1287	F	ABC-type guanosine uptake system NupNOPQ, permease component NupP	NupP				F	ABC-type guanosine uptake system NupNOPQ, permease subunit NupQ	NupQ
COG0036@COG0546	-1	-4	21	245	G	Pentose-5-phosphate-3-epimerase	Rpe	Pentose phosphate pathway		1H1Y	C	Phosphoglycolate phosphatase, HAD superfamily	Gph			2NYV
COG0067@COG0070	-1	-13	7	130	E	Glutamate synthase domain 1	GltB1	Glutamine biosynthesis		1EA0	E	Glutamate synthase domain 3	GltB3	Glutamine biosynthesis		1EA0
COG0079@COG0241	-1	-4	15	234	E	Histidinol-phosphate/aromatic aminotransferase or cobyric acid decarboxylase	HisC	Cobalamine/B12 biosynthesis		4R2N	E	Histidinol phosphatase/D-glycero-mannoheptose bisphosphatephosphatase, HAD superfamily	HisB1/GmhB	Histidine biosynthesis		2GMW
COG0106@COG0107	-1	-8.3	15.2	839	E	Phosphoribosylformimino-5-aminoimidazole carboxamide ribonucleotide (ProFAR) isomerase	HisA	Histidine biosynthesis		4U28	E	Imidazole glycerol phosphate synthase subunit HisF	HisF	Histidine biosynthesis		1OX4
COG0110@COG0399	-1	-4	16.9	281	R	Acetyltransferase, isoleucine patch superfamily	WbbJ				M	dTDP-4-amino-4,6-dideoxygalactose transaminase	WecE			4PIW
COG0115@COG1559	-1	-7	13	219	EH	Branched-chain amino acid aminotransferase/4-amino-4-deoxychorismate lyase	IlvE	Isoleucine, leucine, valine biosynthesis		1A3G	M	Endolytic transglycosylase MltG, terminates peptidoglycan polymerization	MltG			2R1F
COG0134@COG0315	-1	-4	3	172	E	Indole-3-glycerol phosphate synthase	TrpC	Aromatic amino acid biosynthesis		6BMA	H	Molybdenum cofactor biosynthesis enzyme MoaC	MoaC	Molybdopterin biosynthesis		1EKR
COG0147@COG0512	-1	-4	11	894	EH	Anthranilate/para-aminobenzoate synthases component I	TrpE	Aromatic amino acid biosynthesis		1I1Q	EH	Anthranilate/para-aminobenzoate synthase component II (glutamine amidotransferase)	PabA	Aromatic amino acid biosynthesis		1I1Q
COG0155@COG2082	-1	-4	9.6	176	P	Sulfite reductase, beta subunit (hemoprotein)	CysI	Cysteine biosynthesis		1AOP	H	Precorrin-8X methylmutase CbiC/CobH	CobH	Cobalamine/B12 biosynthesis		1F2V
COG0223@COG0101	-1	-4	13	126	J	Methionyl-tRNA formyltransferase	Fmt			1FMT	J	tRNA U38,U39,U40 pseudouridine synthase TruA	TruA	tRNA modification		1DJ0
COG0223@COG0144	-1	-4	48	268	J	Methionyl-tRNA formyltransferase	Fmt			1FMT	J	16S rRNA C967 or C1407 C5-methylase, RsmB/RsmF family	RsmB	16S rRNA modification		2FRX
COG0229@COG0225	-1	-4	14	183	O	Peptide methionine sulfoxide reductase MsrB	MsrB			1L1D	O	Peptide methionine sulfoxide reductase MsrA	MsrA			1FF3
COG0245@COG0585	-1	-4	8	173	I	2C-methyl-D-erythritol 2,4-cyclodiphosphate synthase	IspF	Isoprenoid biosynthesis		1GX1	J	tRNA(Glu) U13 pseudouridine synthase TruD	TruD	tRNA modification		1SB7
COG0248@COG0293	-1	-4	38	197	FT	Exopolyphosphatase/pppGpp-phosphohydrolase	GppA			1T6C	J	23S rRNA U2552 (ribose-2'-O)-methylase RlmE/FtsJ	RlmE	23S rRNA modification		1EIZ
COG0251@COG0584	-1	-4	8.5	152	V	Enamine deaminase RidA, house cleaning of reactive enamine intermediates, YjgF/YER057c/UK114 family	RidA	Pyrimidine degradation		1J7H	I	Glycerophosphoryl diester phosphodiesterase	UgpQ			1O1Z
COG0253@COG3159	-1	-4	32	317	E	Diaminopimelate epimerase	DapF	Lysine biosynthesis		1BWZ	S	Uncharacterized conserved protein YigA, DUF484 family	YigA			3e+98
COG0275@COG5462	-1	-4	2	179	J	16S rRNA C1402 N4-methylase RsmH	RmsH	16S rRNA modification		1M6Y	S	Predicted secreted (periplasmic) protein
COG0296@COG3280	-1	-4	30	103	G	1,4-alpha-glucan branching enzyme	GlgB			4LPC	G	Maltooligosyltrehalose synthase	TreY
COG0318@COG0183	-1	-4	24.1	265	I	O-succinylbenzoic acid-CoA ligase MenE or related acyl-CoA synthetase (AMP-forming)	MenE/FadK	Menaquinone biosynthesis		5EY9	I	Acetyl-CoA acetyltransferase	PaaJ	Fatty acid biosynthesis		1AFW
COG0330@COG0330	-1	-4	3	867	O	Regulator of protease activity HflC, stomatin/prohibitin superfamily	HflC				O	Regulator of protease activity HflC, stomatin/prohibitin superfamily	HflC
COG0411@COG1022	-1	-4	9.9	101	E	ABC-type branched-chain amino acid transport system, ATPase component LivG	LivG			1G9X	I	Long-chain acyl-CoA synthetase (AMP-forming)	FAA1
COG0422@COG0352	-1	-4.8	10.2	125	H	4-amino-2-methyl-5-hydroxymethylpyrimidine (HMP) synthase ThiC	ThiC	Thiamine biosynthesis		3EPN	H	Thiamine monophosphate synthase	ThiE	Thiamine biosynthesis		1G4T
COG0445@COG0357	-1	-4	22	793	J	tRNA U34 5-carboxymethylaminomethyl modifying enzyme MnmG/GidA	MnmG	tRNA modification		2ZXH	J	16S rRNA G527 N7-methylase RsmG (former glucose-inhibited division protein B)	RsmG	16S rRNA modification		1XDZ
COG0457@COG3017	-1	-4	14	101	R	Tetratricopeptide (TPR) repeat	TPR			3AS4	M	Outer membrane lipoprotein LolB, involved in outer membrane biogenesis	LolB			1IWM
COG0500@COG0685	-1	-4	13	127	QR	SAM-dependent methyltransferase	SmtA			5DNK	E	5,10-methylenetetrahydrofolate reductase	MetF			1B5T
COG0546@COG5387	-1	-4	8	114	C	Phosphoglycolate phosphatase, HAD superfamily	Gph			2NYV	O	Mitochondrial FoF1-type ATP synthase assembly chaperone ATP12	Atp12			2P4X
COG0555@COG4208	-1	-4	9	516	P	ABC-type sulfate transport system, permease component	CysU			3D31	P	ABC-type sulfate transport system, permease component	CysW
COG0558@COG1977	-1	-4	5	156	I	Phosphatidylglycerophosphate synthase	PgsA	Phospholipid biosynthesis		4MND	H	Molybdopterin synthase sulfur carrier subunit MoaD	MoaD	Molybdopterin biosynthesis		1FM0
COG0577@COG5621	-1	-10.5	2	140	V	ABC-type antimicrobial peptide transport system, permease component	SalY				R	Predicted lipocalin, contains AttH/CrtC domain	CrtC			2ICH
COG0612@COG0612	-1	-4	15.2	937	R	Predicted Zn-dependent peptidase, M16 family	PqqL			6OFS	R	Predicted Zn-dependent peptidase, M16 family	PqqL			6OFS
COG0612@COG0742	-1	-4	21.5	108	R	Predicted Zn-dependent peptidase, M16 family	PqqL			6OFS	J	16S rRNA G966 N2-methylase RsmD	RsmD	16S rRNA modification		2IFT
COG0617@COG0801	-1	-4	7	351	J	tRNA nucleotidyltransferase/poly(A) polymerase	PcnB	tRNA modification		3WFR	H	7,8-dihydro-6-hydroxymethylpterin pyrophosphokinase (folate biosynthesis)	FolK	Folate biosynthesis		1CBK
COG0651@COG0651	-1	-4	10	239	CP	Formate hydrogenlyase subunit 3/Multisubunit Na+/H+ antiporter, MnhD subunit	HyfB			6CFW	CP	Formate hydrogenlyase subunit 3/Multisubunit Na+/H+ antiporter, MnhD subunit	HyfB			6CFW
COG0655@COG3308	-1	-4	14	115	C	Multimeric flavodoxin WrbA, includes NAD(P)H:quinone oxidoreductase	WrbA			4DY4	S	Uncharacterized membrane protein
COG0674@COG1013	-1	-3.4	8.4	1351	C	Pyruvate:ferredoxin oxidoreductase or related 2-oxoacid:ferredoxin oxidoreductase, alpha subunit	PorA	Pyruvate oxidation		5C4I	C	Pyruvate:ferredoxin oxidoreductase or related 2-oxoacid:ferredoxin oxidoreductase, beta subunit	PorB	Pyruvate oxidation		1B0P
COG0685@COG0646	-1	-4	41	135	E	5,10-methylenetetrahydrofolate reductase	MetF			1B5T	E	Methionine synthase I (cobalamin-dependent), methyltransferase domain	MetH1	Methionine biosynthesis		1LT7
COG0689@COG0127	-1	-4	10	709	J	Ribonuclease PH	Rph			1UDO	F	Inosine/xanthosine triphosphate pyrophosphatase, all-alpha NTP-PPase family	RdgB			1B78
COG0699@COG0699	-1	-3.4	24.9	105	L	Replication fork clamp-binding protein CrfC (dynamin-like GTPase family)	CrfC			1JWY	L	Replication fork clamp-binding protein CrfC (dynamin-like GTPase family)	CrfC			1JWY
COG0703@COG0337	-1	-4	28	751	E	Shikimate kinase	AroK	Aromatic amino acid biosynthesis		1E6C	E	3-dehydroquinate synthetase	AroB	Aromatic amino acid biosynthesis		3ZOK
COG0719@COG0520	-1	-4	25.2	713	O	Fe-S cluster assembly scaffold protein SufB	SufB			1VH4	E	Selenocysteine lyase/Cysteine desulfurase	CsdA			4LW2
COG0729@COG2911	-1	-4	3	546	M	Outer membrane translocation and assembly module TamA	TamA			4BZA	U	Autotransporter translocation and assembly protein TamB	TamB			5VTG
COG0755@COG3114	-1	-4	5	238	O	ABC-type transport system involved in cytochrome c biogenesis, permease component	CcmC				U	Heme exporter protein D	CcmD
COG0771@COG0772	-1	-4	23	1103	M	UDP-N-acetylmuramoylalanine-D-glutamate ligase	MurD	Mureine biosynthesis		1E0D	D	Peptodoglycan polymerase FtsW/RodA/SpoVE	FtsW			6BAR
COG0795@COG1452	-1	-1	35	183	MN	Lipopolysaccharide export LptBFGC system, permease protein LptF	LptF			6S8H	M	LPS assembly outer membrane protein LptD (organic solvent tolerance protein OstA)	LptD			4N4R
COG0817@COG0632	-1	-4	55	871	L	Holliday junction resolvasome RuvABC endonuclease subunit RuvC	RuvC			1HJR	L	Holliday junction resolvasome RuvABC DNA-binding subunit	RuvA			1BDX
COG0832@COG0804	-1	-4	12	473	E	Urease beta subunit	UreB				E	Urease alpha subunit	UreC			5A6T
COG0839@COG0713	-1	-4	14	1178	C	NADH:ubiquinone oxidoreductase subunit 6 (chain J)	NuoJ	NADH dehydrogenase		4HE8	C	NADH:ubiquinone oxidoreductase subunit 11 or 4L (chain K)	NuoK	NADH dehydrogenase		4HE8
COG0854@COG0736	-1	-4	13	401	H	Pyridoxine 5'-phosphate synthase PdxJ	PdxJ	Pyridoxal phosphate biosynthesis		1HO1	I	Phosphopantetheinyl transferase (holo-ACP synthase)	AcpS			1F7L
COG0859@COG0859	-1	-4	7.5	232	M	ADP-heptose:LPS heptosyltransferase	RfaF			1PSW	M	ADP-heptose:LPS heptosyltransferase	RfaF			1PSW
COG1012@COG3724	-1	-4	17.5	108	I	Acyl-CoA reductase or other NAD-dependent aldehyde dehydrogenase	AdhE	Proline degradation		1A4S	E	Succinylarginine dihydrolase	AstB			1YNF
COG1013@COG1014	-1	-3.2	9	445	C	Pyruvate:ferredoxin oxidoreductase or related 2-oxoacid:ferredoxin oxidoreductase, beta subunit	PorB	Pyruvate oxidation		1B0P	C	Pyruvate:ferredoxin oxidoreductase or related 2-oxoacid:ferredoxin oxidoreductase, gamma subunit	PorG	Pyruvate oxidation		1B0P
COG1127@COG0767	-1	-4	6	402	M	ATPase subunit MlaF of the ABC-type intermembrane phospholipid transporter Mla	MlaF			6IC4	M	Permease subunit MlaE of the ABC-type intermembrane phospholipid transporter Mla	MlaE			6IC4
COG1132@COG1663	-1	-4	5	200	V	ABC-type multidrug transport system, ATPase and permease component	MdlB			2HYD	M	Tetraacyldisaccharide-1-P 4'-kinase (Lipid A 4'-kinase)	LpxK	Lipid A biosynthesis		4EHW
COG1140@COG2180	-1	-4	2	353	CP	Nitrate reductase beta subunit	NarY			1Y4Z	CPO	Nitrate reductase assembly protein NarJ, required for insertion of molybdenum cofactor	NarJ
COG1172@COG1129	-1	-3.4	5.6	471	G	Ribose/xylose/arabinose/galactoside ABC-type transport system, permease component	AraH				G	ABC-type sugar transport system, ATPase component	MglA
COG1178@COG3842	-1	-4	12	844	P	ABC-type Fe3+ transport system, permease component	FbpB				E	ABC-type Fe3+/spermidine/putrescine transport systems, ATPase component	PotA			1Z47
COG1181@COG1589	-1	-11	14	647	MR	D-alanine-D-alanine ligase or related ATP-grasp enzyme	DdlA	Mureine biosynthesis		1E4E	D	Cell division septal protein FtsQ	FtsQ			1YR1
COG1192@COG1215	-1	-4	17	107	DN	ParA-like ATPase involved in chromosome/plasmid partitioning or cellulose biosynthesis protein BcsQ	ParA			6NOO	N	Glycosyltransferase, catalytic subunit of cellulose synthase and poly-beta-1,6-N-acetylglucosamine synthase	BcsA			4HG6
COG1192@COG1475	-1	-8	19	1826	DN	ParA-like ATPase involved in chromosome/plasmid partitioning or cellulose biosynthesis protein BcsQ	ParA			6NOO	D	Chromosome segregation protein Spo0J, contains ParB-like nuclease domain	Spo0J			1R71
COG1211@COG0245	-1	-4	14	612	I	2-C-methyl-D-erythritol 4-phosphate cytidylyltransferase	IspD	Isoprenoid biosynthesis		1H3M	I	2C-methyl-D-erythritol 2,4-cyclodiphosphate synthase	IspF	Isoprenoid biosynthesis		1GX1
COG1352@COG2201	-1	-4	13	421	T	Methylase of chemotaxis methyl-accepting proteins	CheR			1AF7	T	Chemotaxis response regulator CheB, contains REC and protein-glutamate methylesterase domains	CheB			1A2O
COG1555@COG0658	-1	-3.4	32.9	257	L	DNA uptake protein ComE or related DNA-binding protein	ComEA			2DUY	U	DNA uptake channel protein ComEC, N-terminal domain	ComEC
COG1559@COG0125	-1	-4	12.5	352	M	Endolytic transglycosylase MltG, terminates peptidoglycan polymerization	MltG			2R1F	F	Thymidylate kinase	Tmk	Thymidylate biosynthesis		3LV8
COG1562@COG2907	-1	-4	25	119	I	Phytoene/squalene synthetase	ERG9			3WEK	R	Predicted flavin-containing amine oxidase	Ppro0129
COG1565@COG1496	-1	-4	27	176	R	SAM-dependent methyltransferase, MidA family	MidA			1ZKD	P	Copper oxidase (laccase) domain	YfiH			1RV9
COG1678@COG0816	-1	-4	3	369	K	Putative transcriptional regulator, AlgH/UPF0301 family	AlgH			2AJ2	JLK	YqgF/RuvX protein, pre-16S rRNA maturation RNase/Holliday junction resolvase/anti-termination factor	YqgF			1IV0
COG1688@COG1203	-1	-14	14.8	179	V	CRISPR/Cas system-associated protein Cas5, RAMP superfamily	Cas5	CRISPR-Cas system			V	CRISPR-Cas type I system-associated endonuclease/helicase Cas3	Cas3	CRISPR-Cas system
COG1804@COG1024	-1	-4	16	226	I	Crotonobetainyl-CoA:carnitine CoA-transferase CaiB and related acyl-CoA transferases	CaiB			1P5H	I	Enoyl-CoA hydratase/carnithine racemase	CaiD	Fatty acid biosynthesis		1DCI
COG1804@COG2301	-1	-4	15	102	I	Crotonobetainyl-CoA:carnitine CoA-transferase CaiB and related acyl-CoA transferases	CaiB			1P5H	G	Citrate lyase beta subunit	CitE			4ROQ
COG1828@COG0047	-1	-3.4	4.9	617	F	Phosphoribosylformylglycinamidine (FGAM) synthase, PurS subunit	PurS	Purine biosynthesis		1GTD	F	Phosphoribosylformylglycinamidine (FGAM) synthase, glutamine amidotransferase domain	PurL2	Purine biosynthesis		1T3T
COG1845@COG3125	-1	-4	-0.1	419	C	Heme/copper-type cytochrome/quinol oxidase, subunit 3	CyoC			1QLE	C	Heme/copper-type cytochrome/quinol oxidase, subunit 4	CyoD
COG1877@COG0380	-1	-13	34	115	G	Trehalose-6-phosphate phosphatase	OtsB			1U02	G	Trehalose-6-phosphate synthase, GT20 family	OtsA			1UQT
COG1960@COG3173	-1	-4	21	166	I	Acyl-CoA dehydrogenase related to the alkylation response protein AidB	CaiA	Fatty acid biosynthesis		1BUC	R	Predicted kinase, aminoglycoside phosphotransferase (APT) family	YcbJ
COG1974@COG0389	-1	-4	6	331	KT	SOS-response transcriptional repressor LexA (RecA-mediated autopeptidase)	LexA			1AY9	L	Nucleotidyltransferase/DNA polymerase DinP involved in DNA repair	DinP			4R8U
COG2030@COG2301	-1	-3.4	17.6	150	I	Acyl-CoA dehydratase PaaZ	MaoC			5ZY8	G	Citrate lyase beta subunit	CitE			4ROQ
COG2038@COG0368	-1	-4	16	276	H	NaMN:DMB phosphoribosyltransferase	CobT	Cobalamine/B12 biosynthesis		1D0S	H	Cobalamin synthase CobS (adenosylcobinamide-GDP ribazoletransferase)	CobS	Cobalamine/B12 biosynthesis
COG2082@COG1903	-1	-4	5.9	163	H	Precorrin-8X methylmutase CbiC/CobH	CobH	Cobalamine/B12 biosynthesis		1F2V	H	Cobalamin biosynthesis protein CbiD (cobalt-precorrin-5B C-methyltransferase)	CbiD	Cobalamine/B12 biosynthesis		1SR8
COG2109@COG1797	-1	-6.4	19.9	129	H	ATP:corrinoid adenosyltransferase	BtuR	Cobalamine/B12 biosynthesis		4HUT	H	Cobyrinic acid a,c-diamide synthase	CobB	Cobalamine/B12 biosynthesis
COG2128@COG1595	-1	-4	17.9	127	P	Alkylhydroperoxidase family enzyme, contains CxxC motif	YciW			1GU9	K	DNA-directed RNA polymerase specialized sigma subunit, sigma24 family	RpoE	RNA polymerase		2Q1Z
COG2180@COG2181	-1	-4	11	351	CPO	Nitrate reductase assembly protein NarJ, required for insertion of molybdenum cofactor	NarJ				CP	Nitrate reductase gamma subunit	NarI			1Y5L
COG2189@COG1061	-1	-4	3	109	L	Adenine specific DNA methylase Mod	Mod			4ZCF	KL	Superfamily II DNA or RNA helicase	SSL2			6JDE
COG2205@COG2204	-1	-4	21	137	T	K+-sensing histidine kinase KdpD	KdpD			2KSF	T	DNA-binding transcriptional response regulator, NtrC family, contains REC, AAA-type ATPase, and a Fis-type DNA-binding domains	AtoC			1ZY2
COG2222@COG1820	-1	-4	8	121	M	Fructoselysine-6-P-deglycase FrlB or related protein, duplicated sugar isomerase (SIS) domain	AgaS			3C3J	G	N-acetylglucosamine-6-phosphate deacetylase	NagA			1O12
COG2227@COG0546	-1	-4	11	250	H	2-polyprenyl-3-methyl-5-hydroxy-6-metoxy-1,4-benzoquinol methylase	UbiG	Ubiquinone biosynthesis		1BHJ	C	Phosphoglycolate phosphatase, HAD superfamily	Gph			2NYV
COG2249@COG0475	-1	-8	1	189	R	Putative NADPH-quinone reductase (modulator of drug activity B)	MdaB			1D4A	P	Kef-type K+ transport system, membrane component KefB	KefB			4BWZ
COG2332@COG1138	-1	-4	23.6	507	CO	Cytochrome c biogenesis protein CcmE	CcmE			1J6Q	CO	Cytochrome c biogenesis protein CcmF	CcmF
COG2835@COG1212	-1	-4	8	306	J	RNA methyltransferase activator Trm112/YbaR	Trm112			2KPI	M	CMP-2-keto-3-deoxyoctulosonic acid synthetase	KdsB	Lipid A biosynthesis		1VH1
COG2847@COG1999	-1	-4	9	106	P	Copper(I)-binding protein				1X9L	O	Cytochrome oxidase Cu insertion factor, SCO1/SenC/PrrC family	Sco1			1ON4
COG2854@COG3113	-1	-4	7	277	M	Periplasmic subunit MlaC of the ABC-type intermembrane phospholipid transporter Mla	MlaC			2QGU	M	Binding protein subunit MlaB of the ABC-type intermembrane phospholipid transporter Mla, contains STAS domain	MlaB
COG2869@COG1347	-1	-3.8	3	320	C	Na+-transporting NADH:ubiquinone oxidoreductase, subunit NqrC	NqrC	Na+-translocating NADH dehydrogenase		4P6V	C	Na+-transporting NADH:ubiquinone oxidoreductase, subunit NqrD	NqrD	Na+-translocating NADH dehydrogenase		4P6V
COG2966@COG3610	-1	-6.1	9.9	350	S	Uncharacterized membrane protein YjjP, DUF1212 family	YjjP				S	Uncharacterized membrane protein YjjB, DUF3815 family	YjjB
COG3008@COG3009	-1	-4	2	277	M	Intermembrane transporter PqiABC subunit PqiB	PqiB			5UVN	M	Intermembrane transporter PqiABC lipoprotein subunit PqiC	PqiC			6OSX
COG3017@COG1947	-1	-4	13.5	328	M	Outer membrane lipoprotein LolB, involved in outer membrane biogenesis	LolB			1IWM	I	4-diphosphocytidyl-2C-methyl-D-erythritol kinase	IspE	Isoprenoid biosynthesis		1OJ4
COG3026@COG3086	-1	-4	10	195	T	RseB, negative regulator of sigma E activity	RseB			2P4B	T	RseC, positive regulator of sigma E activity	RseC
COG3090@COG1593	-1	-4	6	2781	G	TRAP-type C4-dicarboxylate transport system, small permease component YiaM	DctM				G	TRAP-type C4-dicarboxylate transport system, large permease component	DctQ
COG3166@COG3167	-1	-4	9	368	NW	Type IV pilus assembly protein PilN	PilN				NW	Type IV pilus assembly protein PilO	PilO			2RJZ
COG3178@COG1208	-1	-4	17	405	R	Predicted phosphotransferase, aminoglycoside/choline kinase (APH/ChoK) family					JM	NDP-sugar pyrophosphorylase, includes eIF-2Bgamma, eIF-2Bepsilon, and LPS biosynthesis protein s	GCD1			6JQ8
COG3307@COG0438	-1	-6.1	32.9	130	M	O-antigen ligase	RfaL				M	Glycosyltransferase involved in cell wall bisynthesis	RfaB			2IV7
COG3454@COG3709	-1	-4	2	109	P	Alpha-D-ribose 1-methylphosphonate 5-triphosphate diphosphatase PhnM	PhnM				G	Ribose 1,5-bisphosphate kinase PhnN	PhnN
COG3488@COG3489	-1	-1	15	171	R	Uncharacterized conserved protein with two CxxC motifs, DUF1111 family					R	Imelysin-like iron-regulated protein IrpA, duplicated M75 peptidase-like domain	IrpA2
COG3624@COG3625	-1	-4	1	233	P	Alpha-D-ribose 1-methylphosphonate 5-triphosphate synthase subunit PhnG	PhnG			4XB6	P	Alpha-D-ribose 1-methylphosphonate 5-triphosphate synthase subunit PhnH	PhnH			2FSU
COG3625@COG3626	-1	-1	2	230	P	Alpha-D-ribose 1-methylphosphonate 5-triphosphate synthase subunit PhnH	PhnH			2FSU	P	Alpha-D-ribose 1-methylphosphonate 5-triphosphate synthase subunit PhnI	PhnI
COG3657@COG3636	-1	-4	3	261	V	Putative component of the toxin-antitoxin plasmid stabilization module					X	Uncharacterized Zn-binding protein, DUF971 domain	PA5055			3LUU
COG3736@COG3504	-1	-4	2.5	168	U	Type IV secretory pathway, component VirB8	VirB8			2BHM	U	Type IV secretory pathway, VirB9 components	VirB9
COG3838@COG5268	-1	-4	-1	243	U	Type IV secretory pathway, VirB2 component (pilin)	VirB2				U	Type IV secretory pathway, TrbD component	TrbD
COG3839@COG0584	-1	-4	7.95	108	G	ABC-type sugar transport system, ATPase component MalK	MalK			2ONK	I	Glycerophosphoryl diester phosphodiesterase	UgpQ			1O1Z
COG3839@COG1028	-1	-4	36	105	G	ABC-type sugar transport system, ATPase component MalK	MalK			2ONK	I	NAD(P)-dependent dehydrogenase, short-chain alcohol dehydrogenase family	FabG	Fatty acid biosynthesis		6L1H
COG3839@COG1175	-1	-4	4.6	379	G	ABC-type sugar transport system, ATPase component MalK	MalK			2ONK	G	ABC-type sugar transport system, permease component	UgpA			3FH6
COG3850@COG2197	-1	-4	21	223	T	Signal transduction histidine kinase NarQ, nitrate/nitrite-specific	NarQ				TK	DNA-binding response regulator, NarL/FixJ family, contains REC and HTH domains	CitB			1A04
COG4143@COG1178	-1	-25	23.6	318	H	ABC-type thiamine transport system, periplasmic component TbpA	TbpA			2QRY	P	ABC-type Fe3+ transport system, permease component	FbpB
COG4171@COG4170	-1	-1	3	109	V	ABC-type antimicrobial peptide export system, permease component SapC	SapC				V	ABC-type antimicrobial peptide export system, ATPase component SapD	SapD
COG4174@COG4239	-1	-4	3	325	Q	ABC-type microcin C transport system, permease component YejB	YejB				Q	ABC-type microcin C transport system, permease component YejE	YejE
COG4191@COG2204	-1	-4	15.9	1130	T	Signal transduction histidine kinase regulating C4-dicarboxylate transport system				4GCZ	T	DNA-binding transcriptional response regulator, NtrC family, contains REC, AAA-type ATPase, and a Fis-type DNA-binding domains	AtoC			1ZY2
COG4215@COG4160	-1	-4	2	434	E	ABC-type arginine transport system, permease component	ArtQ				E	ABC-type arginine/histidine transport system, permease component	ArtM
COG4275@COG2059	-1	-4	8.8	108	P	Chromate resistance protein ChrB1	ChrB1				P	Chromate transport protein ChrA	ChrA
COG4277@COG1573	-1	-4	7.1	109	R	Predicted DNA modification or repair protein, contains radical SAM and helix-hairpin-helix domains					L	Uracil-DNA glycosylase	Udg4			3IKB
COG4373@COG4383	-1	-1	12	106	X	Mu-like prophage FluMu protein gp28					X	Mu-like prophage protein gp29	gp29
COG4456@COG1487	-1	-4	1	282	S	Virulence-associated protein VagC (function unknown)	VagC				V	Ribonuclease/mRNA interferase VapC, contains PIN domain	VapC			3TND
COG4558@COG0609	-1	-4	17.6	359	P	ABC-type hemin transport system, periplasmic component	ChuT			3MD9	P	ABC-type Fe3+-siderophore transport system, permease component	FepD			2NQ2
COG4618@COG0845	-1	-4	14	328	U	ABC-type protease/lipase transport system, ATPase and permease components	ArpD			5L22	MV	Multidrug efflux pump subunit AcrA (membrane-fusion protein)	AcrA			1T5E
COG4631@COG1975	-1	-4	13	252	F	Xanthine dehydrogenase, molybdopterin-binding subunit XdhB	XdhB				O	Molybdoenzyme maturation factor PaoD (Mo cofactor insertion), XdhC/CoxF family	XdhC			2WE7
COG4638@COG5517	-1	-4	12	444	PR	Phenylpropionate dioxygenase or related ring-hydroxylating dioxygenase, large terminal subunit	HcaE			4QDC	Q	3-phenylpropionate/cinnamic acid dioxygenase, small subunit	HcaF
COG4659@COG4660	-1	-4	9.9	514	C	Na+-translocating ferredoxin:NAD+ oxidoreductase RNF, RnfG subunit	RnfG	Na+-translocating Fd:NADH oxidoreductase			C	Na+-translocating ferredoxin:NAD+ oxidoreductase RNF, RnfE subunit	RnfE	Na+-translocating Fd:NADH oxidoreductase
COG4665@COG4664	-1	-4	8	845	Q	TRAP-type mannitol/chloroaromatic compound transport system, small permease component	FcbT2				Q	TRAP-type mannitol/chloroaromatic compound transport system, large permease component	FcbT3
COG4967@COG4966	-1	-4	9.5	316	NW	Type IV pilus assembly protein PilV	PilV				NW	Type IV pilus assembly protein PilW	PilW
COG4970@COG4967	-1	-4	11	274	NW	Type IV pilus assembly protein FimT	FimT				NW	Type IV pilus assembly protein PilV	PilV
COG4972@COG3166	-1	-4	0	486	NW	Type IV pilus assembly protein, ATPase PilM	PilM			2YCH	NW	Type IV pilus assembly protein PilN	PilN
COG4973@COG1011	-1	-1	3	111	L	Site-specific recombinase XerC	XerC				H	FMN and 5-amino-6-(5-phospho-D-ribitylamino)uracil phosphatase YigB, HAD superfamily (riboflavin biosynthesis)	YigB			4JB3
COG5013@COG1140	-1	-4	12	366	CP	Nitrate reductase alpha subunit	NarG			1Q16	CP	Nitrate reductase beta subunit	NarY			1Y4Z
COG1009@COG3002	-0.85	-5.8	18.5	168	C	Membrane H+-translocase/NADH:ubiquinone oxidoreductase subunit 5 (chain L)/Multisubunit Na+/H+ antiporter, MnhA subunit	NuoL	NADH dehydrogenase		3RKO	C	Na+-translocating membrane potential-generating system subunit MpsB, UPF0753/DUF2309 family	MpsB
COG0323@COG0705	-0.8	-4.8	18.2	105	L	DNA mismatch repair ATPase MutL	MutL			1B62	O	Membrane-associated serine protease, rhomboid family	GlpG			2IC8
COG0737@COG0737	-0.8	-5.8	27.9	111	FV	2',3'-cyclic-nucleotide 2'-phosphodiesterase/5'- or 3'-nucleotidase, 5'-nucleotidase family	UshA			1HO5	FV	2',3'-cyclic-nucleotide 2'-phosphodiesterase/5'- or 3'-nucleotidase, 5'-nucleotidase family	UshA			1HO5
COG0841@COG1538	-0.8	-5.8	14	1402	V	Multidrug efflux pump subunit AcrB	AcrB			1IWG	M	Outer membrane protein TolC	TolC			1EK9
COG1518@COG3512	-0.8	-8.8	16.5	139	V	CRISPR-Cas system-associated integrase Cas1	Cas1	CRISPR-Cas system		2YZS
COG1968@COG0130	-0.8	-5.8	22.2	118	I	Undecaprenyl pyrophosphate phosphatase	UppP			5OON	J	tRNA U55 pseudouridine synthase TruB, may also work on U342 of tmRNA	TruB	tRNA modification		1K8W
COG2274@COG1566	-0.8	-4	8.1	110	V	ABC-type bacteriocin/lantibiotic exporters, contain an N-terminal double-glycine peptidase domain	SunT			3K8U	V	Multidrug resistance efflux pump EmrA	EmrA			4TKO
COG4680@COG5499	-0.8	-4	9	290	JV	mRNA-degrading endonuclease (mRNA interferase) HigB, toxic component of the HigAB toxin-antitoxin module	HigB			5IFG	V	Antitoxin component HigA of the HigAB toxin-antitoxin module, contains an N-terminal HTH domain	HigA
COG0770@COG0472	-0.75	-4	13	1062	M	UDP-N-acetylmuramyl pentapeptide synthase	MurF	Mureine biosynthesis		4CVK	M	UDP-N-acetylmuramyl pentapeptide phosphotransferase/UDP-N-acetylglucosamine-1-phosphate transferase	Rfe	Mureine biosynthesis		4J72
COG4199@COG0503	-0.75	-12.1	14.9	114	L	ssDNA-specific exonuclease RecJ	RecJ				F	Adenine/guanine phosphoribosyltransferase or related PRPP-binding protein	Apt	Purine salvage		1QB7
COG4839@COG0768	-0.75	-6.1	17.9	128	D	Cell division protein FtsL	FtsL2				DM	Cell division protein FtsI, peptidoglycan transpeptidase (Penicillin-binding protein 2)	FtsI			6HZQ
COG0181@COG0007	-0.7	-3.4	29.6	278	H	Porphobilinogen deaminase	HemC	Heme biosynthesis		1AH5	H	Uroporphyrinogen-III methylase (siroheme synthase)	CysG	Cobalamine/B12 biosynthesis		1PJQ
COG0438@COG0726	-0.65	-4	28	124	M	Glycosyltransferase involved in cell wall bisynthesis	RfaB			2IV7	GM	Peptidoglycan/xylan/chitin deacetylase, PgdA/NodB/CDA1 family	CDA1			1NY1
COG1209@COG1898	-0.6	-4	11	570	M	dTDP-glucose pyrophosphorylase	RmlA1			1FXO	M	dTDP-4-dehydrorhamnose 3,5-epimerase or related enzyme	RfbC			1DZR
COG2050@COG0416	-0.6	-6.1	12.9	138	Q	Acyl-CoA thioesterase PaaI, contains HGG motif	PaaI			1PSU	I	Acyl-ACP:phosphate acyltransferase (fatty acid/phospholipid biosynthesis)	PlsX			2GK3
COG0812@COG1181	-0.5	-4	81	310	M	UDP-N-acetylenolpyruvoylglucosamine reductase	MurB	Mureine biosynthesis		2MBR	MR	D-alanine-D-alanine ligase or related ATP-grasp enzyme	DdlA	Mureine biosynthesis		1E4E
COG1521@COG0595	-0.5	-4	23	144	H	Pantothenate kinase type III	CoaX			2F9T	J	mRNA degradation ribonuclease J1/J2	RnjA			3T3N
COG0082@COG0703	-0.4	-3.4	13.6	242	E	Chorismate synthase	AroC	Aromatic amino acid biosynthesis		1Q1L	E	Shikimate kinase	AroK	Aromatic amino acid biosynthesis		1E6C
COG0128@COG1162	-0.4	-3.4	4.6	159	E	5-enolpyruvylshikimate-3-phosphate synthase	AroA	Aromatic amino acid biosynthesis		4N3P	J	Ribosome biogenesis GTPase RsgA	RsgA			1T9H
COG0183@COG0183	-0.4	-3.4	6.8	109	I	Acetyl-CoA acetyltransferase	PaaJ	Fatty acid biosynthesis		1AFW	I	Acetyl-CoA acetyltransferase	PaaJ	Fatty acid biosynthesis		1AFW
COG0197@COG0255	-0.4	-2.8	7.2	1489	J	Ribosomal protein L16/L10AE	RplP	Ribosome 50S subunit		1WKI	J	Ribosomal protein L29	RpmC	Ribosome 50S subunit		1VS6
COG0204@COG0240	-0.4	-3.4	14.6	134	I	1-acyl-sn-glycerol-3-phosphate acyltransferase	PlsC	Phospholipid biosynthesis		1IUQ	C	Glycerol-3-phosphate dehydrogenase	GpsA	Isoprenoid biosynthesis		1EVY
COG0331@COG0332	-0.4	-3.4	17.6	122	I	Malonyl CoA-acyl carrier protein transacylase	FabD	Fatty acid biosynthesis		1YXC	I	3-oxoacyl-[acyl-carrier-protein] synthase III	FabH	Fatty acid biosynthesis		1UB7
COG0366@COG3281	-0.4	-3.4	11.6	126	G	Glycosidase/amylase (phosphorylase)	AmyA			2P67	G	Predicted trehalose synthase	Ble
COG0380@COG1877	-0.4	-4	20.3	168	G	Trehalose-6-phosphate synthase, GT20 family	OtsA			1UQT	G	Trehalose-6-phosphate phosphatase	OtsB			1U02
COG0389@COG0587	-0.4	-4	23.6	501	L	Nucleotidyltransferase/DNA polymerase DinP involved in DNA repair	DinP			4R8U	L	DNA polymerase III, alpha subunit	DnaE			2HNH
COG0399@COG0673	-0.4	-3.4	11	163	M	dTDP-4-amino-4,6-dideoxygalactose transaminase	WecE			4PIW	R	Predicted dehydrogenase	MviM			3UUW
COG0406@COG0526	-0.4	-3.4	40.6	150	G	Broad specificity phosphatase PhoE	PhoE			1EBB	O	Thiol-disulfide isomerase or thioredoxin	TrxA			1XFL
COG0407@COG1232	-0.4	-3.4	16.6	153	H	Uroporphyrinogen-III decarboxylase HemE	HemE	Heme biosynthesis		2DG5	H	Protoporphyrinogen oxidase HemY/PPOX	HemY	Heme biosynthesis		3LOV
COG0437@COG3301	-0.4	-4	6.8	215	C	Fe-S-cluster-containing dehydrogenase component (DMSO reductase)	HybA			2VPW	P	Nitrite/polysulfide reductase, membrane component NrfD/PsrC	NrfD
COG0451@COG1898	-0.4	-4	24.1	151	M	Nucleoside-diphosphate-sugar epimerase	WcaG			2X4G	M	dTDP-4-dehydrorhamnose 3,5-epimerase or related enzyme	RfbC			1DZR
COG0536@COG0263	-0.4	-7.4	42	608	DL	GTPase involved in cell partioning and DNA repair	Obg			1LNZ	E	Glutamate 5-kinase	ProB	Proline biosynthesis		2W21
COG0553@COG1002	-0.4	-3.4	8.9	185	KL	Superfamily II DNA or RNA helicase, SNF2 family	HepA			6UXV	V	Type II restriction/modification system, endonuclease and methylase domains	YeeA			5HR4
COG0553@COG4279	-0.4	-3.4	16.75	160	KL	Superfamily II DNA or RNA helicase, SNF2 family	HepA			6UXV	S	Uncharacterized protein, contains SWIM-type Zn finger domain
COG0569@COG0569	-0.4	-3.2	11.6	217	PT	Trk/Ktr K+ transport system regulatory component TrkA/KtrA/KtrC, RCK domain	TrkA			4XTT	PT	Trk/Ktr K+ transport system regulatory component TrkA/KtrA/KtrC, RCK domain	TrkA			4XTT
COG0600@COG1116	-0.4	-4	14	2066	P	ABC-type nitrate/sulfonate/bicarbonate transport system, permease component	TauC				P	ABC-type nitrate/sulfonate/bicarbonate transport system, ATPase component	TauB
COG0631@COG0772	-0.4	-3.4	7.6	207	T	Serine/threonine protein phosphatase PrpC	PTC1			6IHL	D	Peptodoglycan polymerase FtsW/RodA/SpoVE	FtsW			6BAR
COG0642@COG2018	-0.4	-3.4	26.6	162	T	Signal transduction histidine kinase	BaeS			1JOY	T	Predicted regulator of Ras-like GTPase activity, Roadblock/LC7/MglB family				1J3W
COG0642@COG2197	-0.4	-8.8	31.2	100	T	Signal transduction histidine kinase	BaeS			1JOY	TK	DNA-binding response regulator, NarL/FixJ family, contains REC and HTH domains	CitB			1A04
COG0719@COG2146	-0.4	-3.4	6.5	176	O	Fe-S cluster assembly scaffold protein SufB	SufB			1VH4	PQ	Ferredoxin subunit of nitrite reductase or a ring-hydroxylating dioxygenase	NirD			1FQT
COG0765@COG0765	-0.4	-4	9	1301	E	ABC-type amino acid transport system, permease component	HisM			4YMS	E	ABC-type amino acid transport system, permease component	HisM			4YMS
COG0768@COG0515	-0.4	-3.4	61.9	214	DM	Cell division protein FtsI, peptidoglycan transpeptidase (Penicillin-binding protein 2)	FtsI			6HZQ	T	Serine/threonine protein kinase	SPS1			6G4J
COG0792@COG0606	-0.4	-3.4	7.6	221	L	Predicted endonuclease distantly related to archaeal Holliday junction resolvase, YraN/UPF0102 family	YraN			3FOV	O	Predicted Mg-chelatase, contains ChlI-like and ATPase domains, YifB family	YifB
COG0822@COG2151	-0.4	-3.4	19	201	O	Fe-S cluster assembly scaffold protein IscU, NifU family	IscU			1Q48	O	Metal-sulfur cluster biosynthetic enzyme	PaaD			1UWD
COG0838@COG0377	-0.4	-10	22.6	1159	C	NADH:ubiquinone oxidoreductase subunit 3 (chain A)	NuoA	NADH dehydrogenase		3RKO	C	NADH:ubiquinone oxidoreductase 20 kD subunit (chain B) or related Fe-S oxidoreductase	NuoB	NADH dehydrogenase		2FUG
COG1012@COG1012	-0.4	-7.4	58	178	I	Acyl-CoA reductase or other NAD-dependent aldehyde dehydrogenase	AdhE	Proline degradation		1A4S	I	Acyl-CoA reductase or other NAD-dependent aldehyde dehydrogenase	AdhE	Proline degradation		1A4S
COG1034@COG1005	-0.4	-4	10	770	C	NADH dehydrogenase/NADH:ubiquinone oxidoreductase 75 kD subunit (chain G)	NuoG	NADH dehydrogenase		1C4A	C	NADH:ubiquinone oxidoreductase subunit 1 (chain H)	NuoH	NADH dehydrogenase		6HUM
COG1062@COG0491	-0.4	-3.4	-0.4	109	C	Zn-dependent alcohol/formaldehyde dehydrogenase	FrmA			1A71	R	Glyoxylase or a related metal-dependent hydrolase, beta-lactamase superfamily II	GloB			1QH3
COG1108@COG0735	-0.4	-4	17.9	250	P	ABC-type Mn2+/Zn2+ transport system, permease component	ZnuB				P	Fe2+ or Zn2+ uptake regulation protein Fur/Zur	Fur			1MZB
COG1129@COG4214	-0.4	-3.4	11.9	514	G	ABC-type sugar transport system, ATPase component	MglA				G	ABC-type xylose transport system, permease component	XylH
COG1136@COG3127	-0.4	-4	8.6	293	M	ABC-type lipoprotein export system, ATPase component	LolD			5GKO	Q	Predicted ABC-type transport system involved in lysophospholipase L1 biosynthesis, permease component	YbbP
COG1175@COG0395	-0.4	-3.4	10	7281	G	ABC-type sugar transport system, permease component	UgpA			3FH6	G	ABC-type glycerol-3-phosphate transport system, permease component	UgpE			1VR4
COG1381@COG0020	-0.4	-3.4	23.6	151	L	Recombinational DNA repair protein RecO (RecF pathway)	RecO			1U5K	I	Undecaprenyl pyrophosphate synthase	UppS			1X07
COG1523@COG3280	-0.4	-3.4	8.6	107	G	Pullulanase/glycogen debranching enzyme	PulA			2WSK	G	Maltooligosyltrehalose synthase	TreY
COG1560@COG0438	-0.4	-3.4	10.6	114	I	Palmitoleoyl-ACP: Kdo2-lipid-IV acyltransferase (lipid A biosynthesis)	LpxP	Lipid A biosynthesis		5F2T	M	Glycosyltransferase involved in cell wall bisynthesis	RfaB			2IV7
COG1579@COG0328	-0.4	-3.4	11	113	R	Predicted nucleic acid-binding protein DR0291, contains C4-type Zn-ribbon domain	DR0291			4ILO	L	Ribonuclease HI	RnhA			1LAW
COG2010@COG0723	-0.4	-3.4	47.6	169	C	Cytochrome c, mono- and diheme variants	CccA			1A2S	C	Rieske Fe-S protein	QcrA/PetC			5CXM
COG2065@COG0540	-0.4	-3.4	24	550	F	Pyrimidine operon attenuation protein PyrR/uracil phosphoribosyltransferase	PyrR	Pyrimidine salvage		1A3C	F	Aspartate carbamoyltransferase, catalytic subunit	PyrB	Pyrimidine biosynthesis		1NBE
COG2079@COG2513	-0.4	-0.4	11.5	114	G	2-methylcitrate dehydratase PrpD	PrpD			1SZQ	G	2-Methylisocitrate lyase and related enzymes, PEP mutase family	PrpB			1XG3
COG4721@COG1123	-0.4	-7.4	14.4	140	H	ABC-type thiamine/hydroxymethylpyrimidine transport system, permease component	YkoE			5EDL	O	ABC-type glutathione transport system ATPase component, contains duplicated ATPase domain	GsiA
COG4962@COG4965	-0.4	-4	12	902	UW	Pilus assembly protein, ATPase of CpaF family	CpaF				UW	Flp pilus assembly protein TadB	TadB
COG5495@COG0414	-0.4	-3.4	23.6	133	R	Predicted oxidoreductase, contains short-chain dehydrogenase (SDR) and DUF2520 domains					H	Panthothenate synthetase	PanC	Pantothenate/CoA biosynthesis		1DIN
COG0835@COG0643	-0.3	-4	20	127	T	Chemotaxis signal transduction protein CheW	CheW			2QDL	T	Chemotaxis protein histidine kinase CheA	CheA			1B3Q
COG0697@COG0697	-0.25	-4	54.95	212	GER	Permease of the drug/metabolite transporter (DMT) superfamily	RhaT			5I20	GER	Permease of the drug/metabolite transporter (DMT) superfamily	RhaT			5I20
COG0092@COG0255	-0.2	-3.2	5.8	114	J	Ribosomal protein S3	RpsC	Ribosome 30S subunit		1VS6	J	Ribosomal protein L29	RpmC	Ribosome 50S subunit		1VS6
COG0198@COG1471	-0.2	-3.2	4.8	112	J	Ribosomal protein L24	RplX	Ribosome 50S subunit		1VS6	J	Ribosomal protein S4E	RPS4A	Archaeal ribosomal proteins
COG0439@COG0777	-0.2	-9.1	16.4	116	I	Biotin carboxylase	AccC	Fatty acid biosynthesis		1BNC	I	Acetyl-CoA carboxylase beta subunit	AccD	Fatty acid biosynthesis		2F9I
COG0630@COG2064	-0.2	-3.2	5.8	121	NU	Type IV secretory pathway ATPase VirB11/Archaellum biosynthesis ATPase ArlI/FlaI	VirB11			1G6O	W	Flp pilus assembly protein TadC	TadC
COG0767@COG1127	-0.2	-4	8	958	M	Permease subunit MlaE of the ABC-type intermembrane phospholipid transporter Mla	MlaE			6IC4	M	ATPase subunit MlaF of the ABC-type intermembrane phospholipid transporter Mla	MlaF			6IC4
COG1575@COG4948	-0.2	-3.2	9	102	H	1,4-dihydroxy-2-naphthoate polyprenyltransferase	MenA	Menaquinone biosynthesis			MR	L-alanine-DL-glutamate epimerase or related enzyme of enolase superfamily	RspA	Non-phosphorylated Entner-Doudoroff pathway		1BKH
COG1717@COG2147	-0.2	-3.2	5.8	118	J	Ribosomal protein L32E	Rpl32e	Archaeal ribosomal proteins			J	Ribosomal protein L19E	RPL19A	Archaeal ribosomal proteins		4BYN
COG4251@COG0784	-0.15	-5.8	29.6	798	T	Bacteriophytochrome (light-regulated signal transduction histidine kinase)				2VEA	T	CheY-like REC (receiver) domain, includes chemotaxis protein CheY and sporulation regulator Spo0F	CheY			6QRJ
COG0127@COG0622	-0.1	-6.1	12.9	187	F	Inosine/xanthosine triphosphate pyrophosphatase, all-alpha NTP-PPase family	RdgB			1B78	R	Predicted phosphodiesterase, calcineurin family	YfcE			1SU1
COG0216@COG2890	-0.1	-4	15	979	J	Protein chain release factor RF1	PrfA	Translation factors		1RQ0	J	Methylase of polypeptide chain release factors	HemK			1NV8
COG0381@COG0438	-0.1	-4	21.8	205	M	UDP-N-acetylglucosamine 2-epimerase	WecB			1F6D	M	Glycosyltransferase involved in cell wall bisynthesis	RfaB			2IV7
COG0448@COG0448	-0.1	-6.1	14.9	194	G	Glucose-1-phosphate adenylyltransferase (ADP-glucose pyrophosphorylase)	GlgC			5MNI	G	Glucose-1-phosphate adenylyltransferase (ADP-glucose pyrophosphorylase)	GlgC			5MNI
COG0601@COG1173	-0.1	-4	10.9	6148	EP	ABC-type dipeptide/oligopeptide/nickel transport system, permease component	DppB				EP	ABC-type dipeptide/oligopeptide/nickel transport system, permease component	DppC
COG0631@COG0515	-0.1	-6.1	13.9	411	T	Serine/threonine protein phosphatase PrpC	PTC1			6IHL	T	Serine/threonine protein kinase	SPS1			6G4J
COG0745@COG5002	-0.1	-6.1	21	2350	TK	DNA-binding response regulator, OmpR family, contains REC and winged-helix (wHTH) domain	OmpR			1XHF	T	Sensor histidine kinase WalK	WalK			4I5S
COG0752@COG0751	-0.1	-4	9	710	J	Glycyl-tRNA synthetase, alpha subunit	GlyQ	Aminoacyl-tRNA synthetases		1J5W	J	Glycyl-tRNA synthetase, beta subunit	GlyS	Aminoacyl-tRNA synthetases
COG1162@COG0036	-0.1	-3.1	7.9	256	J	Ribosome biogenesis GTPase RsgA	RsgA			1T9H	G	Pentose-5-phosphate-3-epimerase	Rpe	Pentose phosphate pathway		1H1Y
COG1169@COG1165	-0.1	-6.1	46.2	331	HQ	Isochorismate synthase EntC	MenF	Menaquinone biosynthesis		5JXZ	H	2-succinyl-5-enolpyruvyl-6-hydroxy-3-cyclohexene-1-carboxylate synthase	MenD	Menaquinone biosynthesis		5Z2P
COG1175@COG3833	-0.1	-3.1	11	403	G	ABC-type sugar transport system, permease component	UgpA			3FH6	G	ABC-type maltose transport system, permease component MalG	MalG			2R6G
COG1333@COG0755	-0.1	-3.4	21.9	437	CO	Cytochrome c biogenesis protein ResB	ResB				O	ABC-type transport system involved in cytochrome c biogenesis, permease component	CcmC
COG1366@COG2172	-0.1	-6.1	19	771	T	Anti-anti-sigma regulatory factor (antagonist of anti-sigma factor)	SpoIIAA			1AUZ	T	Anti-sigma regulatory factor (Ser/Thr protein kinase)	RsbW			1TIL
COG1660@COG0391	-0.1	-3.4	12.9	379	T	RNase adaptor protein RapZ for GlmZ sRNA degradation, contains a P-loop ATPase domain	RapZ			5O5O	GH	Archaeal 2-phospho-L-lactate transferase/Bacterial gluconeogenesis factor, CofD/UPF0052 family	CofD			1ZX8
COG1699@COG1551	-0.1	-3.1	8	218	N	Flagellar assembly factor FliW	FliW			2AJ7	T	sRNA-binding carbon storage regulator CsrA	CsrA			1T3O
COG1722@COG0142	-0.1	-6.1	9	831	L	Exonuclease VII small subunit	XseB			1VP7	H	Geranylgeranyl pyrophosphate synthase	IspA	Isoprenoid biosynthesis		2AZJ
COG1820@COG0363	-0.1	-6.1	14.7	119	G	N-acetylglucosamine-6-phosphate deacetylase	NagA			1O12	G	6-phosphogluconolactonase/Glucosamine-6-phosphate isomerase/deaminase	NagB	Pentose phosphate pathway		2RI0
COG1857@COG1688	-0.1	-12.3	10.8	115	V	CRISPR-Cas system type I effector complex subunit Cas7, RAMP superfamily	Cas7	CRISPR-Cas system		3PS0	V	CRISPR/Cas system-associated protein Cas5, RAMP superfamily	Cas5	CRISPR-Cas system
COG2208@COG2172	-0.1	-4	22.9	106	TK	Phosphoserine phosphatase RsbU, regulator of sigma subunit	RsbU			5UCG	T	Anti-sigma regulatory factor (Ser/Thr protein kinase)	RsbW			1TIL
COG2376@COG3412	-0.1	-3.4	10	241	G	Dihydroxyacetone kinase	DAK1	Isoprenoid biosynthesis		1UN8	T	Phosphotransferase subunit DhaM of the dihydroxyacetone kinase DhaKLM complex, contains PTS-EIIA, HPr, and PEP-utilizing domains	DhaM
COG4303@COG4302	-0.1	-4	12	281	E	Ethanolamine ammonia-lyase, large subunit	EutB			3ABO	E	Ethanolamine ammonia-lyase, small subunit	EutC			5YSN
COG4472@COG0816	-0.1	-6.1	12.9	188	S	Uncharacterized conserved protein, UPF0297 family				5US5	JLK	YqgF/RuvX protein, pre-16S rRNA maturation RNase/Holliday junction resolvase/anti-termination factor	YqgF			1IV0
COG0016@COG0072	-0.05	-0.2	10.8	118	J	Phenylalanyl-tRNA synthetase alpha subunit	PheS	Aminoacyl-tRNA synthetases		3L4G	J	Phenylalanyl-tRNA synthetase beta subunit	PheT	Aminoacyl-tRNA synthetases		3L4G
COG2132@COG3667	-0.05	-4	28	234	DPM	Multicopper oxidase with three cupredoxin domains (includes cell division protein FtsP and spore coat protein CotA)	SufI			2YXV	P	Uncharacterized conserved protein involved in copper resistance	PcoB
COG2274@COG2274	-0.05	-4	14.6	130	V	ABC-type bacteriocin/lantibiotic exporters, contain an N-terminal double-glycine peptidase domain	SunT			3K8U	V	ABC-type bacteriocin/lantibiotic exporters, contain an N-terminal double-glycine peptidase domain	SunT			3K8U
COG4385@COG5301	-0.05	-4	8	100	X	Bacteriophage P2-related tail formation protein	gpI				X	Phage-related tail fiber protein				6CL6
COG0145@COG0146	0	-4	12	670	EQ	N-methylhydantoinase A/oxoprolinase/acetone carboxylase, beta subunit	HyuA				EQ	N-methylhydantoinase B/oxoprolinase/acetone carboxylase, alpha subunit	HyuB			5L9W
COG0237@COG0847	0	-8	25	218	H	Dephospho-CoA kinase	CoaE	Pantothenate/CoA biosynthesis		1JJV	L	DNA polymerase III, epsilon subunit or related 3'-5' exonuclease	DnaQ			1J53
COG0438@COG0859	0	-4	37	149	M	Glycosyltransferase involved in cell wall bisynthesis	RfaB			2IV7	M	ADP-heptose:LPS heptosyltransferase	RfaF			1PSW
COG0621@COG0552	0	-4	18	130	J	tRNA A37 methylthiotransferase MiaB	MiaB	tRNA modification		4JC0	U	Signal recognition particle GTPase FtsY	FtsY			4AK9
COG1173@COG0601	0	-3.1	10	169	EP	ABC-type dipeptide/oligopeptide/nickel transport system, permease component	DppC				EP	ABC-type dipeptide/oligopeptide/nickel transport system, permease component	DppB
COG1409@COG3150	0	-1	18	111	T	3',5'-cyclic AMP phosphodiesterase CpdA	CpdA			2ZO9	R	Predicted esterase YcpF, UPF0227 family	YcfP			4FLE
COG3176@COG0204	0	-4	28	187	R	Putative hemolysin					I	1-acyl-sn-glycerol-3-phosphate acyltransferase	PlsC	Phospholipid biosynthesis		1IUQ
COG1044@COG0774	0.1	-12.8	34.2	162	M	UDP-3-O-[3-hydroxymyristoyl] glucosamine N-acyltransferase	LpxD	Lipid A biosynthesis		6P83	M	UDP-3-O-acyl-N-acetylglucosamine deacetylase	LpxC	Lipid A biosynthesis		1P42
COG0109@COG1845	0.2	-3.8	37.2	119	HI	Polyprenyltransferase (heme O synthase)	CyoE				C	Heme/copper-type cytochrome/quinol oxidase, subunit 3	CyoC			1QLE
COG0451@COG0399	0.2	-6.1	17.6	337	M	Nucleoside-diphosphate-sugar epimerase	WcaG			2X4G	M	dTDP-4-amino-4,6-dideoxygalactose transaminase	WecE			4PIW
COG3323@COG1579	0.2	-1.8	39.2	145	S	PII-like insert in the uncharacterized protein YqfO, YbgI/NIF3 family	YqfO			2GX8	R	Predicted nucleic acid-binding protein DR0291, contains C4-type Zn-ribbon domain	DR0291			4ILO
COG1146@COG0674	0.3	-7.2	12.9	174	F	NAD-dependent dihydropyrimidine dehydrogenase, PreA subunit	PreA				C	Pyruvate:ferredoxin oxidoreductase or related 2-oxoacid:ferredoxin oxidoreductase, alpha subunit	PorA	Pyruvate oxidation		5C4I
COG2274@COG0845	0.3	-4	25.45	796	V	ABC-type bacteriocin/lantibiotic exporters, contain an N-terminal double-glycine peptidase domain	SunT			3K8U	MV	Multidrug efflux pump subunit AcrA (membrane-fusion protein)	AcrA			1T5E
COG0773@COG0812	0.4	-4	30.3	400	M	UDP-N-acetylmuramate-alanine ligase MurC and related ligases, MurC/Mpl family	MurC	Mureine biosynthesis			M	UDP-N-acetylenolpyruvoylglucosamine reductase	MurB	Mureine biosynthesis		2MBR
COG3259@COG0680	0.4	-4	35.9	188	C	Coenzyme F420-reducing hydrogenase, alpha subunit	FrhA			3ZFS	C	Ni,Fe-hydrogenase maturation factor	HyaD			1CFZ
COG1086@COG0399	0.45	-4	11.8	276	MO	NDP-sugar epimerase, includes UDP-GlcNAc-inverting 4,6-dehydratase FlaA1 and capsular polysaccharide biosynthesis protein EpsC	FlaA1			2GN4	M	dTDP-4-amino-4,6-dideoxygalactose transaminase	WecE			4PIW
COG1902@COG1028	0.45	-4	20.7	142	C	2,4-dienoyl-CoA reductase or related NADH-dependent reductase, Old Yellow Enzyme (OYE) family	FadH			1BWK	I	NAD(P)-dependent dehydrogenase, short-chain alcohol dehydrogenase family	FabG	Fatty acid biosynthesis		6L1H
COG1612@COG0109	0.5	-4	28.1	310	H	Heme A synthase	CtaA			6A2J	HI	Polyprenyltransferase (heme O synthase)	CyoE
COG1729@COG0037	0.5	-10	34	210	D	Cell division protein CpoB, coordinates peptidoglycan biosynthesis and outer membrane constriction	CpoB			2WZ7	J	tRNA(Ile)-lysidine synthase TilS/MesJ	TilS	tRNA modification		1NI5
COG0131@COG0118	0.6	-3.1	28	887	E	Imidazoleglycerol phosphate dehydratase HisB	HisB2	Histidine biosynthesis		1RHY	E	Imidazoleglycerol phosphate synthase glutamine amidotransferase subunit HisH	HisH	Histidine biosynthesis		1OX4
COG1695@COG1983	0.6	-8.8	15.2	134	K	DNA-binding transcriptional regulator, PadR family	PadR			1XMA	KT	Phage shock protein PspC (stress-responsive transcriptional regulator)	PspC
COG0640@COG2217	0.7	-7.4	23.6	289	K	DNA-binding transcriptional regulator, ArsR family	ArsR			3F6V	P	Cation-transporting P-type ATPase	ZntA			4BBJ
COG1599@COG3390	0.7	-3.2	1.8	117	L	ssDNA-binding replication factor A, large subunit	RFA1			4GNX	L	Replication protein A (RPA) family protein
COG0323@COG0324	0.75	-6.1	16.45	420	L	DNA mismatch repair ATPase MutL	MutL			1B62	J	tRNA A37 N6-isopentenylltransferase MiaA	MiaA	tRNA modification		2ZM5
COG1095@COG2093	0.8	-0.2	4.3	116	K	DNA-directed RNA polymerase, subunit E'/Rpb7	RPB7	RNA polymerase		1NT9	K	RNA polymerase subunit RPABC4/transcription elongation factor Spt4	Spt4	RNA polymerase		1RYQ
COG2185@COG1703	0.8	-3.4	28	372	I	Methylmalonyl-CoA mutase, C-terminal domain/subunit (cobalamin-binding)	Sbm			1B1A	O	GTPase of the G3E family (not a periplasmic protein kinase)	ArgK			2QM7
COG3485@COG3485	0.8	-1	3	234	Q	Protocatechuate 3,4-dioxygenase beta subunit	PcaH			1DLM	Q	Protocatechuate 3,4-dioxygenase beta subunit	PcaH			1DLM
COG4660@COG4657	0.85	-3.2	11.9	246	C	Na+-translocating ferredoxin:NAD+ oxidoreductase RNF, RnfE subunit	RnfE	Na+-translocating Fd:NADH oxidoreductase			C	Na+-translocating ferredoxin:NAD+ oxidoreductase RNF, RnfA subunit	RnfA	Na+-translocating Fd:NADH oxidoreductase
COG0154@COG0064	0.9	-3.1	11.9	803	J	Asp-tRNAAsn/Glu-tRNAGln amidotransferase A subunit or related amidase	GatA	Aminoacyl-tRNA synthetases		3H0L	J	Asp-tRNAAsn/Glu-tRNAGln amidotransferase B subunit	GatB	Aminoacyl-tRNA synthetases		3H0M
COG0276@COG1232	0.9	-6.1	16.9	105	H	Protoheme ferro-lyase (ferrochelatase)	HemH	Heme biosynthesis		1AK1	H	Protoporphyrinogen oxidase HemY/PPOX	HemY	Heme biosynthesis		3LOV
COG0409@COG0309	0.9	-4	33.1	361	O	Hydrogenase maturation factor HypD	HypD			2Z1D	O	Carbamoyl dehydratase HypE (hydrogenase maturation factor)	HypE			2I6R
COG0421@COG0010	0.9	-10.1	13.6	135	E	Spermidine synthase (polyamine aminopropyltransferase)	SpeE			6BQ2	E	Arginase/agmatinase family enzyme	SpeB	Urea cycle		1CEV
COG0505@COG0458	0.9	-7.4	19	1022	EF	Carbamoylphosphate synthase small subunit	CarA	Arginine biosynthesis		1C30	EF	Carbamoylphosphate synthase large subunit	CarB	Arginine biosynthesis		1C30
COG0566@COG3688	0.9	-3.1	8.75	184	J	tRNA G18 (ribose-2'-O)-methylase SpoU	SpoU	tRNA modification		1GZ0	J	EndoRNase involved in mRNA decay, NYN (Nedd4-BP1/Rae1/YacP nuclease) family, contains PIN domain	Rae1			5MQ8
COG0714@COG3864	0.9	-4	10	182	R	MoxR-like ATPase	MoxR	Cobalamine/B12 biosynthesis		2R44	R	Predicted metal-dependent peptidase
COG0732@COG0610	0.9	-4	20.65	440	V	Restriction endonuclease S subunit	HsdS			1YDX	V	Type I site-specific restriction-modification system, R (restriction) subunit and related helicases ...				2W00
COG0742@COG0669	0.9	-4	32.9	651	J	16S rRNA G966 N2-methylase RsmD	RsmD	16S rRNA modification		2IFT	H	Phosphopantetheine adenylyltransferase	CoaD	Pantothenate/CoA biosynthesis		3F3M
COG0864@COG2337	0.9	-3.1	1.9	126	K	Metal-responsive transcriptional regulator, contains CopG/Arc/MetJ DNA-binding domain	NikR			1Q5V	V	mRNA-degrading endonuclease MazF, toxin component of the MazEF toxin-antitoxin module	MazF			2MF2
COG1071@COG0022	0.9	-3.4	12.9	1454	C	TPP-dependent pyruvate or acetoin dehydrogenase subunit alpha	AcoA	Pyruvate oxidation		1DTW	C	Pyruvate/2-oxoglutarate/acetoin dehydrogenase complex, dehydrogenase (E1) component, beta subunit	AcoB	Pyruvate oxidation		2OZL
COG1154@COG1189	0.9	-6.1	11.9	281	HI	Deoxyxylulose-5-phosphate synthase	Dxs	Pyridoxal phosphate biosynthesis		2O1S	J	Predicted rRNA methylase YqxC, contains S4 and FtsJ domains	YqxC			3OPN
COG1161@COG0164	0.9	-10.1	93.9	229	J	Ribosome biogenesis GTPase RbgA	RbgA			6G14	L	Ribonuclease HII	RnhB			1EKE
COG1328@COG1180	0.9	-6.1	21.5	124	F	Anaerobic ribonucleoside-triphosphate reductase	NrdD	Thymidylate biosynthesis		4COI	O	Pyruvate-formate lyase-activating enzyme	PflA			3CAN
COG1918@COG0370	0.9	-4	30.9	1121	P	Fe2+ transport protein FeoA	FeoA			2GCX	P	Fe2+ transporter FeoB	FeoB			3TAH
COG1943@COG0675	0.9	-6.1	6.8	239	X	REP element-mobilizing transposase RayT	RAYT			4ER8	X	Transposase	InsQ
COG2715@COG0700	0.9	-4	12.9	172	R	Spore maturation protein SpmA (function unknown)	SpmA				S	Spore maturation protein SpmB (function unknown)	SpmB
COG3944@COG0489	0.9	-13.1	11.9	223	M	Capsular polysaccharide biosynthesis protein YveK	YveK				D	Fe-S cluster carrier ATPase, Mrp/ApbC/NBP35 family	Mrp			2PH1
COG4753@COG2972	0.9	-6.1	17.9	203	TK	Two-component response regulator, YesN/AraC family, consists of REC and AraC-type DNA-binding domains	YesN				T	Sensor histidine kinase YesM	YesM
COG0803@COG1121	0.95	-4	25.9	1082	P	ABC-type Zn uptake system ZnuABC, Zn-binding component ZnuA	ZnuA			1K0F	P	ABC-type Mn2+/Zn2+ transport system, ATPase component	ZnuC
COG1493@COG1660	0.95	-4	32	254	T	Serine kinase of the HPr protein, regulates carbohydrate metabolism	HprK			1JB1	T	RNase adaptor protein RapZ for GlmZ sRNA degradation, contains a P-loop ATPase domain	RapZ			5O5O
COG0006@COG0654	1	-4	18	237	E	Xaa-Pro aminopeptidase	PepP			1A16	HC	2-polyprenyl-6-methoxyphenol hydroxylase and related FAD-dependent oxidoreductases	UbiH	Ubiquinone biosynthesis		1BF3
COG0115@COG2921	1	-4	23	104	EH	Branched-chain amino acid aminotransferase/4-amino-4-deoxychorismate lyase	IlvE	Isoleucine, leucine, valine biosynthesis		1A3G	T	Putative lipoate-binding regulatory protein, UPF0250 family	YbeD			1RWU
COG0119@COG1024	1	-4	29	111	E	Isopropylmalate/homocitrate/citramalate synthases	LeuA	Isoleucine, leucine, valine biosynthesis		4JN6	I	Enoyl-CoA hydratase/carnithine racemase	CaiD	Fatty acid biosynthesis		1DCI
COG0183@COG1545	1	-3.2	6.1	580	I	Acetyl-CoA acetyltransferase	PaaJ	Fatty acid biosynthesis		1AFW	R	Uncharacterized OB-fold protein, contains Zn-ribbon domain				3IRB
COG0204@COG1451	1	-14	33	111	I	1-acyl-sn-glycerol-3-phosphate acyltransferase	PlsC	Phospholipid biosynthesis		1IUQ	R	UTP pyrophosphatase, metal-dependent hydrolase family	YgjP			4JIU
COG0270@COG3727	1	-8	23	123	L	DNA-cytosine methylase	Dcm			3LX6	L	G:T-mismatch repair DNA endonuclease Vsr, very short patch repair protein	Vsr			1CW0
COG0296@COG1523	1	-4	25	167	G	1,4-alpha-glucan branching enzyme	GlgB			4LPC	G	Pullulanase/glycogen debranching enzyme	PulA			2WSK
COG0303@COG0315	1	-3.4	37.6	158	H	Molybdopterin Mo-transferase (molybdopterin biosynthesis)	MoeA	Molybdopterin biosynthesis		2NQU	H	Molybdenum cofactor biosynthesis enzyme MoaC	MoaC	Molybdopterin biosynthesis		1EKR
COG0348@COG5456	1	-4	15	202	C	Polyferredoxin NapH	NapH				P	Nitrogen fixation protein FixH	FixH
COG0374@COG0680	1	-1	80.2	123	C	Ni,Fe-hydrogenase I large subunit	HyaB			6FPI	C	Ni,Fe-hydrogenase maturation factor	HyaD			1CFZ
COG0399@COG2244	1	-4	8	179	M	dTDP-4-amino-4,6-dideoxygalactose transaminase	WecE			4PIW	M	Membrane protein involved in the export of O-antigen and teichoic acid	RfbX
COG0437@COG3302	1	0	9	281	C	Fe-S-cluster-containing dehydrogenase component (DMSO reductase)	HybA			2VPW	C	DMSO reductase anchor subunit DmsC	DmsC
COG0463@COG1807	1	-4	25.9	159	M	Glycosyltransferase involved in cell wall bisynthesis	WcaA			5MLZ	M	PMT family glycosyltransferase ArnT/Agl22, involved in glycosylation of proteins and lipid IVA	ArnT			5EZM
COG0494@COG3151	1	-4	31.5	116	V	8-oxo-dGTP pyrophosphatase MutT and related house-cleaning NTP pyrophosphohydrolases, NUDIX family	MutT			4V14	S	Uncharacterized conserved protein YqiB, DUF1249 family	yqiB
COG0502@COG0156	1	-4	26	293	H	Biotin synthase or related enzyme	BioB	Biotin biosynthesis		1R30	H	7-keto-8-aminopelargonate synthetase or related enzyme	BioF	Biotin biosynthesis		1BS0
COG0521@COG0303	1	-4	21.4	113	H	Molybdopterin biosynthesis enzyme MoaB/MogA	MoaB	Molybdopterin biosynthesis		1DI6	H	Molybdopterin Mo-transferase (molybdopterin biosynthesis)	MoeA	Molybdopterin biosynthesis		2NQU
COG0543@COG1941	1	-1	3.9	108	HC	NAD(P)H-flavin reductase	Mcr1			3A1F	C	Coenzyme F420-reducing hydrogenase, gamma subunit	FrhG			5ODC
COG0563@COG0024	1	-3.1	15	459	F	Adenylate kinase or related kinase	Adk	Pyrimidine biosynthesis		1AK2	J	Methionine aminopeptidase	Map			3J2I
COG0614@COG0609	1	-4	26.2	1907	P	ABC-type Fe3+-hydroxamate transport system, periplasmic component	FepB			1ESZ	P	ABC-type Fe3+-siderophore transport system, permease component	FepD			2NQ2
COG0628@COG0593	1	-4	18	251	R	Predicted PurR-regulated permease PerM	PerM				L	Chromosomal replication initiation ATPase DnaA	DnaA			1L8Q
COG0650@COG4237	1	-3.2	9.6	167	C	Formate hydrogenlyase subunit HyfC	HyfC			6CFW	C	Hydrogenase-4 membrane subunit HyfE	HyfE
COG0651@COG3262	1	-4	9.6	146	CP	Formate hydrogenlyase subunit 3/Multisubunit Na+/H+ antiporter, MnhD subunit	HyfB			6CFW	C	Ni,Fe-hydrogenase III component G	HycE1
COG0707@COG0773	1	-4	44.6	1077	M	UDP-N-acetylglucosamine:LPS N-acetylglucosamine transferase	MurG	Mureine biosynthesis		1F0K	M	UDP-N-acetylmuramate-alanine ligase MurC and related ligases, MurC/Mpl family	MurC	Mureine biosynthesis
COG0726@COG0726	1	-4	97.9	103	GM	Peptidoglycan/xylan/chitin deacetylase, PgdA/NodB/CDA1 family	CDA1			1NY1	GM	Peptidoglycan/xylan/chitin deacetylase, PgdA/NodB/CDA1 family	CDA1			1NY1
COG0757@COG0006	1	-3.4	19.95	152	E	3-dehydroquinate dehydratase	AroQ	Aromatic amino acid biosynthesis		1D0I	E	Xaa-Pro aminopeptidase	PepP			1A16
COG0841@COG0845	1	-8	22.15	332	V	Multidrug efflux pump subunit AcrB	AcrB			1IWG	MV	Multidrug efflux pump subunit AcrA (membrane-fusion protein)	AcrA			1T5E
COG0842@COG0842	1	-4	5.6	958	V	ABC-type multidrug transport system, permease component	YadH				V	ABC-type multidrug transport system, permease component	YadH
COG0845@COG2274	1	-4	17.9	217	MV	Multidrug efflux pump subunit AcrA (membrane-fusion protein)	AcrA			1T5E	V	ABC-type bacteriocin/lantibiotic exporters, contain an N-terminal double-glycine peptidase domain	SunT			3K8U
COG1047@COG0761	1	-4	18	232	O	Peptidyl-prolyl cis-trans isomerase, FKBP type	SlpA			2M2A	I	4-Hydroxy-3-methylbut-2-enyl diphosphate reductase IspH	IspH	Isoprenoid biosynthesis		3DNF
COG1091@COG1088	1	-4	34	137	M	dTDP-4-dehydrorhamnose reductase	RfbD			1KBZ	M	dTDP-D-glucose 4,6-dehydratase	RfbB			1G1A
COG1150@COG2048	1	-4	16	229	C	Heterodisulfide reductase, subunit C	HdrC			5ODC	C	Heterodisulfide reductase, subunit B	HdrB			5ODC
COG1173@COG4172	1	-4	10	230	EP	ABC-type dipeptide/oligopeptide/nickel transport system, permease component	DppC				Q	ABC-type microcin C transport system, duplicated ATPase component YejF	YejF
COG1177@COG3842	1	-4	13	631	E	ABC-type spermidine/putrescine transport system, permease component II	PotC				E	ABC-type Fe3+/spermidine/putrescine transport systems, ATPase component	PotA			1Z47
COG1235@COG5424	1	-4	15	176	P	Phosphoribosyl 1,2-cyclic phosphate phosphodiesterase	PhnP			6B9V	H	Pyrroloquinoline quinone (PQQ) biosynthesis protein C	PqqC			1OTV
COG1352@COG1871	1	-4	16	259	T	Methylase of chemotaxis methyl-accepting proteins	CheR			1AF7	T	Chemotaxis receptor (MCP) glutamine deamidase CheD	CheD			2F9Z
COG2009@COG2142	1	-7	11	730	C	Succinate dehydrogenase/fumarate reductase, cytochrome b subunit	SdhC			2WU2	C	Succinate dehydrogenase, hydrophobic anchor subunit	SdhD			2WS3
COG2041@COG2717	1	-1	16	363	C	Molybdopterin-dependent catalytic subunit of periplasmic DMSO/TMAO and protein-methionine-sulfoxide reductases	MsrP			1OGP	C	Heme-binding membrane subunit of periplasmic DMSO/TMAO and protein-methionine-sulfoxide reductases	MsrQ
COG2080@COG1529	1	-4	11	1489	C	Aldehyde, CO, or xanthine dehydrogenase, Fe-S subunit, CoxS/CutS family	CutS	Non-phosphorylated Entner-Doudoroff pathway		1FFU	C	Aldehyde, CO or xanthine dehydrogenase, Mo-binding subunit	CoxL	Non-phosphorylated Entner-Doudoroff pathway		1DGJ
COG2197@COG0322	1	-4	26	136	TK	DNA-binding response regulator, NarL/FixJ family, contains REC and HTH domains	CitB			1A04	L	Excinuclease UvrABC, nuclease subunit	UvrC			2NRT
COG2217@COG3197	1	-4	15	486	P	Cation-transporting P-type ATPase	ZntA			4BBJ	O	Cytochrome oxidase maturation protein, CcoS/FixS family	FixS
COG2350@COG2947	1	-1	10	119	QR	YciI superfamily enzyme, includes 5-CHQ dehydrochlorinase, contains active-site pHis	YciI			1MWQ	R	Predicted RNA-binding protein, contains EVE domain	EVE			1ZCE
COG2391@COG2391	1	-2.8	10	539	R	Uncharacterized membrane protein YedE/YeeE, contains two sulfur transport domains	YedE				R	Uncharacterized membrane protein YedE/YeeE, contains two sulfur transport domains	YedE
COG2718@COG2719	1	-4	24.4	358	R	Uncharacterized conserved protein YeaH/YhbH, required for sporulation, DUF444 family	YeaH				D	Stage V sporulation protein SpoVR/YcgB, involved in spore cortex formation (function unknown)	SpoVR
COG2905@COG0847	1	-4	10	319	T	Signal-transduction protein containing cAMP-binding, CBS, and nucleotidyltransferase domains					L	DNA polymerase III, epsilon subunit or related 3'-5' exonuclease	DnaQ			1J53
COG2917@COG2350	1	-1	10	146	D	Intracellular septation protein A	YciB				QR	YciI superfamily enzyme, includes 5-CHQ dehydrochlorinase, contains active-site pHis	YciI			1MWQ
COG2948@COG0630	1	-4	8	165	U	Type IV secretory pathway, VirB10 component	VirB10			2BHV	NU	Type IV secretory pathway ATPase VirB11/Archaellum biosynthesis ATPase ArlI/FlaI	VirB11			1G6O
COG3023@COG3725	1	-4	34	100	M	N-acetyl-anhydromuramyl-L-alanine amidase AmpD	AmpD			2Y28	V	Membrane protein AmpE required for beta-lactamase induction	AmpE
COG3281@COG0296	1	-4	49.6	165	G	Predicted trehalose synthase	Ble				G	1,4-alpha-glucan branching enzyme	GlgB			4LPC
COG3287@COG2202	1	-4	9.5	128	T	FIST domain protein MJ1623, contains FIST_N and FIST_C domains	FIST				T	PAS domain	PAS			2MWG
COG3367@COG4948	1	-4	19	205	R	Uncharacterized conserved protein, NAD-dependent epimerase/dehydratase family				2G0T	MR	L-alanine-DL-glutamate epimerase or related enzyme of enolase superfamily	RspA	Non-phosphorylated Entner-Doudoroff pathway		1BKH
COG3489@COG3490	1	-11	5	146	R	Imelysin-like iron-regulated protein IrpA, duplicated M75 peptidase-like domain	IrpA2				S	Uncharacterized conserved protein, DUF1513 domain
COG3839@COG3839	1	-4	11	268	G	ABC-type sugar transport system, ATPase component MalK	MalK			2ONK	G	ABC-type sugar transport system, ATPase component MalK	MalK			2ONK
COG4587@COG3694	1	-2.6	6.9	275	R	ABC-type uncharacterized transport system, permease component					R	ABC-type uncharacterized transport system, permease component
COG4660@COG0177	1	-4	20	173	C	Na+-translocating ferredoxin:NAD+ oxidoreductase RNF, RnfE subunit	RnfE	Na+-translocating Fd:NADH oxidoreductase			L	Endonuclease III	Nth			4UOB
COG4961@COG4961	1	-4	20	407	UW	Flp pilus assembly protein TadG, includes N-terminal TadE domain	TadG				UW	Flp pilus assembly protein TadG, includes N-terminal TadE domain	TadG
COG0312@COG0312	1.1	-3.2	24	489	R	Zn-dependent protease PmbA/TldA or its inactivated homolog	TldD			3TV9	R	Zn-dependent protease PmbA/TldA or its inactivated homolog	TldD			3TV9
COG1155@COG1156	1.1	-4	8.9	344	C	Archaeal/vacuolar-type H+-ATPase catalytic subunit A/Vma1	NtpA	A/V-type ATP synthase		3J9T	C	Archaeal/vacuolar-type H+-ATPase subunit B/Vma2	NtpB	A/V-type ATP synthase		3GQB
COG1298@COG1419	1.2	-4	31	516	N	Flagellar biosynthesis protein FlhA	FlhA			6AI0	N	Flagellar biosynthesis GTPase FlhF	FlhF			3SYN
COG0711@COG0712	1.3	-3.8	12	1234	C	FoF1-type ATP synthase, membrane subunit b or b'	AtpF	FoF1-type ATP synthase		1B9U	C	FoF1-type ATP synthase, delta subunit	AtpH	FoF1-type ATP synthase		1ABV
COG3265@COG2610	1.3	-3.4	21.5	100	G	Gluconate kinase	GntK	Non-phosphorylated Entner-Doudoroff pathway		1KO4	G	H+/gluconate symporter GntT or related permease, GntP/DsdX family	GntT
COG0110@COG0463	1.4	-5.8	41.2	139	R	Acetyltransferase, isoleucine patch superfamily	WbbJ				M	Glycosyltransferase involved in cell wall bisynthesis	WcaA			5MLZ
COG0236@COG0318	1.5	-4	20.5	108	I	Acyl carrier protein	AcpP	Fatty acid biosynthesis		1ACP	I	O-succinylbenzoic acid-CoA ligase MenE or related acyl-CoA synthetase (AMP-forming)	MenE/FadK	Menaquinone biosynthesis		5EY9
COG0438@COG1216	1.5	-4	46.85	336	M	Glycosyltransferase involved in cell wall bisynthesis	RfaB			2IV7	G	Glycosyltransferase, GT2 family	WcaE			2Z86
COG1187@COG0494	1.5	-8	24	100	J	Pseudouridylate synthase RsuA, specific for 16S rRNA U516 and 23S rRNA U2605	RsuA	16S rRNA modification		1KSK	V	8-oxo-dGTP pyrophosphatase MutT and related house-cleaning NTP pyrophosphohydrolases, NUDIX family	MutT			4V14
COG1846@COG0745	1.5	-4	35	190	K	DNA-binding transcriptional regulator, MarR family	MarR			1JGS	TK	DNA-binding response regulator, OmpR family, contains REC and winged-helix (wHTH) domain	OmpR			1XHF
COG2198@COG0745	1.5	-4	43	114	T	HPt (histidine-containing phosphotransfer) domain	HPtr			3IQT	TK	DNA-binding response regulator, OmpR family, contains REC and winged-helix (wHTH) domain	OmpR			1XHF
COG1562@COG1562	1.55	-4	45	176	I	Phytoene/squalene synthetase	ERG9			3WEK	I	Phytoene/squalene synthetase	ERG9			3WEK
COG0009@COG0472	1.6	-3.4	27.1	116	J	tRNA A37 threonylcarbamoyladenosine synthetase subunit TsaC/SUA5/YrdC	TsaC	tRNA modification		1HRU	M	UDP-N-acetylmuramyl pentapeptide phosphotransferase/UDP-N-acetylglucosamine-1-phosphate transferase	Rfe	Mureine biosynthesis		4J72
COG0215@COG0566	1.6	-0.4	23.6	205	J	Cysteinyl-tRNA synthetase	CysS	Aminoacyl-tRNA synthetases		1LI5	J	tRNA G18 (ribose-2'-O)-methylase SpoU	SpoU	tRNA modification		1GZ0
COG0231@COG0781	1.6	-0.4	11.6	186	J	Translation elongation factor P (EF-P)/translation initiation factor 5A (eIF-5A)	Efp	Translation factors		1UEB	K	Transcription antitermination protein NusB	NusB			1EY1
COG0504@COG0494	1.6	-3.4	34.6	147	F	CTP synthase (UTP-ammonia lyase)	PyrG	Pyrimidine biosynthesis		1S1M	V	8-oxo-dGTP pyrophosphatase MutT and related house-cleaning NTP pyrophosphohydrolases, NUDIX family	MutT			4V14
COG0785@COG1333	1.6	-0.4	50.9	210	CO	Cytochrome c biogenesis protein CcdA	CcdA			5VKV	CO	Cytochrome c biogenesis protein ResB	ResB
COG1727@COG0102	1.6	-3.2	10.8	120	J	Ribosomal protein L18E	RPL18A	Archaeal ribosomal proteins			J	Ribosomal protein L13	RplM	Ribosome 50S subunit		1VS6
COG1788@COG2057	1.6	-3.4	13	1183	I	Acyl CoA:acetate/3-ketoacid CoA transferase, alpha subunit	AtoD			1K6D	I	Acyl-CoA:acetate/3-ketoacid CoA transferase, beta subunit	AtoA			5DBN
COG4208@COG3842	1.6	-3.4	14.95	128	P	ABC-type sulfate transport system, permease component	CysW				E	ABC-type Fe3+/spermidine/putrescine transport systems, ATPase component	PotA			1Z47
COG1898@COG0381	1.7	-1	20.6	102	M	dTDP-4-dehydrorhamnose 3,5-epimerase or related enzyme	RfbC			1DZR	M	UDP-N-acetylglucosamine 2-epimerase	WecB			1F6D
COG0075@COG0111	1.8	-3.1	26.9	125	EF	Archaeal aspartate aminotransferase or a related aminotransferase, includes purine catabolism protein PucG	PucG	Serine biosynthesis		3NNK	H	Phosphoglycerate dehydrogenase or related dehydrogenase	SerA	Serine biosynthesis		3OET
COG0346@COG0400	1.8	-3.4	27	189	Q	Catechol 2,3-dioxygenase or related enzyme, vicinal oxygen chelate (VOC) family	GloA			3R4Q	R	Predicted esterase	YpfH
COG0630@COG1955	1.8	-3.2	9.8	111	NU	Type IV secretory pathway ATPase VirB11/Archaellum biosynthesis ATPase ArlI/FlaI	VirB11			1G6O	N	Archaellum biogenesis protein ArlJ/FlaJ, TadC family	ArlJ
COG0638@COG0638	1.8	-3.4	45.6	132	O	20S proteasome, alpha and beta subunits	PRE1			1FNT	O	20S proteasome, alpha and beta subunits	PRE1			1FNT
COG2004@COG1998	1.8	0.5	7.1	106	J	Ribosomal protein S24E	RPS24A	Archaeal ribosomal proteins		1XN9	J	Ribosomal protein S27AE	RPS27ae	Archaeal ribosomal proteins		2K4X
COG2022@COG1060	1.8	-4	12	237	H	Thiazole synthase ThiGH, ThiG subunit (thiamin biosynthesis)	ThiG	Thiamine biosynthesis		1TYG	H	2-iminoacetate synthase ThiH/Menaquinone biosynthesis enzymes MqnC and MqnE	ThiH	Thiamine biosynthesis		4WCX
COG2147@COG0256	1.8	-0.2	8.1	113	J	Ribosomal protein L19E	RPL19A	Archaeal ribosomal proteins		4BYN	J	Ribosomal protein L18	RplR	Ribosome 50S subunit		1VS6
COG4656@COG4658	1.8	-4	14.9	507	C	Na+-translocating ferredoxin:NAD+ oxidoreductase RNF, RnfC subunit	RnfC	Na+-translocating Fd:NADH oxidoreductase			C	Na+-translocating ferredoxin:NAD+ oxidoreductase RNF, RnfD subunit	RnfD	Na+-translocating Fd:NADH oxidoreductase
COG4569@COG0119	1.85	-3.4	14	276	Q	Acetaldehyde dehydrogenase (acetylating)	MhpF			4JN6	E	Isopropylmalate/homocitrate/citramalate synthases	LeuA	Isoleucine, leucine, valine biosynthesis		4JN6
COG0031@COG0626	1.9	-1.1	17	101	E	Cysteine synthase	CysK	Cysteine biosynthesis		1FCJ	E	Cystathionine beta-lyase/cystathionine gamma-synthase	MetC	Methionine biosynthesis		1CL1
COG0438@COG2244	1.9	-4	50	345	M	Glycosyltransferase involved in cell wall bisynthesis	RfaB			2IV7	M	Membrane protein involved in the export of O-antigen and teichoic acid	RfbX
COG0470@COG1774	1.9	-6.1	23.9	219	L	DNA polymerase III, delta prime subunit	HolB			1A5T	T	Cell fate regulator YaaT, PSP1 superfamily (controls sporulation, competence, biofilm development)	YaaT
COG0547@COG0134	1.9	-4	13.9	921	E	Anthranilate phosphoribosyltransferase, glycosyltransferase domain	TrpD	Aromatic amino acid biosynthesis		1KGZ	E	Indole-3-glycerol phosphate synthase	TrpC	Aromatic amino acid biosynthesis		6BMA
COG0848@COG0810	1.9	-4	12.9	799	U	Biopolymer transport protein ExbD	ExbD			2JWK	M	Periplasmic protein TonB, links inner and outer membranes	TonB			1IHR
COG1385@COG0621	1.9	-3.2	8.9	160	J	16S rRNA U1498 N3-methylase RsmE	RsmE	16S rRNA modification		1NXZ	J	tRNA A37 methylthiotransferase MiaB	MiaB	tRNA modification		4JC0
COG2070@COG0331	1.9	-6.1	15.9	157	R	NAD(P)H-dependent flavin oxidoreductase YrpB, nitropropane dioxygenase family	YrpB				I	Malonyl CoA-acyl carrier protein transacylase	FabD	Fatty acid biosynthesis		1YXC
COG2078@COG1180	1.9	-4	19.8	133	R	Predicted RNA modification protein, AMMECR1 domain	AMMECR1			1VAJ	O	Pyruvate-formate lyase-activating enzyme	PflA			3CAN
COG2163@COG0361	1.9	-3.1	17.9	117	J	Ribosomal protein L14E/L6E/L27E	RPL14A	Ribosome 50S subunit		3IZS	J	Translation initiation factor IF-1	InfA	Translation factors		5FIM
COG2172@COG1191	1.9	-13.1	9.9	319	T	Anti-sigma regulatory factor (Ser/Thr protein kinase)	RsbW			1TIL	K	DNA-directed RNA polymerase specialized sigma subunit	FliA	RNA polymerase		1RP3
COG2721@COG2721	1.9	-4	12	242	G	Altronate dehydratase	UxaA			6U7L	G	Altronate dehydratase	UxaA			6U7L
COG4122@COG0826	1.9	-6.1	12.9	130	J	tRNA 5-hydroxyU34 O-methylase TrmR/YrrM	TrmR	tRNA modification		1H1D	J	23S rRNA C2501 and tRNA U34 5'-hydroxylation protein RlhA/YrrN/YrrO, U32 peptidase family	RlhA	23S rRNA modification		5D88
COG4237@COG0651	1.9	-3.2	4	194	C	Hydrogenase-4 membrane subunit HyfE	HyfE				CP	Formate hydrogenlyase subunit 3/Multisubunit Na+/H+ antiporter, MnhD subunit	HyfB			6CFW
COG1020@COG1020	1.95	-4	40.8	724	Q	EntF, seryl-AMP synthase component of non-ribosomal peptide synthetase	EntF			5ES5	Q	EntF, seryl-AMP synthase component of non-ribosomal peptide synthetase	EntF			5ES5
COG0054@COG0781	2	-4	19	687	H	6,7-dimethyl-8-ribityllumazine synthase (Riboflavin synthase beta chain)	RibE	Riboflavin/FAD biosynthesis		1C2Y	K	Transcription antitermination protein NusB	NusB			1EY1
COG0060@COG0597	2	-4	43.1	632	J	Isoleucyl-tRNA synthetase	IleS	Aminoacyl-tRNA synthetases		1FFY	MU	Lipoprotein signal peptidase	LspA			5DIR
COG0118@COG0107	2	-6.2	11	141	E	Imidazoleglycerol phosphate synthase glutamine amidotransferase subunit HisH	HisH	Histidine biosynthesis		1OX4	E	Imidazole glycerol phosphate synthase subunit HisF	HisF	Histidine biosynthesis		1OX4
COG0123@COG1722	2	-4	61	115	Q	Acetoin utilization deacetylase AcuC or a related deacetylase	AcuC			1C3P	L	Exonuclease VII small subunit	XseB			1VP7
COG0124@COG3705	2	-4	10	118	J	Histidyl-tRNA synthetase	HisS	Aminoacyl-tRNA synthetases		1KMM	E	ATP phosphoribosyltransferase regulatory subunit HisZ	HisZ			3OD1
COG0172@COG0496	2	-1	47	118	J	Seryl-tRNA synthetase	SerS	Aminoacyl-tRNA synthetases		1SER	L	Broad specificity polyphosphatase and 5'/3'-nucleotidase SurE	SurE			2V4N
COG0176@COG0166	2	-3.4	26.8	144	G	Transaldolase/fructose-6-phosphate aldolase	TalA	Pentose phosphate pathway		1F05	G	Glucose-6-phosphate isomerase	Pgi	Glycolysis		1B0Z
COG0189@COG3608	2	-2.8	16.2	169	EHJQ	Glutathione synthase, LysX or RimK-type ligase, ATP-grasp superfamily	LysX	Lysine biosynthesis		1GLV	R	Predicted deacylase				3CDX
COG0235@COG1791	2	-4	22.9	130	EG	5-methylthioribulose/5-deoxyribulose/Fuculose 1-phosphate aldolase (methionine salvage, sugar degradation)	AraD	Urea cycle		1FUA	E	Acireductone dioxygenase (methionine salvage), cupin superfamily	Adi1			1VR3
COG0236@COG0156	2	-4	12	119	I	Acyl carrier protein	AcpP	Fatty acid biosynthesis		1ACP	H	7-keto-8-aminopelargonate synthetase or related enzyme	BioF	Biotin biosynthesis		1BS0
COG0280@COG0282	2	-4	26.1	476	C	Phosphotransacetylase (includes Pta, EutD and phosphobutyryltransferase)	Pta			1QZT	C	Acetate kinase	AckA			3SK3
COG0295@COG0213	2	-3.4	24.6	202	F	Cytidine deaminase	Cdd	Pyrimidine salvage		1AF2	F	Thymidine phosphorylase	DeoA	Pyrimidine salvage		1AZY
COG0340@COG1521	2	-4	13	428	H	Biotin-(acetyl-CoA carboxylase) ligase	BirA2	Biotin biosynthesis		1BIA	H	Pantothenate kinase type III	CoaX			2F9T
COG0364@COG0363	2	-4	38	398	G	Glucose-6-phosphate 1-dehydrogenase	Zwf	Pentose phosphate pathway		5B7W	G	6-phosphogluconolactonase/Glucosamine-6-phosphate isomerase/deaminase	NagB	Pentose phosphate pathway		2RI0
COG0460@COG0083	2	0.2	26.9	314	E	Homoserine dehydrogenase	ThrA	Methionine biosynthesis		5AVO	E	Homoserine kinase	ThrB	Threonine biosynthesis		1FWK
COG0559@COG4177	2	-3.4	11	4018	E	Branched-chain amino acid ABC-type transport system, permease component	LivH				E	ABC-type branched-chain amino acid transport system, permease component	LivM
COG0642@COG0784	2	-4	43.2	377	T	Signal transduction histidine kinase	BaeS			1JOY	T	CheY-like REC (receiver) domain, includes chemotaxis protein CheY and sporulation regulator Spo0F	CheY			6QRJ
COG0642@COG1493	2	-4	9	124	T	Signal transduction histidine kinase	BaeS			1JOY	T	Serine kinase of the HPr protein, regulates carbohydrate metabolism	HprK			1JB1
COG0649@COG1905	2	-3.3	30	725	C	NADH:ubiquinone oxidoreductase 49 kD subunit (chain D)	NuoD	NADH dehydrogenase		2FUG	C	NADH:ubiquinone oxidoreductase 24 kD subunit (chain E)	NuoE	NADH dehydrogenase		5XF9
COG0651@COG0650	2	-4	11	238	CP	Formate hydrogenlyase subunit 3/Multisubunit Na+/H+ antiporter, MnhD subunit	HyfB			6CFW	C	Formate hydrogenlyase subunit HyfC	HyfC			6CFW
COG0673@COG0110	2	-4	25	131	R	Predicted dehydrogenase	MviM			3UUW	R	Acetyltransferase, isoleucine patch superfamily	WbbJ
COG0681@COG0571	2	-4	54	377	U	Signal peptidase I	LepB			1B12	K	dsRNA-specific ribonuclease	Rnc			1DI2
COG0760@COG1995	2	-4	18	487	O	Peptidyl-prolyl isomerase, parvulin family	SurA			2ZR5	H	4-hydroxy-L-threonine phosphate dehydrogenase PdxA	PdxA	Pyridoxal phosphate biosynthesis		1PS6
COG0762@COG1872	2	-4	11	253	O	Cytochrome b6 maturation protein CCB3/Ycf19 and related maturases, YggT family	Ycf19				S	Uncharacterized conserved protein YggU, UPF0235/DUF167 family	YggU			1JRM
COG0773@COG1589	2	-3.4	52.6	277	M	UDP-N-acetylmuramate-alanine ligase MurC and related ligases, MurC/Mpl family	MurC	Mureine biosynthesis			D	Cell division septal protein FtsQ	FtsQ			1YR1
COG0806@COG0336	2	-3.4	23	1138	J	Ribosomal 30S subunit maturation factor RimM, required for 16S rRNA processing	RimM	16S rRNA modification		2QGG	J	tRNA G37 N-methylase TrmD	TrmD	tRNA modification		1P9P
COG0811@COG0811	2	-3.1	9	165	U	Biopolymer transport protein ExbB/TolQ	TolQ			5SV0	U	Biopolymer transport protein ExbB/TolQ	TolQ			5SV0
COG0835@COG1352	2	-4	32	374	T	Chemotaxis signal transduction protein CheW	CheW			2QDL	T	Methylase of chemotaxis methyl-accepting proteins	CheR			1AF7
COG0845@COG0845	2	-4	33	401	MV	Multidrug efflux pump subunit AcrA (membrane-fusion protein)	AcrA			1T5E	MV	Multidrug efflux pump subunit AcrA (membrane-fusion protein)	AcrA			1T5E
COG0852@COG0649	2	-3.4	23	875	C	NADH:ubiquinone oxidoreductase 27 kD subunit (chain C)	NuoC	NADH dehydrogenase			C	NADH:ubiquinone oxidoreductase 49 kD subunit (chain D)	NuoD	NADH dehydrogenase		2FUG
COG1020@COG3321	2	-4	32.2	197	Q	EntF, seryl-AMP synthase component of non-ribosomal peptide synthetase	EntF			5ES5	Q	Acyl transferase domain in polyketide synthase (PKS) enzymes	PksD			6IYO
COG1085@COG0153	2	-3.4	13	233	G	Galactose-1-phosphate uridylyltransferase	GalT			1GUP	G	Galactokinase	GalK			1PIE
COG1144@COG0674	2	-2.9	11.9	318	C	Pyruvate:ferredoxin oxidoreductase or related 2-oxoacid:ferredoxin oxidoreductase, delta subunit	PorD	Pyruvate oxidation		5C4I	C	Pyruvate:ferredoxin oxidoreductase or related 2-oxoacid:ferredoxin oxidoreductase, alpha subunit	PorA	Pyruvate oxidation		5C4I
COG1187@COG0742	2	-4	6	147	J	Pseudouridylate synthase RsuA, specific for 16S rRNA U516 and 23S rRNA U2605	RsuA	16S rRNA modification		1KSK	J	16S rRNA G966 N2-methylase RsmD	RsmD	16S rRNA modification		2IFT
COG1201@COG1407	2	-4	40	233	L	Lhr-like helicase	Lhr			5V9X	R	Metallophosphoesterase superfamily enzyme
COG1238@COG1495	2	-4	20	114	S	Uncharacterized membrane protein YqaA, VTT domain	YgaA				O	Disulfide bond formation protein DsbB	DsbB			2LTQ
COG1366@COG0784	2	-4	29.05	112	T	Anti-anti-sigma regulatory factor (antagonist of anti-sigma factor)	SpoIIAA			1AUZ	T	CheY-like REC (receiver) domain, includes chemotaxis protein CheY and sporulation regulator Spo0F	CheY			6QRJ
COG1463@COG3218	2	-4	20.5	296	M	Periplasmic subunit MlaD of the ABC-type intermembrane phospholipid transporter Mla	MlaD			5UW8	R	ABC-type uncharacterized transport system, auxiliary component				2IQI
COG1512@COG3762	2	-1	11	243	S	Uncharacterized membrane protein YgcG, contains a TPM-fold domain	YgcG			2KW7	S	Uncharacterized membrane protein
COG1652@COG3500	2	-3.4	8	116	P	Cytoplasmic potassium-binding protein Kbp/XkdP/YgaU, contains LysM domain	XkdP			5FIM	X	Phage protein D	gpD
COG1682@COG1134	2	-4	12.9	1085	G	ABC-type polysaccharide/teichoic acid/polyol phosphate export permease	TagG			6JBH	G	ABC-type polysaccharide/polyol phosphate transport system, ATPase component	TagH			6JBH
COG1686@COG0125	2	-4	19	209	M	D-alanyl-D-alanine carboxypeptidase	DacC			1HD8	F	Thymidylate kinase	Tmk	Thymidylate biosynthesis		3LV8
COG1766@COG1536	2	-8	11.95	744	NU	Flagellar biosynthesis/type III secretory pathway M-ring protein FliF/YscJ	FliF			6SCN	N	Flagellar motor switch protein FliG	FliG			4FHR
COG1775@COG1775	2	-4	18	137	EQ	Benzoyl-CoA reductase/2-hydroxyglutaryl-CoA dehydratase subunit, BcrC/BadD/HgdB	HgdB			3O3M	EQ	Benzoyl-CoA reductase/2-hydroxyglutaryl-CoA dehydratase subunit, BcrC/BadD/HgdB	HgdB			3O3M
COG1776@COG2202	2	-1	17	103	T	Phosphoaspartate phosphatase CheC, specific for CheY-P	CheC			2F9Z	T	PAS domain	PAS			2MWG
COG1804@COG1804	2	-4	31.5	184	I	Crotonobetainyl-CoA:carnitine CoA-transferase CaiB and related acyl-CoA transferases	CaiB			1P5H	I	Crotonobetainyl-CoA:carnitine CoA-transferase CaiB and related acyl-CoA transferases	CaiB			1P5H
COG1977@COG0314	2	1	5	620	H	Molybdopterin synthase sulfur carrier subunit MoaD	MoaD	Molybdopterin biosynthesis		1FM0	H	Molybdopterin synthase catalytic subunit MoaE	MoaE	Molybdopterin biosynthesis		1FM0
COG2893@COG1925	2	-4	18	390	G	Phosphotransferase system, mannose/fructose-specific component IIA	ManX			1PDO	TG	HPr or related phosphotransfer protein	PtsH			1CM2
COG2959@COG3071	2	-4	8	338	R	Proteobacterial HemX domain, involved in 2-ketogluconate production (unrelated to B. subtilis HemX, COG0755, no evidence of involvement in heme biosynthesis)	HemX				S	Uncharacterized protein HemY, contains HemY_N domain and TPR repeats (unrelated to protoporphyrinogen oxidase HemY)	HemYx
COG2980@COG1466	2	-4	13	363	M	Outer membrane lipoprotein LptE/RlpB (LPS assembly)	LptE			2JXP	L	DNA polymerase III, delta subunit	HolA			3ZH9
COG3073@COG3026	2	-1	18	268	T	RseA, negative regulator of sigma E activity	RseA			1OR7	T	RseB, negative regulator of sigma E activity	RseB			2P4B
COG3138@COG1012	2	-4	18	151	E	Arginine/ornithine N-succinyltransferase beta subunit	AstA			1YLE	I	Acyl-CoA reductase or other NAD-dependent aldehyde dehydrogenase	AdhE	Proline degradation		1A4S
COG3159@COG4973	2	-4	17	291	S	Uncharacterized conserved protein YigA, DUF484 family	YigA			3e+98	L	Site-specific recombinase XerC	XerC
COG3518@COG3519	2	-4	10	288	U	Predicted component of the type VI protein secretion system					U	Type VI protein secretion system component VasA	VasA
COG3523@COG3913	2	-4	13	173	U	Type VI protein secretion system component VasK	IcmF				TU	Regulator of T6SS expression TagF, TagF/ImpM/SciT family (unrelated to teichoic acid polymerase TagF of B.subtilis, COG1887)	SciT			2QNU
COG4597@COG0765	2	1	9	367	E	ABC-type amino acid transport system, permease component	BatB				E	ABC-type amino acid transport system, permease component	HisM			4YMS
COG5000@COG2204	2	-4	23	709	T	Signal transduction histidine kinase NtrY involved in nitrogen fixation and metabolism regulation	NtrY				T	DNA-binding transcriptional response regulator, NtrC family, contains REC, AAA-type ATPase, and a Fis-type DNA-binding domains	AtoC			1ZY2
COG5283@COG3499	2	-1	12	130	X	Phage-related tail protein					X	Phage protein U
COG0367@COG0438	2.1	-4	32	252	E	Asparagine synthetase B (glutamine-hydrolyzing)	AsnB	Asparagine biosynthesis		2ETD	M	Glycosyltransferase involved in cell wall bisynthesis	RfaB			2IV7
COG0343@COG0795	2.2	-3.8	43.2	122	J	Queuine/archaeosine tRNA-ribosyltransferase	Tgt	tRNA modification		1XW8	MN	Lipopolysaccharide export LptBFGC system, permease protein LptF	LptF			6S8H
COG0460@COG0498	2.2	-1.1	29	371	E	Homoserine dehydrogenase	ThrA	Methionine biosynthesis		5AVO	E	Threonine synthase	ThrC	Threonine biosynthesis		1VB3
COG0640@COG1230	2.2	-3.4	17.9	122	K	DNA-binding transcriptional regulator, ArsR family	ArsR			3F6V	P	Co/Zn/Cd efflux system component	CzcD
COG0858@COG4591	2.2	-3.8	43.2	118	J	Ribosome-binding factor RbfA	RbfA			1JOS	M	ABC-type transport system involved in lipoprotein release, permease component LolC	LolE			6F49
COG1262@COG4301	2.2	-4	30.1	288	O	Formylglycine-generating enzyme, required for sulfatase activity, contains SUMF1/FGE domain	YfmG			2AFT	R	Uncharacterized protein, contains predicted SAM-dependent methyltransferase domain				4PIM
COG4232@COG0526	2.2	-4	26	157	O	Thiol:disulfide interchange protein DsbD	DsbD			1JPE	O	Thiol-disulfide isomerase or thioredoxin	TrxA			1XFL
COG0068@COG0298	2.3	-4.55	27.05	220	O	Hydrogenase maturation factor HypF (carbamoyltransferase)	HypF			3TSP	O	Hydrogenase maturation factor HybG, HypC/HupF family	HypC			2OT2
COG0540@COG1781	2.35	-3.2	12	276	F	Aspartate carbamoyltransferase, catalytic subunit	PyrB	Pyrimidine biosynthesis		1NBE	F	Aspartate carbamoyltransferase, regulatory subunit	PyrI			1NBE
COG3920@COG0784	2.4	-4	19	304	T	Two-component sensor histidine kinase, HisKA and HATPase domains				4R39	T	CheY-like REC (receiver) domain, includes chemotaxis protein CheY and sporulation regulator Spo0F	CheY			6QRJ
COG0141@COG0131	2.45	-3.4	40.9	158	E	Histidinol dehydrogenase	HisD	Histidine biosynthesis		1K75	E	Imidazoleglycerol phosphate dehydratase HisB	HisB2	Histidine biosynthesis		1RHY
COG0169@COG0744	2.5	-4	20.5	104	E	Shikimate 5-dehydrogenase	AroE	Aromatic amino acid biosynthesis		1NPD	M	Penicillin-binding protein 1B/1F, peptidoglycan transglycosylase/transpeptidase	MrcB			3FWL
COG0597@COG1047	2.5	-4	37	166	MU	Lipoprotein signal peptidase	LspA			5DIR	O	Peptidyl-prolyl cis-trans isomerase, FKBP type	SlpA			2M2A
COG2244@COG0463	2.5	-4	36.9	288	M	Membrane protein involved in the export of O-antigen and teichoic acid	RfbX				M	Glycosyltransferase involved in cell wall bisynthesis	WcaA			5MLZ
COG5456@COG2217	2.5	-4	18	182	P	Nitrogen fixation protein FixH	FixH				P	Cation-transporting P-type ATPase	ZntA			4BBJ
COG0013@COG0816	2.6	-3.4	20.6	226	J	Alanyl-tRNA synthetase	AlaS	Aminoacyl-tRNA synthetases		2ZZE	JLK	YqgF/RuvX protein, pre-16S rRNA maturation RNase/Holliday junction resolvase/anti-termination factor	YqgF			1IV0
COG0175@COG2895	2.6	-1	52.2	859	EH	3'-phosphoadenosine 5'-phosphosulfate sulfotransferase (PAPS reductase)/FAD synthetase or related enzyme	CysD	Cysteine biosynthesis		1ZUN	P	Sulfate adenylyltransferase subunit 1, EFTu-like GTPase family	CysN	Cysteine biosynthesis		1ZUN
COG0267@COG0199	2.6	0.6	4.6	109	J	Ribosomal protein L33	RpmG	Ribosome 50S subunit		1VS6	J	Ribosomal protein S14	RpsN	Ribosome 30S subunit		4V4H
COG0318@COG1028	2.6	-4	36	242	I	O-succinylbenzoic acid-CoA ligase MenE or related acyl-CoA synthetase (AMP-forming)	MenE/FadK	Menaquinone biosynthesis		5EY9	I	NAD(P)-dependent dehydrogenase, short-chain alcohol dehydrogenase family	FabG	Fatty acid biosynthesis		6L1H
COG0396@COG0719	2.6	-4	18.3	1139	O	Fe-S cluster assembly ATPase SufC	SufC			2D3W	O	Fe-S cluster assembly scaffold protein SufB	SufB			1VH4
COG0443@COG0576	2.6	-3.4	48.6	221	O	Molecular chaperone DnaK (HSP70)	DnaK			3I33	O	Molecular chaperone GrpE (heat shock protein HSP-70)	GrpE			1DKG
COG0637@COG1554	2.6	-3.4	41.6	195	G	Beta-phosphoglucomutase, HAD superfamily	YcjU			3e+58	G	Kojibiose phosphorylase YcjT	ATH1			1H54
COG0719@COG0719	2.6	-0.4	37.5	377	O	Fe-S cluster assembly scaffold protein SufB	SufB			1VH4	O	Fe-S cluster assembly scaffold protein SufB	SufB			1VH4
COG0767@COG0767	2.6	0.6	7.6	138	M	Permease subunit MlaE of the ABC-type intermembrane phospholipid transporter Mla	MlaE			6IC4	M	Permease subunit MlaE of the ABC-type intermembrane phospholipid transporter Mla	MlaE			6IC4
COG0855@COG0494	2.6	-3.4	19.6	138	P	Polyphosphate kinase	Ppk			1XDO	V	8-oxo-dGTP pyrophosphatase MutT and related house-cleaning NTP pyrophosphohydrolases, NUDIX family	MutT			4V14
COG1126@COG0765	2.6	-1	12.9	191	E	ABC-type polar amino acid transport system, ATPase component	GlnQ			4YMS	E	ABC-type amino acid transport system, permease component	HisM			4YMS
COG1192@COG1354	2.6	-16.4	30.6	115	DN	ParA-like ATPase involved in chromosome/plasmid partitioning or cellulose biosynthesis protein BcsQ	ParA			6NOO	L	Chromatin segregation and condensation protein Rec8/ScpA/Scc1, kleisin family	ScpA			3W6J
COG1396@COG2856	2.6	-4	13.5	348	K	Transcriptional regulator, contains XRE-family HTH domain	HipB			1ADR	O	Zn-dependent peptidase ImmA, M78 family	ImmA			3DTE
COG2141@COG0431	2.6	-3.4	27.9	177	HR	Flavin-dependent oxidoreductase, luciferase family (includes alkanesulfonate monooxygenase SsuD and methylene tetrahydromethanopterin reductase)	SsuD	Pyrimidine degradation		1BRL	C	NAD(P)H-dependent FMN reductase	SsuE			6DQI
COG2896@COG1977	2.6	0.1	12.8	104	H	GTP 3',8-cyclase (molybdenum cofactor biosynthesis protein MoaA)	MoaA	Molybdopterin biosynthesis		1TV7	H	Molybdopterin synthase sulfur carrier subunit MoaD	MoaD	Molybdopterin biosynthesis		1FM0
COG0214@COG0311	2.7	-2.5	16.9	371	H	Pyridoxal 5'-phosphate synthase subunit PdxS	PdxS	Pyridoxal phosphate biosynthesis		2NV2	H	Pyridoxal 5'-phosphate synthase subunit PdxT (glutamine amidotransferase)	PdxT	Pyridoxal phosphate biosynthesis		2NV0
COG0527@COG0136	2.7	-3.4	22.9	210	E	Aspartate kinase	MetL1	Lysine biosynthesis		2CDQ	E	Aspartate-semialdehyde dehydrogenase	Asd	Lysine biosynthesis		1BRM
COG0379@COG0157	2.75	-4	26.5	100	H	Quinolinate synthase	NadA	NAD biosynthesis		4HHE	H	Nicotinate-nucleotide pyrophosphorylase	NadC	NAD biosynthesis		1O4U
COG0522@COG0100	2.8	-2.3	7.8	109	J	Ribosomal protein S4 or related protein	RpsD	Ribosome 30S subunit		4V4H	J	Ribosomal protein S11	RpsK	Ribosome 30S subunit		4V4H
COG0526@COG0785	2.8	-3.4	21	374	O	Thiol-disulfide isomerase or thioredoxin	TrxA			1XFL	CO	Cytochrome c biogenesis protein CcdA	CcdA			5VKV
COG2093@COG1909	2.8	0.7	12.8	101	K	RNA polymerase subunit RPABC4/transcription elongation factor Spt4	Spt4	RNA polymerase		1RYQ	H	Archaeal dephospho-CoA kinase	DPCK
COG0061@COG0564	2.9	-6.1	19.4	104	H	NAD kinase	NadK			1SUW	J	Pseudouridine synthase RluA, 23S rRNA- or tRNA-specific	RluA	23S rRNA modification		2I82
COG0149@COG0696	2.9	-6.1	23.9	205	G	Triosephosphate isomerase	TpiA	Glycolysis		1HG3	G	Phosphoglycerate mutase (BPG-independent), AlkP superfamily	GpmI	Glycolysis		1EJJ
COG0624@COG0624	2.9	-4	39	121	E	Acetylornithine deacetylase/Succinyl-diaminopimelate desuccinylase or related deacylase	ArgE	Arginine biosynthesis		1CG2	E	Acetylornithine deacetylase/Succinyl-diaminopimelate desuccinylase or related deacylase	ArgE	Arginine biosynthesis		1CG2
COG0640@COG2608	2.9	-8.8	36.55	136	K	DNA-binding transcriptional regulator, ArsR family	ArsR			3F6V	P	Copper chaperone CopZ	CopZ			1AFI
COG0736@COG0062	2.9	-3.4	43.6	213	I	Phosphopantetheinyl transferase (holo-ACP synthase)	AcpS			1F7L	F	NAD(P)H-hydrate repair enzyme Nnr, NAD(P)H-hydrate epimerase domain	Nnr1			3RRB
COG1173@COG0444	2.9	-3.4	11	2932	EP	ABC-type dipeptide/oligopeptide/nickel transport system, permease component	DppC				EP	ABC-type dipeptide/oligopeptide/nickel transport system, ATPase component	DppD			4FWI
COG2501@COG1195	2.9	-3.4	14.9	243	J	Ribosome-associated protein YbcJ, S4-like RNA-binding protein	YbcJ			1P9K	L	Recombinational DNA repair ATPase RecF	RecF			5Z67
COG2812@COG1774	2.9	-6.1	32.9	141	L	DNA polymerase III, gamma/tau subunits	DnaX			1A5T	T	Cell fate regulator YaaT, PSP1 superfamily (controls sporulation, competence, biofilm development)	YaaT
COG3611@COG1484	2.9	-3.1	11.9	136	L	Replication initiation and membrane attachment protein DnaB	DnaB2				L	DNA replication protein DnaC	DnaC			2QGZ
COG0714@COG3552	2.95	-4	22	396	R	MoxR-like ATPase	MoxR	Cobalamine/B12 biosynthesis		2R44	S	Uncharacterized protein CoxE, contains von Willebrand factor type A (vWA) domain	CoxE
COG0020@COG0575	3	-4	16.9	1076	I	Undecaprenyl pyrophosphate synthase	UppS			1X07	I	CDP-diglyceride synthetase	CdsA	Phospholipid biosynthesis		4Q2E
COG0028@COG0440	3	-1	18.4	1255	EH	Acetolactate synthase large subunit or other thiamine pyrophosphate-requiring enzyme	IlvB	Isoleucine, leucine, valine biosynthesis		1BFD	E	Acetolactate synthase, small subunit	IlvH	Isoleucine, leucine, valine biosynthesis		2F1F
COG0083@COG0498	3	0.2	42.2	233	E	Homoserine kinase	ThrB	Threonine biosynthesis		1FWK	E	Threonine synthase	ThrC	Threonine biosynthesis		1VB3
COG0129@COG1171	3	2	8	106	EG	Dihydroxyacid dehydratase/phosphogluconate dehydratase	IlvD	Isoleucine, leucine, valine biosynthesis		2GP4	E	Threonine deaminase	IlvA	Isoleucine, leucine, valine biosynthesis		3IAU
COG0173@COG0494	3	-1	56	114	J	Aspartyl-tRNA synthetase	AspS	Aminoacyl-tRNA synthetases		1C0A	V	8-oxo-dGTP pyrophosphatase MutT and related house-cleaning NTP pyrophosphohydrolases, NUDIX family	MutT			4V14
COG0208@COG0633	3	-1	17	132	F	Ribonucleotide reductase beta subunit, ferritin-like domain	NrdB	Pyrimidine salvage		1AV8	C	Ferredoxin	Fdx			1KRH
COG0277@COG0247	3	-1	19.4	595	C	FAD/FMN-containing lactate dehydrogenase/glycolate oxidase	GlcD			1AHU	C	Fe-S cluster-containing oxidoreductase, includes glycolate oxidase subunit GlcF	GlpC
COG0279@COG2823	3	-1	13	278	G	Phosphoheptose isomerase	GmhA			1G76	M	Osmotically-inducible protein OsmY, contains BON domain	OsmY
COG0330@COG1585	3	-1	15	257	O	Regulator of protease activity HflC, stomatin/prohibitin superfamily	HflC				O	Membrane protein implicated in regulation of membrane protease activity	YbbJ			2EXD
COG0344@COG0758	3	-4	31	140	I	Phospholipid biosynthesis protein PlsY, probable glycerol-3-phosphate acyltransferase	PlsY			5XJ5	L	Predicted Rossmann fold nucleotide-binding protein DprA/Smf involved in DNA uptake	Smf			3MAJ
COG0375@COG0378	3	-2.1	25	425	O	Hydrogenase maturation factor HypA/HybF, metallochaperone involved in Ni insertion	HybF			3A43	O	Hydrogenase/urease maturation factor HypB, Ni2+-binding GTPase	HypB			2HF8
COG0388@COG2957	3	-3.4	26.6	123	C	Omega-amidase YafV/Nit2, hydrolyzes alpha-ketoglutaramate	Nit2				E	Agmatine/peptidylarginine deiminase	AguA			1VKP
COG0394@COG0798	3	-3.8	14	261	T	Protein-tyrosine-phosphatase	Wzb			4D74	P	Arsenite efflux pump ArsB, ACR3 family	ACR3
COG0399@COG0463	3	-4	28	234	M	dTDP-4-amino-4,6-dideoxygalactose transaminase	WecE			4PIW	M	Glycosyltransferase involved in cell wall bisynthesis	WcaA			5MLZ
COG0399@COG2148	3	-3.8	17.9	165	M	dTDP-4-amino-4,6-dideoxygalactose transaminase	WecE			4PIW	M	Sugar transferase involved in LPS biosynthesis (colanic, teichoic acid)	WcaJ			5W7L
COG0410@COG0559	3	-3.2	15	498	E	ABC-type branched-chain amino acid transport system, ATPase component LivF	LivF			1JI0	E	Branched-chain amino acid ABC-type transport system, permease component	LivH
COG0451@COG0500	3	-4	37	106	M	Nucleoside-diphosphate-sugar epimerase	WcaG			2X4G	QR	SAM-dependent methyltransferase	SmtA			5DNK
COG0457@COG1947	3	-11	28	155	R	Tetratricopeptide (TPR) repeat	TPR			3AS4	I	4-diphosphocytidyl-2C-methyl-D-erythritol kinase	IspE	Isoprenoid biosynthesis		1OJ4
COG0504@COG2877	3	-4	30	314	F	CTP synthase (UTP-ammonia lyase)	PyrG	Pyrimidine biosynthesis		1S1M	M	3-deoxy-D-manno-octulosonic acid (KDO) 8-phosphate synthase	KdsA	Lipid A biosynthesis		1G7U
COG0521@COG0315	3	1.5	8	100	H	Molybdopterin biosynthesis enzyme MoaB/MogA	MoaB	Molybdopterin biosynthesis		1DI6	H	Molybdenum cofactor biosynthesis enzyme MoaC	MoaC	Molybdopterin biosynthesis		1EKR
COG0642@COG4567	3	-4	70	267	T	Signal transduction histidine kinase	BaeS			1JOY	TK	DNA-binding response regulator, ActR/RegA family, consists of REC and Fis-type HTH domains				3RQI
COG0695@COG0388	3	-1	14	173	O	Glutaredoxin	GrxC			1AAZ	C	Omega-amidase YafV/Nit2, hydrolyzes alpha-ketoglutaramate	Nit2
COG0714@COG2425	3	-4	14	175	R	MoxR-like ATPase	MoxR	Cobalamine/B12 biosynthesis		2R44	S	Uncharacterized conserved protein, contains a von Willebrand factor type A (vWA) domain	ViaA
COG0764@COG1043	3	-1.8	17	905	I	3-hydroxymyristoyl/3-hydroxydecanoyl-(acyl carrier protein) dehydratase	FabA	Fatty acid biosynthesis		1MKA	M	Acyl-[acyl carrier protein]--UDP-N-acetylglucosamine O-acyltransferase	LpxA	Lipid A biosynthesis		1J2Z
COG0784@COG3437	3	-4	30	101	T	CheY-like REC (receiver) domain, includes chemotaxis protein CheY and sporulation regulator Spo0F	CheY			6QRJ	T	Response regulator c-di-GMP phosphodiesterase, RpfG family, contains REC and HD-GYP domains	RpfG
COG0858@COG0130	3	-1	41	730	J	Ribosome-binding factor RbfA	RbfA			1JOS	J	tRNA U55 pseudouridine synthase TruB, may also work on U342 of tmRNA	TruB	tRNA modification		1K8W
COG1022@COG0411	3	-4	22	139	I	Long-chain acyl-CoA synthetase (AMP-forming)	FAA1				E	ABC-type branched-chain amino acid transport system, ATPase component LivG	LivG			1G9X
COG1032@COG1032	3	-4	33	117	R	Radical SAM superfamily enzyme YgiQ, UPF0313 family	YgiQ			6FD2	R	Radical SAM superfamily enzyme YgiQ, UPF0313 family	YgiQ			6FD2
COG1043@COG3494	3	-4	8.9	252	M	Acyl-[acyl carrier protein]--UDP-N-acetylglucosamine O-acyltransferase	LpxA	Lipid A biosynthesis		1J2Z	S	Uncharacterized conserved protein, DUF1009 family				4GGM
COG1079@COG0295	3	-0.4	27.6	205	F	ABC-type guanosine uptake system NupNOPQ, permease subunit NupQ	NupQ				F	Cytidine deaminase	Cdd	Pyrimidine salvage		1AF2
COG1086@COG0451	3	-3.3	23.95	140	MO	NDP-sugar epimerase, includes UDP-GlcNAc-inverting 4,6-dehydratase FlaA1 and capsular polysaccharide biosynthesis protein EpsC	FlaA1			2GN4	M	Nucleoside-diphosphate-sugar epimerase	WcaG			2X4G
COG1228@COG1228	3	-4	29.2	261	Q	Imidazolonepropionase or related amidohydrolase	HutI			3OOQ	Q	Imidazolonepropionase or related amidohydrolase	HutI			3OOQ
COG1273@COG1793	3	-0.3	18	199	L	Non-homologous end joining protein Ku, dsDNA break repair	YkoV				L	ATP-dependent DNA ligase	CDC9			1A0I
COG1352@COG0784	3	-4	23.9	115	T	Methylase of chemotaxis methyl-accepting proteins	CheR			1AF7	T	CheY-like REC (receiver) domain, includes chemotaxis protein CheY and sporulation regulator Spo0F	CheY			6QRJ
COG1360@COG3523	3	-4	19	125	N	Flagellar motor protein MotB	MotB				U	Type VI protein secretion system component VasK	IcmF
COG1366@COG1366	3	-3.4	15.6	234	T	Anti-anti-sigma regulatory factor (antagonist of anti-sigma factor)	SpoIIAA			1AUZ	T	Anti-anti-sigma regulatory factor (antagonist of anti-sigma factor)	SpoIIAA			1AUZ
COG1393@COG0624	3	-4	15	190	P	Arsenate reductase or related protein, glutaredoxin family	ArsC			1I9D	E	Acetylornithine deacetylase/Succinyl-diaminopimelate desuccinylase or related deacylase	ArgE	Arginine biosynthesis		1CG2
COG1468@COG1518	3	-4	14.85	380	V	CRISPR/Cas system-associated exonuclease Cas4, RecB family	Cas4	CRISPR-Cas system		4R5Q	V	CRISPR-Cas system-associated integrase Cas1	Cas1	CRISPR-Cas system		2YZS
COG1472@COG1354	3	-4	43	163	G	Periplasmic beta-glucosidase and related glycosidases	BglX			2X40	L	Chromatin segregation and condensation protein Rec8/ScpA/Scc1, kleisin family	ScpA			3W6J
COG1684@COG1377	3	-3.1	12	677	N	Flagellar biosynthesis protein FliR	FliR			6S3R	N	Flagellar biosynthesis protein FlhB	FlhB			6S3L
COG1726@COG1805	3	-0.1	5	290	C	Na+-transporting NADH:ubiquinone oxidoreductase, subunit NqrA	NqrA	Na+-translocating NADH dehydrogenase		4P6V	C	Na+-transporting NADH:ubiquinone oxidoreductase, subunit NqrB	NqrB	Na+-translocating NADH dehydrogenase		4P6V
COG1826@COG0805	3	-4	45.6	1033	U	Twin-arginine protein secretion pathway components TatA and TatB	TatA			2L16	U	Twin-arginine protein secretion pathway component TatC	TatC			4B4A
COG1977@COG0476	3	-1.1	23.2	129	H	Molybdopterin synthase sulfur carrier subunit MoaD	MoaD	Molybdopterin biosynthesis		1FM0	H	Molybdopterin or thiamine biosynthesis adenylyltransferase	ThiF	Molybdopterin biosynthesis		1ZUD
COG1985@COG0307	3	-1	16.9	730	H	Pyrimidine reductase, riboflavin biosynthesis	RibD	Riboflavin/FAD biosynthesis		2O7P	H	Riboflavin synthase alpha chain	RibC	Riboflavin/FAD biosynthesis		1I8D
COG2138@COG2082	3	-4	36	104	H	Sirohydrochlorin ferrochelatase	SirB	Cobalamine/B12 biosynthesis		1TJN	H	Precorrin-8X methylmutase CbiC/CobH	CobH	Cobalamine/B12 biosynthesis		1F2V
COG2165@COG2165	3	-4	50	1137	NUW	Type II secretory pathway, pseudopilin PulG	PulG			1AY2	NUW	Type II secretory pathway, pseudopilin PulG	PulG			1AY2
COG2202@COG0840	3	-23	48	127	T	PAS domain	PAS			2MWG	T	Methyl-accepting chemotaxis protein (MCP)	Tar			1QU7
COG2264@COG1385	3	-2.1	15.9	262	J	Ribosomal protein L11 methylase PrmA	PrmA			3GRZ	J	16S rRNA U1498 N3-methylase RsmE	RsmE	16S rRNA modification		1NXZ
COG2303@COG2010	3	-4	12	175	IR	Choline dehydrogenase or related flavoprotein	BetA	Non-phosphorylated Entner-Doudoroff pathway		1B4V	C	Cytochrome c, mono- and diheme variants	CccA			1A2S
COG2307@COG1305	3	-3.4	18	701	S	Uncharacterized conserved protein, Alpha-E superfamily	Alpha-E				O	Transglutaminase-like enzyme, putative cysteine protease	YebA			3ISR
COG2308@COG2307	3	-1	22	603	R	Circularly permuted ATP-grasp protein				3N6X	S	Uncharacterized conserved protein, Alpha-E superfamily	Alpha-E
COG2372@COG1276	3	-1	9	252	P	Copper-binding protein CopC (methionine-rich)	CopC			1IX2	P	Putative copper export protein	PcoD
COG2844@COG0728	3	-4	43	101	OT	UTP:GlnB (protein PII) uridylyltransferase	GlnD				M	Lipid II flippase MurJ/MviN (peptidoglycan biosynthesis)	MurJ			5T77
COG2894@COG0851	3	1	11.9	584	D	Septum site-determining ATPase MinD	MinD			4V02	D	Septum formation topological specificity factor MinE	MinE			1EV0
COG2919@COG1211	3	-4	19	222	D	Cell division protein FtsB	FtsB			4IFF	I	2-C-methyl-D-erythritol 4-phosphate cytidylyltransferase	IspD	Isoprenoid biosynthesis		1H3M
COG3051@COG3697	3	-3.4	10	105	C	Citrate lyase, alpha subunit	CitF			1XR4	HI	Phosphoribosyl-dephospho-CoA transferase (holo-ACP synthetase)	CitX
COG3164@COG0388	3	-4	50	210	S	Uncharacterized conserved protein YhdP, contains DUF3971 and AsmA2 domains	YhdR				C	Omega-amidase YafV/Nit2, hydrolyzes alpha-ketoglutaramate	Nit2
COG3846@COG3701	3	-4	12	230	U	Type IV secretory pathway, TrbL components	TrbL				U	Type IV secretory pathway, TrbF component	TrbF
COG4067@COG0189	3	-4	28.7	187	S	Uncharacterized conserved protein					EHJQ	Glutathione synthase, LysX or RimK-type ligase, ATP-grasp superfamily	LysX	Lysine biosynthesis		1GLV
COG4966@COG4726	3	-4	14	196	NW	Type IV pilus assembly protein PilW	PilW				NW	Type IV pilus assembly protein PilX	PilX
COG0768@COG0769	3.1	-4	43	1058	DM	Cell division protein FtsI, peptidoglycan transpeptidase (Penicillin-binding protein 2)	FtsI			6HZQ	M	UDP-N-acetylmuramyl tripeptide synthase	MurE	Mureine biosynthesis		1E8C
COG0845@COG0842	3.1	-4	22.2	150	MV	Multidrug efflux pump subunit AcrA (membrane-fusion protein)	AcrA			1T5E	V	ABC-type multidrug transport system, permease component	YadH
COG1951@COG1838	3.1	-4	13.9	311	C	Tartrate dehydratase alpha subunit/Fumarate hydratase class I, N-terminal domain	TtdA	TCA cycle		5L2R	C	Tartrate dehydratase beta subunit/Fumarate hydratase class I, C-terminal domain	FumA	TCA cycle		5L2R
COG0438@COG0110	3.2	-5.8	56.2	222	M	Glycosyltransferase involved in cell wall bisynthesis	RfaB			2IV7	R	Acetyltransferase, isoleucine patch superfamily	WbbJ
COG0438@COG1922	3.2	-4	61.9	121	M	Glycosyltransferase involved in cell wall bisynthesis	RfaB			2IV7	M	UDP-N-acetyl-D-mannosaminuronic acid transferase, WecB/TagA/CpsF family	WecG
COG0489@COG0694	3.2	-2.8	31.2	106	D	Fe-S cluster carrier ATPase, Mrp/ApbC/NBP35 family	Mrp			2PH1	O	Fe-S cluster biogenesis protein NfuA, 4Fe-4S-binding domain	NifU			2Z51
COG3938@COG0665	3.2	-4	40.8	112	E	Proline racemase/hydroxyproline epimerase	PrdF			1TM0	E	Glycine/D-amino acid oxidase (deaminating)	DadA			3AWI
COG2911@COG4775	3.3	-8.8	38.2	156	U	Autotransporter translocation and assembly protein TamB	TamB			5VTG	M	Outer membrane protein assembly factor BamA	BamA			5EKQ
COG0086@COG0086	3.4	-2.9	55.35	148	K	DNA-directed RNA polymerase, beta' subunit/160 kD subunit	RpoC	RNA polymerase		1NT9	K	DNA-directed RNA polymerase, beta' subunit/160 kD subunit	RpoC	RNA polymerase		1NT9
COG2197@COG4585	3.4	-3.4	51	339	TK	DNA-binding response regulator, NarL/FixJ family, contains REC and HTH domains	CitB			1A04	T	Signal transduction histidine kinase ComP	ComP			4GT8
COG1309@COG1538	3.45	-4	45.1	452	K	DNA-binding protein, AcrR family, includes nucleoid occlusion protein SlmA	AcrR			2QOP	M	Outer membrane protein TolC	TolC			1EK9
COG2876@COG0287	3.45	-2.9	27.9	150	E	3-deoxy-D-arabino-heptulosonate 7-phosphate (DAHP) synthase	AroGA	Aromatic amino acid biosynthesis		5J6F	E	Prephenate dehydrogenase	TyrA	Aromatic amino acid biosynthesis		2F1K
COG0398@COG1249	3.5	-1	50	134	S	Uncharacterized membrane protein YdjX, related to fungal oxalate transporter, TVP38/TMEM64 family	TVP38				C	Dihydrolipoamide dehydrogenase (E3) component of pyruvate/2-oxoglutarate dehydrogenase complex or glutathione oxidoreductase	Lpd	Glycine cleavagePyruvate oxidation		6QKG
COG2010@COG0834	3.5	-4	30	122	C	Cytochrome c, mono- and diheme variants	CccA			1A2S	ET	ABC-type amino acid transport/signal transduction system, periplasmic component/domain	HisJ			1GGG
COG4134@COG4135	3.5	-4	34.5	104	R	ABC-type uncharacterized transport system YnjBCD, periplasmic component	YnjB				R	ABC-type uncharacterized transport system YnjBCD, permease component	YnjC
COG0143@COG0084	3.6	-1	16	273	J	Methionyl-tRNA synthetase	MetG	Aminoacyl-tRNA synthetases		1A8H	N	3'->5' ssDNA/RNA exonuclease TatD	TatD			1J6O
COG0283@COG1160	3.6	-3.4	39.6	120	F	Cytidylate kinase	Cmk			3R20	J	Double Era-like domain GTPase Der	Der			1MKY
COG0341@COG0503	3.6	-3.4	41.6	107	U	Preprotein translocase subunit SecF	SecF			2FYH	F	Adenine/guanine phosphoribosyltransferase or related PRPP-binding protein	Apt	Purine salvage		1QB7
COG0500@COG0500	3.6	-4	37	369	QR	SAM-dependent methyltransferase	SmtA			5DNK	QR	SAM-dependent methyltransferase	SmtA			5DNK
COG0571@COG0266	3.6	-7.4	10.1	152	K	dsRNA-specific ribonuclease	Rnc			1DI2	L	Formamidopyrimidine-DNA glycosylase	Nei			1EE8
COG1268@COG1122	3.6	-3.2	16	135	H	Biotin transporter BioY	BioY			4DVE	PR	Energy-coupling factor transporter ATP-binding protein EcfA2	EcfA2			4HUQ
COG1716@COG0631	3.6	-3.4	10.2	317	T	Forkhead associated (FHA) domain, binds pSer, pThr, pTyr	FHA			2FEZ	T	Serine/threonine protein phosphatase PrpC	PTC1			6IHL
COG3513@COG1518	3.6	-5.8	33	115	V	CRISPR-Cas system type-II protein Cas9	Cas9	CRISPR-Cas system		4OGC	V	CRISPR-Cas system-associated integrase Cas1	Cas1	CRISPR-Cas system		2YZS
COG3795@COG4941	3.6	-3.4	30.6	763	Q	5-chloro-2-hydroxyhydroquinone dehydrochlorinase TtfG, YCII superfamily	YCII			1S7I	K	Predicted RNA polymerase sigma factor, contains C-terminal TPR domain
COG2301@COG3051	3.7	-7.3	12	173	G	Citrate lyase beta subunit	CitE			4ROQ	C	Citrate lyase, alpha subunit	CitF			1XR4
COG1189@COG0061	3.75	-3.4	37.9	302	J	Predicted rRNA methylase YqxC, contains S4 and FtsJ domains	YqxC			3OPN	H	NAD kinase	NadK			1SUW
COG1582@COG1291	3.8	0.7	25.9	152	N	Swarming motility protein SwrD	SwrD				N	Flagellar motor component MotA	MotA
COG1631@COG2051	3.8	2.8	6.1	118	J	Ribosomal protein L44E	RPL42A	Archaeal ribosomal proteins			J	Ribosomal protein S27E	RPS27A	Archaeal ribosomal proteins		1QXF
COG2868@COG0211	3.85	-0.1	12.9	280	S	Uncharacterized conserved protein YsxB, DUF464 family	YsxB			1S12	J	Ribosomal protein L27	RpmA	Ribosome 50S subunit		1VS6
COG0438@COG0438	3.9	-4	53	2845	M	Glycosyltransferase involved in cell wall bisynthesis	RfaB			2IV7	M	Glycosyltransferase involved in cell wall bisynthesis	RfaB			2IV7
COG0820@COG0631	3.9	-0.1	15.9	164	J	Adenine C2-methylase RlmN of 23S rRNA A2503 and tRNA A37	RlmN	23S rRNA modification		3RFA	T	Serine/threonine protein phosphatase PrpC	PTC1			6IHL
COG1104@COG0301	3.9	-3.1	18.9	226	E	Cysteine desulfurase/Cysteine sulfinate desulfinase IscS or related enzyme, NifS family	NifS			4IXO	HJ	Adenylyl- and sulfurtransferase ThiI (thiamine and tRNA 4-thiouridine biosynthesis)	ThiI	Thiamine biosynthesis		1VBK
COG1309@COG1131	3.9	-3.4	62.9	289	K	DNA-binding protein, AcrR family, includes nucleoid occlusion protein SlmA	AcrR			2QOP	V	ABC-type multidrug transport system, ATPase component	CcmA			5DO7
COG3649@COG1468	3.9	-2.9	23	131	V	CRISPR-Cas system type I effector complex subunit Cas7, RAMP superfamily	Cas7	CRISPR-Cas system			V	CRISPR/Cas system-associated exonuclease Cas4, RecB family	Cas4	CRISPR-Cas system		4R5Q
COG0040@COG0141	4	-4	20	785	E	ATP phosphoribosyltransferase	HisG	Histidine biosynthesis		1H3D	E	Histidinol dehydrogenase	HisD	Histidine biosynthesis		1K75
COG0110@COG0438	4	-4	43.2	217	R	Acetyltransferase, isoleucine patch superfamily	WbbJ				M	Glycosyltransferase involved in cell wall bisynthesis	RfaB			2IV7
COG0128@COG0283	4	-4	79.5	428	E	5-enolpyruvylshikimate-3-phosphate synthase	AroA	Aromatic amino acid biosynthesis		4N3P	F	Cytidylate kinase	Cmk			3R20
COG0236@COG4648	4	-1	15	140	I	Acyl carrier protein	AcpP	Fatty acid biosynthesis		1ACP	S	Uncharacterized membrane protein
COG0241@COG0204	4	-4	32	186	E	Histidinol phosphatase/D-glycero-mannoheptose bisphosphatephosphatase, HAD superfamily	HisB1/GmhB	Histidine biosynthesis		2GMW	I	1-acyl-sn-glycerol-3-phosphate acyltransferase	PlsC	Phospholipid biosynthesis		1IUQ
COG0402@COG0402	4	-4	28.6	109	FR	Cytosine/adenosine deaminase or related metal-dependent hydrolase	SsnA	Pyrimidine salvage		3O7U	FR	Cytosine/adenosine deaminase or related metal-dependent hydrolase	SsnA	Pyrimidine salvage		3O7U
COG0442@COG0741	4	-4	43	123	J	Prolyl-tRNA synthetase	ProS	Aminoacyl-tRNA synthetases		5XIF	M	Soluble lytic murein transglycosylase or regulatory protein s ( may contain LysM/invasin domain)	MltE			153L
COG0451@COG0726	4	-4	34.5	114	M	Nucleoside-diphosphate-sugar epimerase	WcaG			2X4G	GM	Peptidoglycan/xylan/chitin deacetylase, PgdA/NodB/CDA1 family	CDA1			1NY1
COG0482@COG2915	4	-4	29	195	J	tRNA U34 2-thiouridine synthase MnmA/TrmU, contains the PP-loop ATPase domain	MnmA	tRNA modification		2HMA	XT	Regulator of phage lambda lysogenization HflD, binds to CII and stimulates its degradation	HflD			1QZ4
COG0512@COG0547	4	-4	33	791	EH	Anthranilate/para-aminobenzoate synthase component II (glutamine amidotransferase)	PabA	Aromatic amino acid biosynthesis		1I1Q	E	Anthranilate phosphoribosyltransferase, glycosyltransferase domain	TrpD	Aromatic amino acid biosynthesis		1KGZ
COG0513@COG1188	4	-1	13	183	L	Superfamily II DNA and RNA helicase	SrmB			3RRM	J	Ribosomal 50S subunit-recycling heat shock protein, contains S4 domain	HslR			3BBU
COG0523@COG2319	4	-4	82	127	R	Zinc metallochaperone YeiR/ZagA and related GTPases, G3E family	YejR			1NIJ	R	WD40 repeat	WD40			3UVN
COG0845@COG1136	4	-3.4	24	1395	MV	Multidrug efflux pump subunit AcrA (membrane-fusion protein)	AcrA			1T5E	M	ABC-type lipoprotein export system, ATPase component	LolD			5GKO
COG1023@COG0364	4	-2.4	30	146	G	6-phosphogluconate dehydrogenase (decarboxylating)	YqeC			4e+21	G	Glucose-6-phosphate 1-dehydrogenase	Zwf	Pentose phosphate pathway		5B7W
COG1127@COG1463	4	-1.8	20.2	711	M	ATPase subunit MlaF of the ABC-type intermembrane phospholipid transporter Mla	MlaF			6IC4	M	Periplasmic subunit MlaD of the ABC-type intermembrane phospholipid transporter Mla	MlaD			5UW8
COG1180@COG1882	4	2.9	19.9	114	O	Pyruvate-formate lyase-activating enzyme	PflA			3CAN	C	Pyruvate-formate lyase	PflD	Pyruvate oxidation		1CM5
COG1347@COG2209	4	-1	15.2	318	C	Na+-transporting NADH:ubiquinone oxidoreductase, subunit NqrD	NqrD	Na+-translocating NADH dehydrogenase		4P6V	C	Na+-transporting NADH:ubiquinone oxidoreductase, subunit NqrE	NqrE	Na+-translocating NADH dehydrogenase		4P6V
COG1364@COG0494	4	-4	46	185	E	Glutamate N-acetyltransferase (ornithine transacetylase)	ArgJ	Arginine biosynthesis		1VRA	V	8-oxo-dGTP pyrophosphatase MutT and related house-cleaning NTP pyrophosphohydrolases, NUDIX family	MutT			4V14
COG1450@COG2804	4	-4	21	319	U	Type II secretory pathway component GspD/PulD (secretin)	PulD			5TCQ	NUW	Type II secretory pathway ATPase GspE/PulE or T4P pilus assembly pathway ATPase PilB	PulE			4KSR
COG1538@COG0845	4	-4	23.2	2842	M	Outer membrane protein TolC	TolC			1EK9	MV	Multidrug efflux pump subunit AcrA (membrane-fusion protein)	AcrA			1T5E
COG1566@COG1289	4	-4	10	173	V	Multidrug resistance efflux pump EmrA	EmrA			4TKO	S	Uncharacterized membrane protein YccC	YccC
COG1740@COG0374	4	-3.1	27	433	C	Ni,Fe-hydrogenase I small subunit	HyaA			6FPI	C	Ni,Fe-hydrogenase I large subunit	HyaB			6FPI
COG1815@COG1558	4	1	16	878	N	Flagellar basal body rod protein FlgB	FlgB				N	Flagellar basal body rod protein FlgC	FlgC
COG1989@COG0237	4	-1	23	262	NU	Prepilin signal peptidase PulO (type II secretory pathway) or related peptidase	PulO				H	Dephospho-CoA kinase	CoaE	Pantothenate/CoA biosynthesis		1JJV
COG2104@COG2022	4	1	42	705	H	Sulfur carrier protein ThiS (thiamine biosynthesis)	ThiS	Thiamine biosynthesis		1F0Z	H	Thiazole synthase ThiGH, ThiG subunit (thiamin biosynthesis)	ThiG	Thiamine biosynthesis		1TYG
COG2142@COG1053	4	1	18	690	C	Succinate dehydrogenase, hydrophobic anchor subunit	SdhD			2WS3	C	Succinate dehydrogenase/fumarate reductase, flavoprotein subunit	SdhA	TCA cycle		1KF6
COG2146@COG0243	4	-4	29	200	PQ	Ferredoxin subunit of nitrite reductase or a ring-hydroxylating dioxygenase	NirD			1FQT	C	Anaerobic selenocysteine-containing dehydrogenase	BisC			1EU1
COG2226@COG0661	4	1	19	199	H	Ubiquinone/menaquinone biosynthesis C-methylase UbiE/MenG	UbiE	Biotin biosynthesis		4OBW	HT	Predicted protein kinase regulating ubiquinone biosynthesis, AarF/ABC1/UbiB family	AarF	Ubiquinone biosynthesis		4PED
COG2804@COG1459	4	-4	26.5	1304	NUW	Type II secretory pathway ATPase GspE/PulE or T4P pilus assembly pathway ATPase PilB	PulE			4KSR	NUW	Type II secretory pathway, component PulF	PulF			2VMA
COG2976@COG1520	4	-1	14	355	T	Putative negative regulator of RcsB-dependent stress response, UPF0070 family	YfgM				M	Outer membrane protein assembly factor BamB, contains PQQ-like beta-propeller repeat	PQQ			6TJG
COG3522@COG3455	4	-4	17	346	U	Predicted component of the type VI protein secretion system				5M2Y	U	Type VI protein secretion system component TssL/VasF/DotU	DotU			3U66
COG3852@COG2204	4	-4	28	646	T	Signal transduction histidine kinase NtrB, nitrogen specific	NtrB				T	DNA-binding transcriptional response regulator, NtrC family, contains REC, AAA-type ATPase, and a Fis-type DNA-binding domains	AtoC			1ZY2
COG4674@COG0410	4	-0.4	31.5	480	R	ABC-type uncharacterized transport system, ATPase component					E	ABC-type branched-chain amino acid transport system, ATPase component LivF	LivF			1JI0
COG4770@COG0119	4	-4	20	189	I	Acetyl/propionyl-CoA carboxylase, alpha subunit	PccA			3U9S	E	Isopropylmalate/homocitrate/citramalate synthases	LeuA	Isoleucine, leucine, valine biosynthesis		4JN6
COG5375@COG1934	4	-4	16	211	S	Uncharacterized conserved protein					M	Lipopolysaccharide export system protein LptA	LptA			2R19
COG5468@COG1466	4	-4	14	191	S	Predicted lipoprotein involved in lipopolysaccharide assembly					L	DNA polymerase III, delta subunit	HolA			3ZH9
COG5489@COG0741	4	2	22	107	S	Uncharacterized conserved protein, DUF736 family					M	Soluble lytic murein transglycosylase or regulatory protein s ( may contain LysM/invasin domain)	MltE			153L
COG1091@COG1209	4.1	-4	29	277	M	dTDP-4-dehydrorhamnose reductase	RfbD			1KBZ	M	dTDP-glucose pyrophosphorylase	RmlA1			1FXO
COG0451@COG0451	4.2	-4	55.9	305	M	Nucleoside-diphosphate-sugar epimerase	WcaG			2X4G	M	Nucleoside-diphosphate-sugar epimerase	WcaG			2X4G
COG0515@COG0631	4.3	-4	32.3	216	T	Serine/threonine protein kinase	SPS1			6G4J	T	Serine/threonine protein phosphatase PrpC	PTC1			6IHL
COG0416@COG0332	4.45	-4	21	776	I	Acyl-ACP:phosphate acyltransferase (fatty acid/phospholipid biosynthesis)	PlsX			2GK3	I	3-oxoacyl-[acyl-carrier-protein] synthase III	FabH	Fatty acid biosynthesis		1UB7
COG2097@COG1976	4.45	1.8	20.8	106	J	Ribosomal protein L31E	RPL31A	Archaeal ribosomal proteins			J	Translation initiation factor 6 (eIF-6)	TIF6	Translation factors		1G61
COG0030@COG2967	4.5	2	23	140	J	16S rRNA A1518 and A1519 N6-dimethyltransferase RsmA/KsgA/DIM1 (may also have DNA glycosylase/AP lyase activity)	RsmA	16S rRNA modification		1QYR	P	Uncharacterized conserved protein ApaG affecting Mg2+/Co2+ transport	ApaG			1TZA
COG1007@COG0340	4.5	-1	34	212	C	NADH:ubiquinone oxidoreductase subunit 2 (chain N)	NuoN	NADH dehydrogenase		4HE8	H	Biotin-(acetyl-CoA carboxylase) ligase	BirA2	Biotin biosynthesis		1BIA
COG2255@COG0824	4.5	-4	49	216	L	Holliday junction resolvasome RuvABC, ATP-dependent DNA helicase subunit RuvB	RuvB			1HQC	I	Acyl-CoA thioesterase FadM	FadM	Menaquinone biosynthesis		2FUJ
COG0026@COG0041	4.6	-3.4	44.6	319	F	Phosphoribosylaminoimidazole carboxylase (NCAIR synthetase)	PurK	Purine biosynthesis		1B6R	F	Phosphoribosylcarboxyaminoimidazole (NCAIR) mutase	PurE	Purine biosynthesis		1D7A
COG0236@COG1020	4.6	-4	36	127	I	Acyl carrier protein	AcpP	Fatty acid biosynthesis		1ACP	Q	EntF, seryl-AMP synthase component of non-ribosomal peptide synthetase	EntF			5ES5
COG0395@COG2723	4.6	-3.4	38	138	G	ABC-type glycerol-3-phosphate transport system, permease component	UgpE			1VR4	G	Beta-glucosidase/6-phospho-beta-glucosidase/beta-galactosidase	BglB			4HZ6
COG0438@COG2226	4.6	-6.4	39.9	166	M	Glycosyltransferase involved in cell wall bisynthesis	RfaB			2IV7	H	Ubiquinone/menaquinone biosynthesis C-methylase UbiE/MenG	UbiE	Biotin biosynthesis		4OBW
COG0490@COG0475	4.6	1	12.8	170	PT	K+/H+ antiporter KhtSTU, c-di-AMP-binding regulatory subunit KhtT, contains RCK_C (TrkA_C) domain	KhtT			4J90	P	Kef-type K+ transport system, membrane component KefB	KefB			4BWZ
COG0494@COG4974	4.6	-3.4	33.75	104	V	8-oxo-dGTP pyrophosphatase MutT and related house-cleaning NTP pyrophosphohydrolases, NUDIX family	MutT			4V14	L	Site-specific recombinase XerD	XerD			1A0P
COG0723@COG1290	4.6	-1	15	941	C	Rieske Fe-S protein	QcrA/PetC			5CXM	C	Cytochrome b subunit of the bc complex	QcrB/PetB			1VF5
COG1024@COG2050	4.6	-1	23	145	I	Enoyl-CoA hydratase/carnithine racemase	CaiD	Fatty acid biosynthesis		1DCI	Q	Acyl-CoA thioesterase PaaI, contains HGG motif	PaaI			1PSU
COG1518@COG1343	4.6	-0.1	14.8	621	V	CRISPR-Cas system-associated integrase Cas1	Cas1	CRISPR-Cas system		2YZS	V	CRISPR/Cas system-associated endoribonuclease Cas2	Cas2	CRISPR-Cas system		2I0X
COG1713@COG0799	4.6	-3.1	40.9	248	TR	Diadenosine tetraphosphatase YqeK or a related HD superfamily phosphohydrolase	YqeK			2OGI	J	Ribosomal silencing factor RsfS, regulates association of 30S and 50S subunits	RsfS			6SJ6
COG1716@COG0789	4.6	-0.4	49.6	177	T	Forkhead associated (FHA) domain, binds pSer, pThr, pTyr	FHA			2FEZ	K	DNA-binding transcriptional regulator, MerR family	SoxR			2VZ4
COG0299@COG0138	4.8	-3.4	43.6	399	F	Folate-dependent phosphoribosylglycinamide formyltransferase PurN	PurN	Purine biosynthesis		1C2T	F	AICAR transformylase/IMP cyclohydrolase PurH	PurH	Purine biosynthesis		1G8M
COG1093@COG2260	4.8	-2.9	12.8	118	J	Translation initiation factor 2, alpha subunit (eIF-2alpha)	SUI2	Translation factors		1KL9	J	rRNA maturation protein Nop10, contains Zn-ribbon domain	Nop10	16S rRNA modification		1Y2Y
COG2201@COG0643	4.8	-3.1	16.9	169	T	Chemotaxis response regulator CheB, contains REC and protein-glutamate methylesterase domains	CheB			1A2O	T	Chemotaxis protein histidine kinase CheA	CheA			1B3Q
COG2443@COG0250	4.8	1.8	10.95	104	U	Preprotein translocase subunit Sss1	Sss1			2WWB	K	Transcription termination/antitermination protein NusG	NusG			3EWG
COG2896@COG0315	4.9	0.9	43	173	H	GTP 3',8-cyclase (molybdenum cofactor biosynthesis protein MoaA)	MoaA	Molybdopterin biosynthesis		1TV7	H	Molybdenum cofactor biosynthesis enzyme MoaC	MoaC	Molybdopterin biosynthesis		1EKR
COG1277@COG3225	4.95	-3.3	15.9	362	O	ABC-type transport system involved in multi-copper enzyme maturation, permease component	NosY				N	ABC-type uncharacterized transport system involved in gliding motility, auxiliary component	GldG
COG1291@COG1360	4.95	-4	18	1002	N	Flagellar motor component MotA	MotA				N	Flagellar motor protein MotB	MotB
COG0346@COG5454	5	-1	32.5	136	Q	Catechol 2,3-dioxygenase or related enzyme, vicinal oxygen chelate (VOC) family	GloA			3R4Q	S	Predicted secreted protein
COG0379@COG0029	5	-3.4	24.2	373	H	Quinolinate synthase	NadA	NAD biosynthesis		4HHE	H	Aspartate oxidase	NadB	NAD biosynthesis		1KNP
COG0472@COG0771	5	-1.8	21.6	1234	M	UDP-N-acetylmuramyl pentapeptide phosphotransferase/UDP-N-acetylglucosamine-1-phosphate transferase	Rfe	Mureine biosynthesis		4J72	M	UDP-N-acetylmuramoylalanine-D-glutamate ligase	MurD	Mureine biosynthesis		1E0D
COG0517@COG1778	5	-1	20	377	T	CBS domain	CBS			1B3O	MR	3-deoxy-D-manno-octulosonate 8-phosphate phosphatase KdsC and related HAD superfamily phosphatases	KdsC			3I6B
COG0535@COG0535	5	-4	31.4	121	DH	Radical SAM superfamily maturase, SkfB/NifB/PqqE family	SkfB			6Q2P	DH	Radical SAM superfamily maturase, SkfB/NifB/PqqE family	SkfB			6Q2P
COG0552@COG2884	5	2	33	242	U	Signal recognition particle GTPase FtsY	FtsY			4AK9	D	Cell division ATPase FtsE	FtsE
COG0577@COG1538	5	-1	32	213	V	ABC-type antimicrobial peptide transport system, permease component	SalY				M	Outer membrane protein TolC	TolC			1EK9
COG0607@COG0730	5	-3.4	46.6	137	P	Rhodanese-related sulfurtransferase	PspE	Urea cycle		1TQ1	P	Sulfite exporter TauE/SafE/YfcA and related permeases, UPF0721 family	TauE
COG0714@COG1721	5	-3.4	30.1	2456	R	MoxR-like ATPase	MoxR	Cobalamine/B12 biosynthesis		2R44	S	Uncharacterized conserved protein, DUF58 family, contains vWF domain	YeaD2
COG0765@COG1126	5	-4	21.6	2976	E	ABC-type amino acid transport system, permease component	HisM			4YMS	E	ABC-type polar amino acid transport system, ATPase component	GlnQ			4YMS
COG0811@COG0848	5	-1	20	2676	U	Biopolymer transport protein ExbB/TolQ	TolQ			5SV0	U	Biopolymer transport protein ExbD	ExbD			2JWK
COG0845@COG1538	5	-4	48	469	MV	Multidrug efflux pump subunit AcrA (membrane-fusion protein)	AcrA			1T5E	M	Outer membrane protein TolC	TolC			1EK9
COG0848@COG1663	5	-4	35	133	U	Biopolymer transport protein ExbD	ExbD			2JWK	M	Tetraacyldisaccharide-1-P 4'-kinase (Lipid A 4'-kinase)	LpxK	Lipid A biosynthesis		4EHW
COG1024@COG4770	5	-4	36.6	192	I	Enoyl-CoA hydratase/carnithine racemase	CaiD	Fatty acid biosynthesis		1DCI	I	Acetyl/propionyl-CoA carboxylase, alpha subunit	PccA			3U9S
COG1271@COG1294	5	-2.8	14.6	1396	C	Cytochrome bd-type quinol oxidase, subunit 1	AppC			5DOQ	C	Cytochrome bd-type quinol oxidase, subunit 2	AppB			6RKO
COG1433@COG1149	5	-1.1	22.8	113	O	Predicted Fe-Mo cluster-binding protein, NifX family	NifX			1EO1	R	MinD superfamily P-loop ATPase, contains an inserted ferredoxin domain
COG1529@COG1319	5	-3.4	16	427	C	Aldehyde, CO or xanthine dehydrogenase, Mo-binding subunit	CoxL	Non-phosphorylated Entner-Doudoroff pathway		1DGJ	C	Aldehyde, CO, or xanthine dehydrogenase, FAD-binding subunit	CutB	Non-phosphorylated Entner-Doudoroff pathway		5Y6Q
COG1806@COG0574	5	-6.1	53.9	115	T	Regulator of PEP synthase PpsR, kinase-PPPase family (combines ADP:protein kinase and phosphorylase activities)	PpsR			5D0N	G	Phosphoenolpyruvate synthase/pyruvate phosphate dikinase	PpsA	Gluconeogenesis		5HV6
COG1886@COG3190	5	-1	34	441	NU	Flagellar motor switch/type III secretory pathway protein FliN	FliN			1O9Y	N	Flagellar biogenesis protein FliO	FliO
COG1934@COG1137	5	-4	24	701	M	Lipopolysaccharide export system protein LptA	LptA			2R19	M	ABC-type lipopolysaccharide export system, ATPase component	LptB			5L75
COG2064@COG5010	5	-4	28	157	W	Flp pilus assembly protein TadC	TadC				UW	Flp pilus assembly protein TadD, contains TPR repeats	TadD			3WXX
COG2177@COG4942	5	-4	33.9	113	D	Cell division protein FtsX	FtsX				D	Septal ring factor EnvC, activator of murein hydrolases AmiA and AmiB	EnvC
COG2198@COG3437	5	-4	36.7	155	T	HPt (histidine-containing phosphotransfer) domain	HPtr			3IQT	T	Response regulator c-di-GMP phosphodiesterase, RpfG family, contains REC and HD-GYP domains	RpfG
COG3383@COG1526	5	-4	27.9	149	R	Predicted molibdopterin-dependent oxidoreductase YjgC	YjgC			1AA6	C	Formate dehydrogenase assembly factor FdhD, a sulfurtransferase	FdhD			2PW9
COG3396@COG2151	5	-4	19.8	347	Q	1,2-phenylacetyl-CoA epoxidase, catalytic subunit	YdbO			1OTK	O	Metal-sulfur cluster biosynthetic enzyme	PaaD			1UWD
COG4575@COG5393	5	2	20	154	J	Membrane-anchored ribosome-binding protein ElaB, inhibits growth in stationary phase, YqjD/DUF883 family	ElaB				S	Uncharacterized membrane protein YqjE	YqjE
COG5328@COG0394	5	2	26	145	S	Uncharacterized conserved protein, UPF0262 family					T	Protein-tyrosine-phosphatase	Wzb			4D74
COG5463@COG0754	5	2	9	111	S	Uncharacterized conserved protein YgiB, UPF0441/DUF1190 family, involved in bioifilm formation	YgiB				E	Glutathionylspermidine synthase, CHAP domain	Gsp			2IO7
COG0455@COG1191	5.05	-4	23.5	248	DN	MinD-like ATPase FlhG/YlxH, activator of the FlhF-type GTPase	FlhG			1G3Q	K	DNA-directed RNA polymerase specialized sigma subunit	FliA	RNA polymerase		1RP3
COG2227@COG0438	5.05	-4	51.15	128	H	2-polyprenyl-3-methyl-5-hydroxy-6-metoxy-1,4-benzoquinol methylase	UbiG	Ubiquinone biosynthesis		1BHJ	M	Glycosyltransferase involved in cell wall bisynthesis	RfaB			2IV7
COG0438@COG0451	5.1	-4	54	331	M	Glycosyltransferase involved in cell wall bisynthesis	RfaB			2IV7	M	Nucleoside-diphosphate-sugar epimerase	WcaG			2X4G
COG1595@COG0515	5.1	-8.9	68	738	K	DNA-directed RNA polymerase specialized sigma subunit, sigma24 family	RpoE	RNA polymerase		2Q1Z	T	Serine/threonine protein kinase	SPS1			6G4J
COG0020@COG4775	5.2	-12.8	33.2	147	I	Undecaprenyl pyrophosphate synthase	UppS			1X07	M	Outer membrane protein assembly factor BamA	BamA			5EKQ
COG0135@COG0133	5.2	-6.1	39	839	E	Phosphoribosylanthranilate isomerase	TrpF	Aromatic amino acid biosynthesis		1DL3	E	Tryptophan synthase beta chain	TrpB	Aromatic amino acid biosynthesis		2DH5
COG1089@COG0451	5.2	-1	25	485	M	GDP-D-mannose dehydratase	Gmd			1DB3	M	Nucleoside-diphosphate-sugar epimerase	WcaG			2X4G
COG0437@COG2414	5.3	-3.2	19.85	120	C	Fe-S-cluster-containing dehydrogenase component (DMSO reductase)	HybA			2VPW	C	Aldehyde:ferredoxin oxidoreductase	YdhV			1AOR
COG0575@COG0743	5.35	-4	22.95	756	I	CDP-diglyceride synthetase	CdsA	Phospholipid biosynthesis		4Q2E	I	1-deoxy-D-xylulose 5-phosphate reductoisomerase	Dxr	Isoprenoid biosynthesis		1JVS
COG1088@COG1209	5.5	-4	29	368	M	dTDP-D-glucose 4,6-dehydratase	RfbB			1G1A	M	dTDP-glucose pyrophosphorylase	RmlA1			1FXO
COG1156@COG1394	5.5	-0.4	19.1	324	C	Archaeal/vacuolar-type H+-ATPase subunit B/Vma2	NtpB	A/V-type ATP synthase		3GQB	C	Archaeal/vacuolar-type H+-ATPase subunit D/Vma8	NtpD	A/V-type ATP synthase		3AON
COG3156@COG3297	5.5	-4	47.5	204	U	Type II secretory pathway, component PulK	PulK			5VTM	U	Type II secretory pathway, component PulL	PulL			2W7V
COG3161@COG0382	5.5	-4	26	194	H	4-hydroxybenzoate synthetase (chorismate-pyruvate lyase)	UbiC	Ubiquinone biosynthesis		1FW9	H	4-hydroxybenzoate polyprenyltransferase	UbiA	Ubiquinone biosynthesis		4OD4
COG3455@COG3523	5.5	-4	23.5	116	U	Type VI protein secretion system component TssL/VasF/DotU	DotU			3U66	U	Type VI protein secretion system component VasK	IcmF
COG0091@COG0092	5.6	-0.2	14	1666	J	Ribosomal protein L22	RplV	Ribosome 50S subunit		1VS6	J	Ribosomal protein S3	RpsC	Ribosome 30S subunit		1VS6
COG0137@COG0165	5.6	-3.1	80.05	460	E	Argininosuccinate synthase	ArgG	Arginine biosynthesis		1J1Z	E	Argininosuccinate lyase	ArgH	Arginine biosynthesis		1AOS
COG0172@COG0561	5.6	-3.4	80.6	100	J	Seryl-tRNA synthetase	SerS	Aminoacyl-tRNA synthetases		1SER	HR	Hydroxymethylpyrimidine pyrophosphatase and other HAD family phosphatases	Cof			1YMQ
COG0441@COG0537	5.6	-3.4	65.6	135	J	Threonyl-tRNA synthetase	ThrS	Aminoacyl-tRNA synthetases		1NYQ	FR	Purine nucleoside phosphoramidase/Ap4A hydrolase, histidine triade (HIT) family	HinT			1AV5
COG2012@COG0085	5.6	-0.2	21.8	118	K	DNA-directed RNA polymerase, subunit H, RpoH/RPB5	RPB5	RNA polymerase		1DZF	K	DNA-directed RNA polymerase, beta subunit/140 kD subunit	RpoB	RNA polymerase		5UAJ
COG2124@COG1141	5.6	-3.4	17.6	157	QV	Cytochrome P450	CypX	Biotin biosynthesis		3A4Z	C	Ferredoxin	Fer			1IQZ
COG4591@COG4591	5.6	-1	14.6	200	M	ABC-type transport system involved in lipoprotein release, permease component LolC	LolE			6F49	M	ABC-type transport system involved in lipoprotein release, permease component LolC	LolE			6F49
COG0451@COG0463	5.65	-4	51.1	304	M	Nucleoside-diphosphate-sugar epimerase	WcaG			2X4G	M	Glycosyltransferase involved in cell wall bisynthesis	WcaA			5MLZ
COG1024@COG1250	5.7	-0.4	43	215	I	Enoyl-CoA hydratase/carnithine racemase	CaiD	Fatty acid biosynthesis		1DCI	I	3-hydroxyacyl-CoA dehydrogenase	FadB	Fatty acid biosynthesis		5ZQZ
COG1695@COG0577	5.7	-4	19	303	K	DNA-binding transcriptional regulator, PadR family	PadR			1XMA	V	ABC-type antimicrobial peptide transport system, permease component	SalY
COG4208@COG1118	5.7	-4	26	305	P	ABC-type sulfate transport system, permease component	CysW				P	ABC-type sulfate/molybdate transport systems, ATPase component	CysA
COG0649@COG1005	5.8	-2.3	24.9	237	C	NADH:ubiquinone oxidoreductase 49 kD subunit (chain D)	NuoD	NADH dehydrogenase		2FUG	C	NADH:ubiquinone oxidoreductase subunit 1 (chain H)	NuoH	NADH dehydrogenase		6HUM
COG0845@COG0841	5.8	-4	20.2	5536	MV	Multidrug efflux pump subunit AcrA (membrane-fusion protein)	AcrA			1T5E	V	Multidrug efflux pump subunit AcrB	AcrB			1IWG
COG2167@COG2097	5.8	2.8	11.45	112	J	Ribosomal protein L39E	RPL39	Archaeal ribosomal proteins			J	Ribosomal protein L31E	RPL31A	Archaeal ribosomal proteins
COG1390@COG1527	5.85	-3.2	14.9	156	C	Archaeal/vacuolar-type H+-ATPase subunit E/Vma4	NtpE	A/V-type ATP synthase		2DM9	C	Archaeal/vacuolar-type H+-ATPase subunit C/Vma6	NtpC	A/V-type ATP synthase		1R5Z
COG0190@COG1570	5.9	-10.1	48.9	128	H	5,10-methylene-tetrahydrofolate dehydrogenase/Methenyl tetrahydrofolate cyclohydrolase	FolD			1A4I	L	Exonuclease VII, large subunit	XseA
COG0725@COG0555	5.9	-3.4	51.1	209	P	ABC-type molybdate transport system, periplasmic Mo-binding protein ModA	ModA	Molybdopterin biosynthesis		1AMF	P	ABC-type sulfate transport system, permease component	CysU			3D31
COG0749@COG0237	5.9	-6.3	26.9	111	L	DNA polymerase I, 3'-5' exonuclease and polymerase domains	PolA			1D8Y	H	Dephospho-CoA kinase	CoaE	Pantothenate/CoA biosynthesis		1JJV
COG1030@COG0330	5.9	-4	37	210	O	Membrane-bound serine protease NfeD, ClpP class	NfeD			2DEO	O	Regulator of protease activity HflC, stomatin/prohibitin superfamily	HflC
COG1216@COG0438	5.9	-4	55.4	343	G	Glycosyltransferase, GT2 family	WcaE			2Z86	M	Glycosyltransferase involved in cell wall bisynthesis	RfaB			2IV7
COG1436@COG1155	5.9	-0.5	26.2	172	C	Archaeal/vacuolar-type H+-ATPase subunit F/Vma7	NtpF	A/V-type ATP synthase		2D00	C	Archaeal/vacuolar-type H+-ATPase catalytic subunit A/Vma1	NtpA	A/V-type ATP synthase		3J9T
COG1553@COG2923	5.9	-1	13	238	P	Sulfur relay (sulfurtransferase) complex TusBCD TusD component, DsrE family	DsrE			1JX7	J	Sulfur transfer complex TusBCD TusC component, DsrF family	DsrF			2D1P
COG1941@COG3259	5.9	-4	22	273	C	Coenzyme F420-reducing hydrogenase, gamma subunit	FrhG			5ODC	C	Coenzyme F420-reducing hydrogenase, alpha subunit	FrhA			3ZFS
COG2205@COG0784	5.9	-8.1	62.2	143	T	K+-sensing histidine kinase KdpD	KdpD			2KSF	T	CheY-like REC (receiver) domain, includes chemotaxis protein CheY and sporulation regulator Spo0F	CheY			6QRJ
COG3935@COG1484	5.9	-14.6	16.9	147	L	DNA replication protein DnaD	DnaD			2I5U	L	DNA replication protein DnaC	DnaC			2QGZ
COG0044@COG0344	6	-1	33	171	F	Dihydroorotase or related cyclic amidohydrolase	AllB	Pyrimidine biosynthesis		1J79	I	Phospholipid biosynthesis protein PlsY, probable glycerol-3-phosphate acyltransferase	PlsY			5XJ5
COG0072@COG0776	6	4	32	405	J	Phenylalanyl-tRNA synthetase beta subunit	PheT	Aminoacyl-tRNA synthetases		3L4G	L	Bacterial nucleoid DNA-binding protein IHF-alpha	HimA			1B8Z
COG0098@COG1841	6	1.6	11.2	1483	J	Ribosomal protein S5	RpsE	Ribosome 30S subunit		4V4H	J	Ribosomal protein L30/L7E	RpmD	Ribosome 50S subunit		1VS6
COG0118@COG0106	6	-4	51	958	E	Imidazoleglycerol phosphate synthase glutamine amidotransferase subunit HisH	HisH	Histidine biosynthesis		1OX4	E	Phosphoribosylformimino-5-aminoimidazole carboxamide ribonucleotide (ProFAR) isomerase	HisA	Histidine biosynthesis		4U28
COG0201@COG0361	6	2	23	193	U	Preprotein translocase subunit SecY	SecY			1RH5	J	Translation initiation factor IF-1	InfA	Translation factors		5FIM
COG0320@COG2867	6	-1	16	146	H	Lipoate synthase	LipA	Lipoate biosynthesis		4U0O	J	Ribosome association toxin PasT (RatA) of the RatAB toxin-antitoxin module	PasT			1T17
COG0399@COG1086	6	-4	63	130	M	dTDP-4-amino-4,6-dideoxygalactose transaminase	WecE			4PIW	MO	NDP-sugar epimerase, includes UDP-GlcNAc-inverting 4,6-dehydratase FlaA1 and capsular polysaccharide biosynthesis protein EpsC	FlaA1			2GN4
COG0438@COG3307	6	-4	59	123	M	Glycosyltransferase involved in cell wall bisynthesis	RfaB			2IV7	M	O-antigen ligase	RfaL
COG0569@COG0168	6	-1	21	664	PT	Trk/Ktr K+ transport system regulatory component TrkA/KtrA/KtrC, RCK domain	TrkA			4XTT	P	Trk-type K+ transport system, membrane component	TrkG			3PJZ
COG0602@COG0720	6	-1	32	117	H	Organic radical activating enzyme NrdG/QueE	QueE	tRNA modification			H	6-pyruvoyl-tetrahydropterin synthase	QueD	tRNA modification		1B66
COG0682@COG0207	6	-4	25	208	M	Prolipoprotein diacylglyceryltransferase	Lgt			5AZB	F	Thymidylate synthase	ThyA	Thymidylate biosynthesis		1AN5
COG0688@COG1183	6	-3.4	32	420	I	Phosphatidylserine decarboxylase	Psd	Phospholipid biosynthesis		6L06	I	Phosphatidylserine synthase	PssA
COG0760@COG0147	6	-1	14	174	O	Peptidyl-prolyl isomerase, parvulin family	SurA			2ZR5	EH	Anthranilate/para-aminobenzoate synthases component I	TrpE	Aromatic amino acid biosynthesis		1I1Q
COG0767@COG1463	6	2	24	513	M	Permease subunit MlaE of the ABC-type intermembrane phospholipid transporter Mla	MlaE			6IC4	M	Periplasmic subunit MlaD of the ABC-type intermembrane phospholipid transporter Mla	MlaD			5UW8
COG0855@COG0248	6	-3.8	41	404	P	Polyphosphate kinase	Ppk			1XDO	FT	Exopolyphosphatase/pppGpp-phosphohydrolase	GppA			1T6C
COG1043@COG0763	6	0	30	381	M	Acyl-[acyl carrier protein]--UDP-N-acetylglucosamine O-acyltransferase	LpxA	Lipid A biosynthesis		1J2Z	M	Lipid A disaccharide synthetase	LpxB	Lipid A biosynthesis		5W8N
COG1148@COG1148	6	2	15.7	111	C	Heterodisulfide reductase, subunit A (polyferredoxin)	HdrA			5ODC	C	Heterodisulfide reductase, subunit A (polyferredoxin)	HdrA			5ODC
COG1251@COG2146	6	-3.4	29.9	526	C	NAD(P)H-nitrite reductase, large subunit	NirB				PQ	Ferredoxin subunit of nitrite reductase or a ring-hydroxylating dioxygenase	NirD			1FQT
COG1660@COG2893	6	-4	46	212	T	RNase adaptor protein RapZ for GlmZ sRNA degradation, contains a P-loop ATPase domain	RapZ			5O5O	G	Phosphotransferase system, mannose/fructose-specific component IIA	ManX			1PDO
COG1846@COG2814	6	-3.4	61.8	645	K	DNA-binding transcriptional regulator, MarR family	MarR			1JGS	G	Predicted arabinose efflux permease AraJ, MFS family	AraJ			4LDS
COG2168@COG2920	6	-1	39	101	J	Sulfur transfer complex TusBCD TusB component, DsrH family	TusB			1RHX	J	Sulfur transfer complex TusBCD TusE component, DsrC family (tRNA 2-thiouridine synthesizing protein C)	TusE			1JI8
COG2967@COG0639	6	2	23.5	168	P	Uncharacterized conserved protein ApaG affecting Mg2+/Co2+ transport	ApaG			1TZA	T	Diadenosine tetraphosphatase ApaH/serine/threonine protein phosphatase, PP2A family	ApaH			1AUI
COG3212@COG0745	6	-1	32	250	O	PepSY domain containing protein, regulator of zincin peptidase activity	YkoI			4EXR	TK	DNA-binding response regulator, OmpR family, contains REC and winged-helix (wHTH) domain	OmpR			1XHF
COG3771@COG2956	6	3	6	114	S	Lipopolysaccharide assembly protein YciS/LapA, DUF1049 family	YciS				M	Lipopolysaccharide biosynthesis regulator YciM/LapB, contains six TPR domains and a C-terminal metal-binding domain	LapB			4ZLH
COG0681@COG0164	6.1	-3.4	37.6	166	U	Signal peptidase I	LepB			1B12	L	Ribonuclease HII	RnhB			1EKE
COG0463@COG0463	6.2	-4	44.9	957	M	Glycosyltransferase involved in cell wall bisynthesis	WcaA			5MLZ	M	Glycosyltransferase involved in cell wall bisynthesis	WcaA			5MLZ
COG1704@COG3762	6.2	-1	53.7	128	M	Magnetosome formation protein MamQ, lipoprotein antigen LemA family	LemA			2ETD	S	Uncharacterized membrane protein
COG3460@COG3396	6.2	-1	14.6	333	Q	1,2-phenylacetyl-CoA epoxidase, PaaB subunit	PaaB			3EGR	Q	1,2-phenylacetyl-CoA epoxidase, catalytic subunit	YdbO			1OTK
COG4191@COG0784	6.2	-4	50.9	179	T	Signal transduction histidine kinase regulating C4-dicarboxylate transport system				4GCZ	T	CheY-like REC (receiver) domain, includes chemotaxis protein CheY and sporulation regulator Spo0F	CheY			6QRJ
COG4206@COG0614	6.2	-1	33	151	H	Outer membrane cobalamin receptor protein BtuB	BtuB			1NQE	P	ABC-type Fe3+-hydroxamate transport system, periplasmic component	FepB			1ESZ
COG5012@COG0407	6.2	-2.1	47.9	143	C	Methanogenic corrinoid protein MtbC1	MtbC1			1Y80	H	Uroporphyrinogen-III decarboxylase HemE	HemE	Heme biosynthesis		2DG5
COG1335@COG1488	6.25	-3.2	39.9	154	HR	Nicotinamidase-related amidase	PncA	Pyrimidine degradation		1ILW	H	Nicotinic acid phosphoribosyltransferase	PncB	NAD biosynthesis		1VLP
COG1706@COG3951	6.35	-1	16.5	468	N	Flagellar basal body P-ring protein FlgI	FlgI				N	Rod binding protein domain	FlgJ1
COG0602@COG0603	6.5	-1	33.05	192	H	Organic radical activating enzyme NrdG/QueE	QueE	tRNA modification			J	7-cyano-7-deazaguanine synthase (queuosine biosynthesis)	QueC	tRNA modification		2PG3
COG1894@COG3383	6.55	-3.4	20	382	C	NADH:ubiquinone oxidoreductase, NADH-binding 51 kD subunit (chain F)	NuoF	NADH dehydrogenase		2FUG	R	Predicted molibdopterin-dependent oxidoreductase YjgC	YjgC			1AA6
COG0261@COG2868	6.6	-0.1	11.9	281	J	Ribosomal protein L21	RplU	Ribosome 50S subunit		1VS6	S	Uncharacterized conserved protein YsxB, DUF464 family	YsxB			1S12
COG0396@COG0520	6.6	-0.4	32.6	134	O	Fe-S cluster assembly ATPase SufC	SufC			2D3W	E	Selenocysteine lyase/Cysteine desulfurase	CsdA			4LW2
COG0484@COG1385	6.6	1.6	23.6	183	O	DnaJ-class molecular chaperone with C-terminal Zn finger domain	DnaJ			1BQ0	J	16S rRNA U1498 N3-methylase RsmE	RsmE	16S rRNA modification		1NXZ
COG1160@COG0344	6.75	-2.6	21.4	172	J	Double Era-like domain GTPase Der	Der			1MKY	I	Phospholipid biosynthesis protein PlsY, probable glycerol-3-phosphate acyltransferase	PlsY			5XJ5
COG2139@COG1460	6.8	1.8	24.15	112	J	Ribosomal protein L21E	RPL21A	Archaeal ribosomal proteins		4BYN	K	DNA-directed RNA polymerase, subunit F	RpoF	RNA polymerase
COG0144@COG0820	6.9	-1.1	25.4	172	J	16S rRNA C967 or C1407 C5-methylase, RsmB/RsmF family	RsmB	16S rRNA modification		2FRX	J	Adenine C2-methylase RlmN of 23S rRNA A2503 and tRNA A37	RlmN	23S rRNA modification		3RFA
COG0207@COG0262	6.9	-3.4	22.9	595	F	Thymidylate synthase	ThyA	Thymidylate biosynthesis		1AN5	H	Dihydrofolate reductase	FolA	Folate biosynthesis		1DDR
COG0303@COG0303	6.9	-3.8	30.9	183	H	Molybdopterin Mo-transferase (molybdopterin biosynthesis)	MoeA	Molybdopterin biosynthesis		2NQU	H	Molybdopterin Mo-transferase (molybdopterin biosynthesis)	MoeA	Molybdopterin biosynthesis		2NQU
COG0451@COG0438	6.9	-4	52	416	M	Nucleoside-diphosphate-sugar epimerase	WcaG			2X4G	M	Glycosyltransferase involved in cell wall bisynthesis	RfaB			2IV7
COG0721@COG0154	6.9	-1	26.85	1132	J	Asp-tRNAAsn/Glu-tRNAGln amidotransferase C subunit	GatC	Aminoacyl-tRNA synthetases		3H0L	J	Asp-tRNAAsn/Glu-tRNAGln amidotransferase A subunit or related amidase	GatA	Aminoacyl-tRNA synthetases		3H0L
COG1024@COG1024	6.9	-3.4	26	360	I	Enoyl-CoA hydratase/carnithine racemase	CaiD	Fatty acid biosynthesis		1DCI	I	Enoyl-CoA hydratase/carnithine racemase	CaiD	Fatty acid biosynthesis		1DCI
COG1587@COG0113	6.9	-3.4	41.9	326	H	Uroporphyrinogen-III synthase	HemD	Heme biosynthesis		1JR2	H	Delta-aminolevulinic acid dehydratase, porphobilinogen synthase	HemB	Heme biosynthesis		1I8J
COG1775@COG1924	6.9	-3.1	24.9	187	EQ	Benzoyl-CoA reductase/2-hydroxyglutaryl-CoA dehydratase subunit, BcrC/BadD/HgdB	HgdB			3O3M	I	Activator of 2-hydroxyglutaryl-CoA dehydratase (HSP70-class ATPase domain)	YjiL			1HUX
COG1898@COG1088	6.9	-3.1	21	229	M	dTDP-4-dehydrorhamnose 3,5-epimerase or related enzyme	RfbC			1DZR	M	dTDP-D-glucose 4,6-dehydratase	RfbB			1G1A
COG3328@COG3328	6.9	-26	87.9	118	X	Transposase (or an inactivated derivative)	IS285				X	Transposase (or an inactivated derivative)	IS285
COG0157@COG0379	7	-4.8	25.25	100	H	Nicotinate-nucleotide pyrophosphorylase	NadC	NAD biosynthesis		1O4U	H	Quinolinate synthase	NadA	NAD biosynthesis		4HHE
COG0265@COG2256	7	1.5	38	112	O	Periplasmic serine protease, S1-C subfamily, contain C-terminal PDZ domain	DegQ			2HGA	L	Replication-associated recombination protein RarA (DNA-dependent ATPase)	RarA			3PVS
COG0303@COG1977	7	-4	18.8	105	H	Molybdopterin Mo-transferase (molybdopterin biosynthesis)	MoeA	Molybdopterin biosynthesis		2NQU	H	Molybdopterin synthase sulfur carrier subunit MoaD	MoaD	Molybdopterin biosynthesis		1FM0
COG0337@COG0232	7	-4	47	100	E	3-dehydroquinate synthetase	AroB	Aromatic amino acid biosynthesis		3ZOK	F	dGTP triphosphohydrolase	Dgt			6OI7
COG0523@COG1429	7	3	46	150	R	Zinc metallochaperone YeiR/ZagA and related GTPases, G3E family	YejR			1NIJ	H	Cobalamin biosynthesis protein CobN, Mg-chelatase	CobN	Cobalamine/B12 biosynthesis		4ZHJ
COG0640@COG2391	7	-4	49	139	K	DNA-binding transcriptional regulator, ArsR family	ArsR			3F6V	R	Uncharacterized membrane protein YedE/YeeE, contains two sulfur transport domains	YedE
COG0654@COG0654	7	-4	34	271	HC	2-polyprenyl-6-methoxyphenol hydroxylase and related FAD-dependent oxidoreductases	UbiH	Ubiquinone biosynthesis		1BF3	HC	2-polyprenyl-6-methoxyphenol hydroxylase and related FAD-dependent oxidoreductases	UbiH	Ubiquinone biosynthesis		1BF3
COG0711@COG0711	7	1	16	359	C	FoF1-type ATP synthase, membrane subunit b or b'	AtpF	FoF1-type ATP synthase		1B9U	C	FoF1-type ATP synthase, membrane subunit b or b'	AtpF	FoF1-type ATP synthase		1B9U
COG0713@COG1009	7	2	21	1184	C	NADH:ubiquinone oxidoreductase subunit 11 or 4L (chain K)	NuoK	NADH dehydrogenase		4HE8	C	Membrane H+-translocase/NADH:ubiquinone oxidoreductase subunit 5 (chain L)/Multisubunit Na+/H+ antiporter, MnhA subunit	NuoL	NADH dehydrogenase		3RKO
COG0725@COG4149	7	-1.1	36.6	918	P	ABC-type molybdate transport system, periplasmic Mo-binding protein ModA	ModA	Molybdopterin biosynthesis		1AMF	P	ABC-type molybdate transport system, permease component ModB	ModB	Molybdopterin biosynthesis
COG0787@COG1066	7	-1	72	110	M	Alanine racemase	Alr	Mureine biosynthesis		1BD0	L	DNA repair protein RadA/Sms, contains AAA+ ATPase domain	Sms			5LKM
COG0802@COG0860	7	-5.5	48	352	J	tRNA A37 threonylcarbamoyladenosine biosynthesis protein TsaE	TsaE	tRNA modification		1FL9	M	N-acetylmuramoyl-L-alanine amidase	AmiC			1JWQ
COG1008@COG1007	7	-1	18	1178	C	NADH:ubiquinone oxidoreductase subunit 4 (chain M)	NuoM	NADH dehydrogenase		6HUM	C	NADH:ubiquinone oxidoreductase subunit 2 (chain N)	NuoN	NADH dehydrogenase		4HE8
COG1028@COG2030	7	-0.4	30.5	276	I	NAD(P)-dependent dehydrogenase, short-chain alcohol dehydrogenase family	FabG	Fatty acid biosynthesis		6L1H	I	Acyl-CoA dehydratase PaaZ	MaoC			5ZY8
COG1440@COG1447	7	0.9	29.9	115	G	Phosphotransferase system cellobiose-specific component IIB	CelA			1E2B	G	Phosphotransferase system cellobiose-specific component IIA	CelC			1E2A
COG1529@COG1975	7	-0.8	34	153	C	Aldehyde, CO or xanthine dehydrogenase, Mo-binding subunit	CoxL	Non-phosphorylated Entner-Doudoroff pathway		1DGJ	O	Molybdoenzyme maturation factor PaoD (Mo cofactor insertion), XdhC/CoxF family	XdhC			2WE7
COG1987@COG1684	7	1.9	17	777	N	Flagellar biosynthesis protein FliQ	FliQ			6F2D	N	Flagellar biosynthesis protein FliR	FliR			6S3R
COG2747@COG3418	7	2	21	175	KN	Negative regulator of flagellin synthesis (anti-sigma28 factor)	FlgM				NU	Flagellar biosynthesis/type III secretory pathway chaperone FlgN	FlgN			2FUP
COG2814@COG1538	7	-1	37	149	G	Predicted arabinose efflux permease AraJ, MFS family	AraJ			4LDS	M	Outer membrane protein TolC	TolC			1EK9
COG3552@COG1975	7	-4	25.6	147	S	Uncharacterized protein CoxE, contains von Willebrand factor type A (vWA) domain	CoxE				O	Molybdoenzyme maturation factor PaoD (Mo cofactor insertion), XdhC/CoxF family	XdhC			2WE7
COG4535@COG0815	7	-1	53	299	P	Mg2+ and Co2+ transporter CorC, contains CBS pair and CorC-HlyC domains	CorC			4HG0	M	Apolipoprotein N-acyltransferase	Lnt			6NWR
COG1239@COG4867	7.05	-3.4	44.6	102	H	Mg-chelatase subunit ChlI	ChlI			1G8P	S	Uncharacterized conserved protein, contains von Willebrand factor type A (vWFA) domain
COG2165@COG4970	7.1	-8	51	115	NUW	Type II secretory pathway, pseudopilin PulG	PulG			1AY2	NW	Type IV pilus assembly protein FimT	FimT
COG0304@COG0571	7.2	0.4	48.2	252	IQ	3-oxoacyl-(acyl-carrier-protein) synthase	FabB	Fatty acid biosynthesis		2UV8	K	dsRNA-specific ribonuclease	Rnc			1DI2
COG0845@COG0577	7.3	-4	50.9	461	MV	Multidrug efflux pump subunit AcrA (membrane-fusion protein)	AcrA			1T5E	V	ABC-type antimicrobial peptide transport system, permease component	SalY
COG1215@COG0438	7.3	-3.55	43.2	116	N	Glycosyltransferase, catalytic subunit of cellulose synthase and poly-beta-1,6-N-acetylglucosamine synthase	BcsA			4HG6	M	Glycosyltransferase involved in cell wall bisynthesis	RfaB			2IV7
COG0204@COG0761	7.4	-6.1	53.9	114	I	1-acyl-sn-glycerol-3-phosphate acyltransferase	PlsC	Phospholipid biosynthesis		1IUQ	I	4-Hydroxy-3-methylbut-2-enyl diphosphate reductase IspH	IspH	Isoprenoid biosynthesis		3DNF
COG2202@COG2202	7.5	-4	73	236	T	PAS domain	PAS			2MWG	T	PAS domain	PAS			2MWG
COG0255@COG0186	7.6	-1	14.9	1536	J	Ribosomal protein L29	RpmC	Ribosome 50S subunit		1VS6	J	Ribosomal protein S17	RpsQ	Ribosome 30S subunit		4V4H
COG0324@COG0253	7.6	-3.4	19.6	145	J	tRNA A37 N6-isopentenylltransferase MiaA	MiaA	tRNA modification		2ZM5	E	Diaminopimelate epimerase	DapF	Lysine biosynthesis		1BWZ
COG0329@COG0289	7.6	-3.2	31.8	261	EM	4-hydroxy-tetrahydrodipicolinate synthase/N-acetylneuraminate lyase	DapA	Lysine biosynthesis		2R91	E	4-hydroxy-tetrahydrodipicolinate reductase	DapB	Lysine biosynthesis		1ARZ
COG2822@COG2837	7.6	-0.4	24.9	215	P	Iron uptake system EfeUOB, periplasmic (or lipoprotein) component EfeO/EfeM	EfeO			3AT7	P	Periplasmic deferrochelatase/peroxidase EfeB	EfeB			2D3Q
COG2919@COG1507	7.6	-3.4	47.6	143	D	Cell division protein FtsB	FtsB			4IFF	S	Uncharacterized conserved protein, DUF501 family
COG0812@COG1589	7.7	-4	128.9	107	M	UDP-N-acetylenolpyruvoylglucosamine reductase	MurB	Mureine biosynthesis		2MBR	D	Cell division septal protein FtsQ	FtsQ			1YR1
COG1216@COG1216	7.75	-4	41.95	188	G	Glycosyltransferase, GT2 family	WcaE			2Z86	G	Glycosyltransferase, GT2 family	WcaE			2Z86
COG0045@COG0074	7.8	-1	21	1220	C	Succinyl-CoA synthetase, beta subunit	SucC	TCA cycle		1SCU	C	Succinyl-CoA synthetase, alpha subunit	SucD	TCA cycle		1CQI
COG1730@COG0552	7.8	3.8	32.8	108	O	Prefoldin subunit 5	GIM5			6NR8	U	Signal recognition particle GTPase FtsY	FtsY			4AK9
COG1357@COG1357	7.9	-4	121.9	153	S	Uncharacterized conserved protein YjbI, contains pentapeptide repeats	YjbI			2BM4	S	Uncharacterized conserved protein YjbI, contains pentapeptide repeats	YjbI			2BM4
COG1748@COG0019	7.9	-1.1	66	151	E	Saccharopine dehydrogenase, NADP-dependent	Lys9	Lysine biosynthesis		1E5L	E	Diaminopimelate decarboxylase	LysA	Lysine biosynthesis		1D7K
COG3649@COG1688	7.9	1.9	16.65	100	V	CRISPR-Cas system type I effector complex subunit Cas7, RAMP superfamily	Cas7	CRISPR-Cas system			V	CRISPR/Cas system-associated protein Cas5, RAMP superfamily	Cas5	CRISPR-Cas system
COG3935@COG0177	7.9	0.6	20.9	101	L	DNA replication protein DnaD	DnaD			2I5U	L	Endonuclease III	Nth			4UOB
COG0577@COG1136	7.95	0	36.9	1024	V	ABC-type antimicrobial peptide transport system, permease component	SalY				M	ABC-type lipoprotein export system, ATPase component	LolD			5GKO
COG0087@COG0088	8	-1	18	1661	J	Ribosomal protein L3	RplC	Ribosome 50S subunit		1VS6	J	Ribosomal protein L4	RplD	Ribosome 50S subunit		1VS6
COG0107@COG0140	8	-4	41	203	E	Imidazole glycerol phosphate synthase subunit HisF	HisF	Histidine biosynthesis		1OX4	E	Phosphoribosyl-ATP pyrophosphohydrolase	HisI2	Histidine biosynthesis		6J22
COG0109@COG1999	8	-1	25	151	HI	Polyprenyltransferase (heme O synthase)	CyoE				O	Cytochrome oxidase Cu insertion factor, SCO1/SenC/PrrC family	Sco1			1ON4
COG0179@COG0625	8	-4	22.5	184	Q	2-keto-4-pentenoate hydratase/2-oxohepta-3-ene-1,7-dioic acid hydratase (catechol pathway)	YcgM			1GTT	O	Glutathione S-transferase	GstA			1A0F
COG0239@COG1993	8	-3.4	16	229	DP	Fluoride ion exporter CrcB/FEX, affects chromosome condensation	CrcB			5A40	T	PII-like signaling protein				1O51
COG0277@COG0277	8	-1	52	386	C	FAD/FMN-containing lactate dehydrogenase/glycolate oxidase	GlcD			1AHU	C	FAD/FMN-containing lactate dehydrogenase/glycolate oxidase	GlcD			1AHU
COG0319@COG1253	8	-3.4	32	461	J	ssRNA-specific RNase YbeY, 16S rRNA maturation enzyme	YbeY	16S rRNA modification		1XM5	R	Hemolysin-related protein, contains CBS domains, UPF0053 family	TlyC			2NQW
COG0328@COG0847	8	-1	45	165	L	Ribonuclease HI	RnhA			1LAW	L	DNA polymerase III, epsilon subunit or related 3'-5' exonuclease	DnaQ			1J53
COG0360@COG2965	8	5	25	237	J	Ribosomal protein S6	RpsF	Ribosome 30S subunit		4V4H	L	Primosomal replication protein N	PriB			2PNH
COG0377@COG0852	8	-3.4	25	1178	C	NADH:ubiquinone oxidoreductase 20 kD subunit (chain B) or related Fe-S oxidoreductase	NuoB	NADH dehydrogenase		2FUG	C	NADH:ubiquinone oxidoreductase 27 kD subunit (chain C)	NuoC	NADH dehydrogenase
COG0407@COG1981	8	-1	34.5	104	H	Uroporphyrinogen-III decarboxylase HemE	HemE	Heme biosynthesis		2DG5	H	Protoporphyrinogen oxidase HemJ (unrelated to HemG or HemY)	HemJ
COG0612@COG1670	8	-1	30	137	R	Predicted Zn-dependent peptidase, M16 family	PqqL			6OFS	JO	Protein N-acetyltransferase, RimJ/RimL family	RimL			1S7F
COG0696@COG4942	8	-4	32	262	G	Phosphoglycerate mutase (BPG-independent), AlkP superfamily	GpmI	Glycolysis		1EJJ	D	Septal ring factor EnvC, activator of murein hydrolases AmiA and AmiB	EnvC
COG0776@COG0789	8	-17	40.5	432	L	Bacterial nucleoid DNA-binding protein IHF-alpha	HimA			1B8Z	K	DNA-binding transcriptional regulator, MerR family	SoxR			2VZ4
COG0784@COG0745	8	-4	71.9	278	T	CheY-like REC (receiver) domain, includes chemotaxis protein CheY and sporulation regulator Spo0F	CheY			6QRJ	TK	DNA-binding response regulator, OmpR family, contains REC and winged-helix (wHTH) domain	OmpR			1XHF
COG0799@COG1576	8	1	36	568	J	Ribosomal silencing factor RsfS, regulates association of 30S and 50S subunits	RsfS			6SJ6	J	23S rRNA pseudoU1915 N3-methylase RlmH	RlmH	23S rRNA modification		1NS5
COG0824@COG0811	8	-4	102	492	I	Acyl-CoA thioesterase FadM	FadM	Menaquinone biosynthesis		2FUJ	U	Biopolymer transport protein ExbB/TolQ	TolQ			5SV0
COG1004@COG0451	8	-2.8	29.2	217	M	UDP-glucose 6-dehydrogenase	Ugd			1DLI	M	Nucleoside-diphosphate-sugar epimerase	WcaG			2X4G
COG1216@COG0463	8	-3.4	56.6	175	G	Glycosyltransferase, GT2 family	WcaE			2Z86	M	Glycosyltransferase involved in cell wall bisynthesis	WcaA			5MLZ
COG1566@COG2814	8	-4	27.5	788	V	Multidrug resistance efflux pump EmrA	EmrA			4TKO	G	Predicted arabinose efflux permease AraJ, MFS family	AraJ			4LDS
COG1959@COG0719	8	-4	28	163	K	DNA-binding transcriptional regulator, IscR family	IscR			1XD7	O	Fe-S cluster assembly scaffold protein SufB	SufB			1VH4
COG2001@COG0275	8	-1	36	1206	J	MraZ, DNA-binding transcriptional regulator and inhibitor of RsmH methyltransferase activity	MraZ			1N0E	J	16S rRNA C1402 N4-methylase RsmH	RmsH	16S rRNA modification		1M6Y
COG2057@COG0183	8	-3.4	26.1	248	I	Acyl-CoA:acetate/3-ketoacid CoA transferase, beta subunit	AtoA			5DBN	I	Acetyl-CoA acetyltransferase	PaaJ	Fatty acid biosynthesis		1AFW
COG2891@COG0424	8	3	24	142	M	Cell shape-determining protein MreD	MreD				Q	7-methyl-GTP pyrophosphatase and related NTP pyrophosphatases, Maf/HAM1 superfamily	Maf			2P5X
COG4671@COG0438	8	-4	40.9	103	R	Predicted glycosyl transferase					M	Glycosyltransferase involved in cell wall bisynthesis	RfaB			2IV7
COG4965@COG2064	8	-1.9	16.95	852	UW	Flp pilus assembly protein TadB	TadB				W	Flp pilus assembly protein TadC	TadC
COG0601@COG0444	8.1	-3.4	73.6	133	EP	ABC-type dipeptide/oligopeptide/nickel transport system, permease component	DppB				EP	ABC-type dipeptide/oligopeptide/nickel transport system, ATPase component	DppD			4FWI
COG5282@COG0037	8.1	-0.4	43.6	116	O	Zn-dependent metallopeptidase, zincin/DUF2342 superfamily	Zincin			3CMN	J	tRNA(Ile)-lysidine synthase TilS/MesJ	TilS	tRNA modification		1NI5
COG0294@COG1624	8.2	-5.8	39.2	153	H	Dihydropteroate synthase	FolP	Folate biosynthesis		1AD1	T	c-di-AMP synthetase, contains DisA_N domain	DisA			2FB5
COG1841@COG0200	8.2	2	24.2	1437	J	Ribosomal protein L30/L7E	RpmD	Ribosome 50S subunit		1VS6	J	Ribosomal protein L15	RplO	Ribosome 50S subunit		1VS6
COG4191@COG0745	8.2	-3.8	72	101	T	Signal transduction histidine kinase regulating C4-dicarboxylate transport system				4GCZ	TK	DNA-binding response regulator, OmpR family, contains REC and winged-helix (wHTH) domain	OmpR			1XHF
COG1925@COG1080	8.3	-3.1	50	710	TG	HPr or related phosphotransfer protein	PtsH			1CM2	G	Phosphoenolpyruvate-protein kinase (PTS system EI component in bacteria)	PtsA			1EZA
COG0668@COG4481	8.4	-3.1	21.9	104	M	Small-conductance mechanosensitive channel	MscS			2OAU	S	Uncharacterized conserved protein, DUF951 family
COG0018@COG0019	8.6	2.6	58.6	115	J	Arginyl-tRNA synthetase	ArgS	Aminoacyl-tRNA synthetases		1BS2	E	Diaminopimelate decarboxylase	LysA	Lysine biosynthesis		1D7K
COG0019@COG0460	8.6	-3.4	73.6	154	E	Diaminopimelate decarboxylase	LysA	Lysine biosynthesis		1D7K	E	Homoserine dehydrogenase	ThrA	Methionine biosynthesis		5AVO
COG0112@COG0190	8.6	-3.2	76.6	100	E	Glycine/serine hydroxymethyltransferase	GlyA	Serine biosynthesis		1BJ4	H	5,10-methylene-tetrahydrofolate dehydrogenase/Methenyl tetrahydrofolate cyclohydrolase	FolD			1A4I
COG0484@COG0789	8.6	-0.4	32.6	223	O	DnaJ-class molecular chaperone with C-terminal Zn finger domain	DnaJ			1BQ0	K	DNA-binding transcriptional regulator, MerR family	SoxR			2VZ4
COG1028@COG0304	8.6	-3.4	26	283	I	NAD(P)-dependent dehydrogenase, short-chain alcohol dehydrogenase family	FabG	Fatty acid biosynthesis		6L1H	IQ	3-oxoacyl-(acyl-carrier-protein) synthase	FabB	Fatty acid biosynthesis		2UV8
COG1146@COG0436	8.6	-0.4	23.1	152	F	NAD-dependent dihydropyrimidine dehydrogenase, PreA subunit	PreA				E	Aspartate/methionine/tyrosine aminotransferase	AspB	Isoleucine, leucine, valine biosynthesis		2O0R
COG3321@COG3321	8.6	-4	53.6	461	Q	Acyl transferase domain in polyketide synthase (PKS) enzymes	PksD			6IYO	Q	Acyl transferase domain in polyketide synthase (PKS) enzymes	PksD			6IYO
COG1028@COG1070	8.75	-3.4	39.9	120	I	NAD(P)-dependent dehydrogenase, short-chain alcohol dehydrogenase family	FabG	Fatty acid biosynthesis		6L1H	G	Sugar (pentulose or hexulose) kinase	XylB	Non-phosphorylated Entner-Doudoroff pathway		4C23
COG0784@COG2201	8.8	-4	45	382	T	CheY-like REC (receiver) domain, includes chemotaxis protein CheY and sporulation regulator Spo0F	CheY			6QRJ	T	Chemotaxis response regulator CheB, contains REC and protein-glutamate methylesterase domains	CheB			1A2O
COG1209@COG1088	8.8	-3.3	31.9	115	M	dTDP-glucose pyrophosphorylase	RmlA1			1FXO	M	dTDP-D-glucose 4,6-dehydratase	RfbB			1G1A
COG0248@COG0855	8.9	-3.1	43.7	133	FT	Exopolyphosphatase/pppGpp-phosphohydrolase	GppA			1T6C	P	Polyphosphate kinase	Ppk			1XDO
COG0413@COG0414	8.9	-3.1	23	527	H	Ketopantoate hydroxymethyltransferase	PanB	Pantothenate/CoA biosynthesis		3VAV	H	Panthothenate synthetase	PanC	Pantothenate/CoA biosynthesis		1DIN
COG0438@COG0463	8.9	-4	50.2	825	M	Glycosyltransferase involved in cell wall bisynthesis	RfaB			2IV7	M	Glycosyltransferase involved in cell wall bisynthesis	WcaA			5MLZ
COG0463@COG1216	8.9	-4	59.9	227	M	Glycosyltransferase involved in cell wall bisynthesis	WcaA			5MLZ	G	Glycosyltransferase, GT2 family	WcaE			2Z86
COG0473@COG0065	8.9	2	35.9	186	CE	Isocitrate/isopropylmalate dehydrogenase	LeuB	TCA cycle		1GC9	E	Homoaconitase/3-isopropylmalate dehydratase large subunit	LeuC	Isoleucine, leucine, valine biosynthesis		4KP1
COG0835@COG1776	8.9	-0.1	17.9	103	T	Chemotaxis signal transduction protein CheW	CheW			2QDL	T	Phosphoaspartate phosphatase CheC, specific for CheY-P	CheC			2F9Z
COG1625@COG1160	8.9	-3.4	34.9	109	C	Fe-S oxidoreductase, related to NifB/MoaA family	NifB				J	Double Era-like domain GTPase Der	Der			1MKY
COG2052@COG0194	8.9	-2.6	16.9	255	M	Regulator of extracellular matrix RemA, YlzA/DUF370 family	RemA				F	Guanylate kinase	Gmk			1EX6
COG0019@COG0253	9	-1.1	36	169	E	Diaminopimelate decarboxylase	LysA	Lysine biosynthesis		1D7K	E	Diaminopimelate epimerase	DapF	Lysine biosynthesis		1BWZ
COG0065@COG0066	9	-1	20	1411	E	Homoaconitase/3-isopropylmalate dehydratase large subunit	LeuC	Isoleucine, leucine, valine biosynthesis		4KP1	E	3-isopropylmalate dehydratase small subunit	LeuD	Isoleucine, leucine, valine biosynthesis		3Q3W
COG0141@COG5328	9	-1	61	142	E	Histidinol dehydrogenase	HisD	Histidine biosynthesis		1K75	S	Uncharacterized conserved protein, UPF0262 family
COG0285@COG3147	9	-8	43	274	H	Folylpolyglutamate synthase/Dihydropteroate synthase	FolC	Folate biosynthesis		1W78	D	Cell division protein DedD (periplasmic protein involved in septation)	DedD
COG0321@COG0320	9	-4	62.3	484	H	Lipoate-protein ligase B	LipB	Lipoate biosynthesis		2QHT	H	Lipoate synthase	LipA	Lipoate biosynthesis		4U0O
COG0443@COG0633	9	1	32	289	O	Molecular chaperone DnaK (HSP70)	DnaK			3I33	C	Ferredoxin	Fdx			1KRH
COG0463@COG0438	9	-4	52.8	1013	M	Glycosyltransferase involved in cell wall bisynthesis	WcaA			5MLZ	M	Glycosyltransferase involved in cell wall bisynthesis	RfaB			2IV7
COG0520@COG2151	9	-4	15	146	E	Selenocysteine lyase/Cysteine desulfurase	CsdA			4LW2	O	Metal-sulfur cluster biosynthetic enzyme	PaaD			1UWD
COG0520@COG2166	9	-1	23	227	E	Selenocysteine lyase/Cysteine desulfurase	CsdA			4LW2	O	Sulfur transfer protein SufE, Fe-S cluster assembly	SufE			1MZG
COG0646@COG1410	9	-4	45	141	E	Methionine synthase I (cobalamin-dependent), methyltransferase domain	MetH1	Methionine biosynthesis		1LT7	E	Methionine synthase I, cobalamin-binding domain	MetH2	Methionine biosynthesis		4DJD
COG0845@COG3696	9	0	17	1248	MV	Multidrug efflux pump subunit AcrA (membrane-fusion protein)	AcrA			1T5E	P	Cu/Ag efflux pump CusA	CusA			3K07
COG1013@COG0167	9	-3.7	77.65	108	C	Pyruvate:ferredoxin oxidoreductase or related 2-oxoacid:ferredoxin oxidoreductase, beta subunit	PorB	Pyruvate oxidation		1B0P	F	Dihydroorotate dehydrogenase	PyrD	Pyrimidine biosynthesis		1GT8
COG1024@COG1804	9	-1.8	45.6	151	I	Enoyl-CoA hydratase/carnithine racemase	CaiD	Fatty acid biosynthesis		1DCI	I	Crotonobetainyl-CoA:carnitine CoA-transferase CaiB and related acyl-CoA transferases	CaiB			1P5H
COG1253@COG0815	9	-4	76	187	R	Hemolysin-related protein, contains CBS domains, UPF0053 family	TlyC			2NQW	M	Apolipoprotein N-acyltransferase	Lnt			6NWR
COG1589@COG0849	9	-4	42.1	883	D	Cell division septal protein FtsQ	FtsQ			1YR1	D	Cell division ATPase FtsA	FtsA			3WT0
COG1905@COG3411	9	-3.2	21.9	287	C	NADH:ubiquinone oxidoreductase 24 kD subunit (chain E)	NuoE	NADH dehydrogenase		5XF9	C	2Fe-2S ferredoxin		2Fe2S		1M2D
COG2087@COG2038	9	-4	41.6	145	H	Adenosyl cobinamide kinase/adenosyl cobinamide phosphate guanylyltransferase	CobU	Cobalamine/B12 biosynthesis		1C9K	H	NaMN:DMB phosphoribosyltransferase	CobT	Cobalamine/B12 biosynthesis		1D0S
COG2141@COG0600	9	-3.4	16	143	HR	Flavin-dependent oxidoreductase, luciferase family (includes alkanesulfonate monooxygenase SsuD and methylene tetrahydromethanopterin reductase)	SsuD	Pyrimidine degradation		1BRL	P	ABC-type nitrate/sulfonate/bicarbonate transport system, permease component	TauC
COG2166@COG2151	9	-0.8	48.7	108	O	Sulfur transfer protein SufE, Fe-S cluster assembly	SufE			1MZG	O	Metal-sulfur cluster biosynthetic enzyme	PaaD			1UWD
COG2226@COG3165	9	0	15	241	H	Ubiquinone/menaquinone biosynthesis C-methylase UbiE/MenG	UbiE	Biotin biosynthesis		4OBW	H	Ubiquinone biosynthesis protein UbiJ, contains SCP2 domain	UbiJ
COG2834@COG2256	9	-1	40	265	M	Outer membrane lipoprotein-sorting protein	LolA			1IWL	L	Replication-associated recombination protein RarA (DNA-dependent ATPase)	RarA			3PVS
COG2923@COG2168	9	6.85	14	220	J	Sulfur transfer complex TusBCD TusC component, DsrF family	DsrF			2D1P	J	Sulfur transfer complex TusBCD TusB component, DsrH family	TusB			1RHX
COG2987@COG2986	9	-1	32	115	E	Urocanate hydratase	HutU			1UWK	E	Histidine ammonia-lyase	HutH			1B8F
COG2993@COG4736	9	3	12	337	C	Cbb3-type cytochrome oxidase, cytochrome c subunit FixO	CcoO			3MK7	C	Cbb3-type cytochrome oxidase, subunit 3	CcoQ
COG3261@COG3260	9	-1	15	105	C	Ni,Fe-hydrogenase III large subunit	HycE2			6CFW	C	Ni,Fe-hydrogenase III small subunit	HycG			6CFW
COG3288@COG1282	9	-1	13	817	C	NAD/NADP transhydrogenase alpha subunit	PntA			1F8G	C	NAD/NADP transhydrogenase beta subunit	PntB			1D4O
COG3411@COG2945	9	-1	53	101	C	2Fe-2S ferredoxin		2Fe2S		1M2D	R	Alpha/beta superfamily hydrolase				2FUK
COG4107@COG4778	9	3	24	206	P	ABC-type phosphonate transport system, ATPase component PhnK	PhnK				P	Alpha-D-ribose 1-methylphosphonate 5-triphosphate synthase subunit PhnL	PhnL
COG4166@COG4174	9	5	32	281	E	ABC-type oligopeptide transport system, periplasmic component	OppA			1B05	Q	ABC-type microcin C transport system, permease component YejB	YejB
COG4582@COG3024	9	2	30	229	D	Cell division protein ZapD, interacts with FtsZ	ZapD			2OEZ	L	Endogenous inhibitor of DNA gyrase, YacG/DUF329 family	YacG			1LV3
COG4638@COG1018	9	1	36	201	PR	Phenylpropionate dioxygenase or related ring-hydroxylating dioxygenase, large terminal subunit	HcaE			4QDC	C	Flavodoxin/ferredoxin--NADP reductase	Fpr			3OZU
COG5268@COG3451	9	3	12	245	U	Type IV secretory pathway, TrbD component	TrbD				U	Type IV secretory pathway, VirB4 component	VirB4
COG1294@COG4988	9.1	-3.1	62.6	244	C	Cytochrome bd-type quinol oxidase, subunit 2	AppB			6RKO	CO	ABC-type transport system involved in cytochrome bd biosynthesis, ATPase and permease components	CydD
COG0500@COG0438	9.15	-4	68.1	126	QR	SAM-dependent methyltransferase	SmtA			5DNK	M	Glycosyltransferase involved in cell wall bisynthesis	RfaB			2IV7
COG1762@COG1762	9.15	-6.1	24.9	174	GT	Phosphotransferase system mannitol/fructose-specific IIA domain (Ntr-type)	PtsN			2OQ3	GT	Phosphotransferase system mannitol/fructose-specific IIA domain (Ntr-type)	PtsN			2OQ3
COG0201@COG0024	9.2	2	62	151	U	Preprotein translocase subunit SecY	SecY			1RH5	J	Methionine aminopeptidase	Map			3J2I
COG2373@COG4953	9.2	-4	65	337	R	Uncharacterized conserved protein YfaS, alpha-2-macroglobulin family	YfaS			2A73	M	Membrane carboxypeptidase/penicillin-binding protein PbpC	PbpC
COG0556@COG0178	9.25	2.9	45.05	244	L	Excinuclease UvrABC helicase subunit UvrB	UvrB			1C4O	L	Excinuclease UvrABC ATPase subunit	UvrA			2R6F
COG1846@COG0534	9.4	-3.7	74.4	208	K	DNA-binding transcriptional regulator, MarR family	MarR			1JGS	V	Na+-driven multidrug efflux pump, DinF/NorM/MATE family	NorM			3VVN
COG0042@COG2901	9.5	-4	25	326	J	tRNA-dihydrouridine synthase	DusA	tRNA modification		1VHN	K	DNA-binding protein Fis (factor for inversion stimulation)	Fis			1ETK
COG0673@COG0399	9.5	-4	43	140	R	Predicted dehydrogenase	MviM			3UUW	M	dTDP-4-amino-4,6-dideoxygalactose transaminase	WecE			4PIW
COG0761@COG2334	9.5	4	29	118	I	4-Hydroxy-3-methylbut-2-enyl diphosphate reductase IspH	IspH	Isoprenoid biosynthesis		3DNF	T	Ser/Thr protein kinase RdoA involved in Cpx stress response, MazF antagonist	SrkA	Threonine biosynthesis		1ZYL
COG1609@COG0524	9.5	-4	61.95	180	K	DNA-binding transcriptional regulator, LacI/PurR family	PurR			1BDH	G	Sugar or nucleoside kinase, ribokinase family	RbsK	Glycolysis		2QCV
COG0030@COG1947	9.6	-3.4	47.6	163	J	16S rRNA A1518 and A1519 N6-dimethyltransferase RsmA/KsgA/DIM1 (may also have DNA glycosylase/AP lyase activity)	RsmA	16S rRNA modification		1QYR	I	4-diphosphocytidyl-2C-methyl-D-erythritol kinase	IspE	Isoprenoid biosynthesis		1OJ4
COG1109@COG2835	9.6	-2.9	56.6	102	G	Phosphomannomutase	ManB			6MNV	J	RNA methyltransferase activator Trm112/YbaR	Trm112			2KPI
COG1203@COG1468	9.6	-3.2	36.9	154	V	CRISPR-Cas type I system-associated endonuclease/helicase Cas3	Cas3	CRISPR-Cas system			V	CRISPR/Cas system-associated exonuclease Cas4, RecB family	Cas4	CRISPR-Cas system		4R5Q
COG0180@COG1354	9.8	-1	50	167	J	Tryptophanyl-tRNA synthetase	TrpS	Aminoacyl-tRNA synthetases		3N9I	L	Chromatin segregation and condensation protein Rec8/ScpA/Scc1, kleisin family	ScpA			3W6J
COG0745@COG0784	9.8	-5.8	69	131	TK	DNA-binding response regulator, OmpR family, contains REC and winged-helix (wHTH) domain	OmpR			1XHF	T	CheY-like REC (receiver) domain, includes chemotaxis protein CheY and sporulation regulator Spo0F	CheY			6QRJ
COG2888@COG2092	9.8	3.8	13.1	117	R	Predicted RNA-binding protein involved in translation, contains Zn-ribbon domain, DUF1610 family					J	Translation elongation factor EF-1beta	EFB1	Translation factors		2B7B
COG0201@COG0563	9.9	-3.4	46.9	884	U	Preprotein translocase subunit SecY	SecY			1RH5	F	Adenylate kinase or related kinase	Adk	Pyrimidine biosynthesis		1AK2
COG0228@COG1837	9.9	2	22.3	664	J	Ribosomal protein S16	RpsP	Ribosome 30S subunit		4V4H	R	Predicted RNA-binding protein YlqC, contains KH domain, UPF0109 family	YlqC
COG0246@COG2721	9.9	-0.8	21.4	125	G	Mannitol-1-phosphate/altronate dehydrogenases	MtlD			1LJ8	G	Altronate dehydratase	UxaA			6U7L
COG0249@COG0323	9.9	-2.1	21.9	275	L	DNA mismatch repair ATPase MutS	MutS			1E3M	L	DNA mismatch repair ATPase MutL	MutL			1B62
COG0439@COG4770	9.9	0.4	23.9	119	I	Biotin carboxylase	AccC	Fatty acid biosynthesis		1BNC	I	Acetyl/propionyl-CoA carboxylase, alpha subunit	PccA			3U9S
COG0612@COG1028	9.9	-6.1	99	101	R	Predicted Zn-dependent peptidase, M16 family	PqqL			6OFS	I	NAD(P)-dependent dehydrogenase, short-chain alcohol dehydrogenase family	FabG	Fatty acid biosynthesis		6L1H
COG0619@COG0101	9.9	1.25	28.4	260	H	ECF-type transporter transmembrane protein EcfT	EcfT			4HZU	J	tRNA U38,U39,U40 pseudouridine synthase TruA	TruA	tRNA modification		1DJ0
COG0701@COG3689	9.9	-3.4	22.6	190	S	Uncharacterized membrane protein YraQ, UPF0718 family	YraQ				S	Uncharacterized membrane protein YcgQ, UPF0703/DUF1980 family	YcgQ
COG0714@COG4548	9.9	4	35	287	R	MoxR-like ATPase	MoxR	Cobalamine/B12 biosynthesis		2R44	P	Nitric oxide reductase activation protein	NorD
COG0800@COG0524	9.9	-3.4	44.9	221	G	2-keto-3-deoxy-6-phosphogluconate aldolase	Eda	Entner-Doudoroff pathway		2V81	G	Sugar or nucleoside kinase, ribokinase family	RbsK	Glycolysis		2QCV
COG1364@COG0548	9.9	-3.4	38.7	385	E	Glutamate N-acetyltransferase (ornithine transacetylase)	ArgJ	Arginine biosynthesis		1VRA	E	N-acetylglutamate kinase	ArgB	Arginine biosynthesis		3S6G
COG1869@COG1129	9.9	7	18.6	178	G	D-ribose pyranose/furanose isomerase RbsD	RbsD			1OGC	G	ABC-type sugar transport system, ATPase component	MglA
COG1982@COG0125	9.9	-3.1	29.9	138	E	Arginine/lysine/ornithine decarboxylase	LdcC			1C4K	F	Thymidylate kinase	Tmk	Thymidylate biosynthesis		3LV8
COG2189@COG3587	9.9	2	12	159	L	Adenine specific DNA methylase Mod	Mod			4ZCF	V	Restriction endonuclease, type III RM system	PM0699
COG2739@COG0541	9.9	5.9	16.6	274	K	Predicted DNA-binding protein YlxM, UPF0122 family	YlxM			1S7O	U	Signal recognition particle GTPase	Ffh			2V3C
COG3407@COG1577	9.9	-3.4	47.4	148	I	Mevalonate pyrophosphate decarboxylase	MVD1	Isoprenoid biosynthesis		1FI4	I	Mevalonate kinase	ERG12	Isoprenoid biosynthesis
COG4626@COG4695	9.9	-1	32.7	270	X	Phage terminase-like protein, large subunit, contains N-terminal HTH domain	YmfN				X	Phage portal protein BeeE	BeeE
COG0018@COG3087	10	2	31	263	J	Arginyl-tRNA synthetase	ArgS	Aminoacyl-tRNA synthetases		1BS2	D	Cell division protein FtsN	FtsN			1UTA
COG0031@COG1045	10	-0.4	55.6	193	E	Cysteine synthase	CysK	Cysteine biosynthesis		1FCJ	E	Serine acetyltransferase	CysE	Cysteine biosynthesis		1T3D
COG0077@COG0287	10	-3.4	32	109	E	Prephenate dehydratase	PheA2	Aromatic amino acid biosynthesis		1PHZ	E	Prephenate dehydrogenase	TyrA	Aromatic amino acid biosynthesis		2F1K
COG0213@COG1015	10	-1	53	159	F	Thymidine phosphorylase	DeoA	Pyrimidine salvage		1AZY	G	Phosphopentomutase	DeoB			3UN2
COG0242@COG0223	10	-0.4	36	929	J	Peptide deformylase	Def			1BS4	J	Methionyl-tRNA formyltransferase	Fmt			1FMT
COG0274@COG1012	10	4	31.2	188	F	Deoxyribose-phosphate aldolase	DeoC			1J2W	I	Acyl-CoA reductase or other NAD-dependent aldehyde dehydrogenase	AdhE	Proline degradation		1A4S
COG0342@COG0341	10	-0.3	15	1048	U	Preprotein translocase subunit SecD	SecD			3AQP	U	Preprotein translocase subunit SecF	SecF			2FYH
COG0369@COG0155	10	-1	27.2	230	FP	Flavoprotein (flavin reductase) subunit CysJ of sulfite and N-hydroxylaminopurine reductases	CysJ	Cysteine biosynthesis		1YKG	P	Sulfite reductase, beta subunit (hemoprotein)	CysI	Cysteine biosynthesis		1AOP
COG0395@COG3839	10	4	24	1401	G	ABC-type glycerol-3-phosphate transport system, permease component	UgpE			1VR4	G	ABC-type sugar transport system, ATPase component MalK	MalK			2ONK
COG0479@COG3029	10	1	12	114	C	Succinate dehydrogenase/fumarate reductase, Fe-S protein subunit	SdhB/FrdB	TCA cycle		6LUM	C	Fumarate reductase subunit C	FrdC			4KX6
COG0640@COG0346	10	-3.4	31	153	K	DNA-binding transcriptional regulator, ArsR family	ArsR			3F6V	Q	Catechol 2,3-dioxygenase or related enzyme, vicinal oxygen chelate (VOC) family	GloA			3R4Q
COG0722@COG1605	10	6	21	102	E	3-deoxy-D-arabino-heptulosonate 7-phosphate (DAHP) synthase	AroG1	Aromatic amino acid biosynthesis		6U8J	E	Chorismate mutase	PheA	Aromatic amino acid biosynthesis		1ECM
COG0772@COG0797	10	6	40	139	D	Peptodoglycan polymerase FtsW/RodA/SpoVE	FtsW			6BAR	M	Peptidoglycan lytic transglycosylase RlpA, contains C-terminal SPOR domain	RlpA			4AVR
COG0784@COG2204	10	-4	66	187	T	CheY-like REC (receiver) domain, includes chemotaxis protein CheY and sporulation regulator Spo0F	CheY			6QRJ	T	DNA-binding transcriptional response regulator, NtrC family, contains REC, AAA-type ATPase, and a Fis-type DNA-binding domains	AtoC			1ZY2
COG1028@COG1539	10	-2.3	39.5	116	I	NAD(P)-dependent dehydrogenase, short-chain alcohol dehydrogenase family	FabG	Fatty acid biosynthesis		6L1H	H	Dihydroneopterin aldolase	FolB	Folate biosynthesis		1B9L
COG1045@COG0031	10	-8.8	41	151	E	Serine acetyltransferase	CysE	Cysteine biosynthesis		1T3D	E	Cysteine synthase	CysK	Cysteine biosynthesis		1FCJ
COG1131@COG0308	10	-3.8	14	101	V	ABC-type multidrug transport system, ATPase component	CcmA			5DO7	E	Aminopeptidase N, contains DUF3458 domain	PepN			6ATK
COG1194@COG2924	10	-4	29	231	L	Adenine-specific DNA glycosylase, acts on AG and A-oxoG pairs	MutY			1KG2	PO	Fe-S cluster biosynthesis and repair protein YggX	YggX			1T07
COG1261@COG2063	10	-1	23	274	N	Flagellar basal body P-ring formation protein FlgA	FlgA			3VJP	N	Flagellar basal body L-ring protein FlgH	FlgH
COG2151@COG1018	10	1.6	19	227	O	Metal-sulfur cluster biosynthetic enzyme	PaaD			1UWD	C	Flavodoxin/ferredoxin--NADP reductase	Fpr			3OZU
COG2181@COG0760	10	3	40	115	CP	Nitrate reductase gamma subunit	NarI			1Y5L	O	Peptidyl-prolyl isomerase, parvulin family	SurA			2ZR5
COG2217@COG0789	10	-4	19	199	P	Cation-transporting P-type ATPase	ZntA			4BBJ	K	DNA-binding transcriptional regulator, MerR family	SoxR			2VZ4
COG2802@COG2835	10	-4	38	184	S	Uncharacterized conserved protein, LON_N-like domain, ASCH/PUA-like superfamily	LON/PUA			1ZBO	J	RNA methyltransferase activator Trm112/YbaR	Trm112			2KPI
COG2825@COG1044	10	3	29	479	MO	Periplasmic chaperone for outer membrane proteins, Skp family	HlpA			1SG2	M	UDP-3-O-[3-hydroxymyristoyl] glucosamine N-acyltransferase	LpxD	Lipid A biosynthesis		6P83
COG2965@COG0238	10	4	17	237	L	Primosomal replication protein N	PriB			2PNH	J	Ribosomal protein S18	RpsR	Ribosome 30S subunit		4V4H
COG3029@COG3080	10	9	13	115	C	Fumarate reductase subunit C	FrdC			4KX6	C	Fumarate reductase subunit D	FrdD			1KF6
COG3288@COG3288	10	-1	42	474	C	NAD/NADP transhydrogenase alpha subunit	PntA			1F8G	C	NAD/NADP transhydrogenase alpha subunit	PntA			1F8G
COG3549@COG3093	10	5.2	14	567	V	Plasmid maintenance system killer protein	HigB				V	Plasmid maintenance system antidote protein VapI, contains XRE-type HTH domain	VapI			4MCT
COG3665@COG3665	10	-3.4	14	171	S	Uncharacterized conserved protein YcgI, DUF1989 family	YcgI			3DI4	S	Uncharacterized conserved protein YcgI, DUF1989 family	YcgI			3DI4
COG3971@COG3836	10	0.5	19.5	136	Q	2-keto-4-pentenoate hydratase	MhpD			1SV6	G	2-keto-3-deoxy-L-rhamnonate aldolase RhmA	HpcH			1DXE
COG4223@COG3898	10	3	14	156	S	Uncharacterized conserved protein					S	Uncharacterized protein HemY, contains HemY_N domain and TPR repeats (unrelated to HemY-type protoporphyrinogen oxidase)	HemYx
COG4327@COG4147	10	1	17	417	S	Uncharacterized membrane protein, DUF4212 domain					C	Na+(or H+)/acetate symporter ActP	ActP
COG4786@COG1261	10	1	20	321	N	Flagellar basal body rod protein FlgG	FlgG			6JZR	N	Flagellar basal body P-ring formation protein FlgA	FlgA			3VJP
COG4790@COG4794	10	2	20.7	101	U	Type III secretory pathway, EscR/YscR component	EscR			6R6B	U	Type III secretory pathway, EscS/YscS component	EscS			6R6B
COG4969@COG2804	10	2	47	113	NW	Type IV pilus assembly protein, major pilin PilA	PilA			1AY2	NUW	Type II secretory pathway ATPase GspE/PulE or T4P pilus assembly pathway ATPase PilB	PulE			4KSR
COG5441@COG5564	10	-1	16.3	123	V	ATP-binding helicase-inhibiting domain, Tm-1/UPF0261 family	Tm-1N			3WRV	S	Predicted TIM-barrel enzyme				2P10
COG0119@COG0065	10.2	-2.25	56.6	260	E	Isopropylmalate/homocitrate/citramalate synthases	LeuA	Isoleucine, leucine, valine biosynthesis		4JN6	E	Homoaconitase/3-isopropylmalate dehydratase large subunit	LeuC	Isoleucine, leucine, valine biosynthesis		4KP1
COG1009@COG1008	10.2	-1	35	1339	C	Membrane H+-translocase/NADH:ubiquinone oxidoreductase subunit 5 (chain L)/Multisubunit Na+/H+ antiporter, MnhA subunit	NuoL	NADH dehydrogenase		3RKO	C	NADH:ubiquinone oxidoreductase subunit 4 (chain M)	NuoM	NADH dehydrogenase		6HUM
COG1012@COG0665	10.3	-3.4	74	108	I	Acyl-CoA reductase or other NAD-dependent aldehyde dehydrogenase	AdhE	Proline degradation		1A4S	E	Glycine/D-amino acid oxidase (deaminating)	DadA			3AWI
COG0344@COG0240	10.4	-0.05	24.9	172	I	Phospholipid biosynthesis protein PlsY, probable glycerol-3-phosphate acyltransferase	PlsY			5XJ5	C	Glycerol-3-phosphate dehydrogenase	GpsA	Isoprenoid biosynthesis		1EVY
COG2987@COG1228	10.4	-3.1	73.4	136	E	Urocanate hydratase	HutU			1UWK	Q	Imidazolonepropionase or related amidohydrolase	HutI			3OOQ
COG4948@COG1028	10.4	-3.4	31.9	160	MR	L-alanine-DL-glutamate epimerase or related enzyme of enolase superfamily	RspA	Non-phosphorylated Entner-Doudoroff pathway		1BKH	I	NAD(P)-dependent dehydrogenase, short-chain alcohol dehydrogenase family	FabG	Fatty acid biosynthesis		6L1H
COG0099@COG0522	10.5	-0.2	14.8	122	J	Ribosomal protein S13	RpsM	Ribosome 30S subunit		4V4H	J	Ribosomal protein S4 or related protein	RpsD	Ribosome 30S subunit		4V4H
COG5349@COG0494	10.5	-4	30	106	S	Uncharacterized conserved protein, DUF983 family					V	8-oxo-dGTP pyrophosphatase MutT and related house-cleaning NTP pyrophosphohydrolases, NUDIX family	MutT			4V14
COG2710@COG2710	10.55	-3.2	72	794	HP	Nitrogenase Mo-Fe protein NifD/coenzyme F430 biosynthesis subunit CfbD	NifD/CfbD			1FP4	HP	Nitrogenase Mo-Fe protein NifD/coenzyme F430 biosynthesis subunit CfbD	NifD/CfbD			1FP4
COG0005@COG1109	10.6	-3.4	30.6	121	F	Purine nucleoside phosphorylase	XapA	Purine salvage		1YQQ	G	Phosphomannomutase	ManB			6MNV
COG0130@COG0196	10.6	-0.1	36.9	439	J	tRNA U55 pseudouridine synthase TruB, may also work on U342 of tmRNA	TruB	tRNA modification		1K8W	H	FAD synthase	RibF	Riboflavin/FAD biosynthesis		1MRZ
COG0465@COG0302	10.6	1.6	52.6	158	O	ATP-dependent Zn proteases	HflB			1LV7	H	GTP cyclohydrolase I	FolE	Folate biosynthesis		1A8R
COG0743@COG0750	10.6	-1.65	42	1028	I	1-deoxy-D-xylulose 5-phosphate reductoisomerase	Dxr	Isoprenoid biosynthesis		1JVS	OK	Membrane-associated protease RseP, regulator of RpoE activity	RseP
COG1716@COG1716	10.6	-3.1	50.6	322	T	Forkhead associated (FHA) domain, binds pSer, pThr, pTyr	FHA			2FEZ	T	Forkhead associated (FHA) domain, binds pSer, pThr, pTyr	FHA			2FEZ
COG2025@COG0644	10.6	-3.4	31	243	C	Electron transfer flavoprotein, alpha subunit FixB	FixB			1EFP	C	Dehydrogenase (flavoprotein)	FixC			4OPU
COG0093@COG0198	10.8	2.6	17.95	1660	J	Ribosomal protein L14	RplN	Ribosome 50S subunit		4V4H	J	Ribosomal protein L24	RplX	Ribosome 50S subunit		1VS6
COG0596@COG0447	10.8	-3.1	17	151	HR	2-succinyl-6-hydroxy-2,4-cyclohexadiene-1-carboxylate synthase MenH and related esterases, alpha/beta hydrolase fold	MenH	Menaquinone biosynthesis		4MYS	H	1,4-Dihydroxy-2-naphthoyl-CoA synthase	MenB	Menaquinone biosynthesis		4ELS
COG1958@COG2126	10.8	-3.2	20.8	111	K	Small nuclear ribonucleoprotein (snRNP) homolog	LSM1			1B34	J	Ribosomal protein L37E	RPL37A	Archaeal ribosomal proteins
COG3261@COG1143	10.8	6.9	19.9	197	C	Ni,Fe-hydrogenase III large subunit	HycE2			6CFW	C	Formate hydrogenlyase subunit 6/NADH:ubiquinone oxidoreductase 23 kD subunit (chain I)	NuoI	NADH dehydrogenase		1B0P
COG4657@COG2878	10.85	-1	18.35	456	C	Na+-translocating ferredoxin:NAD+ oxidoreductase RNF, RnfA subunit	RnfA	Na+-translocating Fd:NADH oxidoreductase			C	Na+-translocating ferredoxin:NAD+ oxidoreductase RNF, RnfB subunit	RnfB	Na+-translocating Fd:NADH oxidoreductase
COG0113@COG0001	10.9	-3.1	47.55	272	H	Delta-aminolevulinic acid dehydratase, porphobilinogen synthase	HemB	Heme biosynthesis		1I8J	H	Glutamate-1-semialdehyde aminotransferase	HemL	Heme biosynthesis		2CFB
COG0243@COG0437	10.9	1.6	15	1339	C	Anaerobic selenocysteine-containing dehydrogenase	BisC			1EU1	C	Fe-S-cluster-containing dehydrogenase component (DMSO reductase)	HybA			2VPW
COG0272@COG4851	10.9	0.9	17.9	100	L	NAD-dependent DNA ligase	Lig			5TT5	R	Uncharacterized conserved protein involved in sex pheromone biosynthesis	CamS			2QX2
COG0317@COG1490	10.9	6.9	21.9	231	TK	(p)ppGpp synthase/hydrolase, HD superfamily	SpoT			1TDJ	J	D-aminoacyl-tRNA deacylase	Dtd			1J7G
COG0437@COG5557	10.9	-1	26.2	669	C	Fe-S-cluster-containing dehydrogenase component (DMSO reductase)	HybA			2VPW	C	Ni/Fe-hydrogenase 2 integral membrane subunit HybB	HybB
COG1145@COG1034	10.9	-0.1	20.9	139	C	Ferredoxin	NapF			6FAH	C	NADH dehydrogenase/NADH:ubiquinone oxidoreductase 75 kD subunit (chain G)	NuoG	NADH dehydrogenase		1C4A
COG1328@COG0602	10.9	-3.1	94	281	F	Anaerobic ribonucleoside-triphosphate reductase	NrdD	Thymidylate biosynthesis		4COI	H	Organic radical activating enzyme NrdG/QueE	QueE	tRNA modification
COG1459@COG4537	10.9	-0.1	19.9	110	NUW	Type II secretory pathway, component PulF	PulF			2VMA	X	Competence protein ComGC	ComGC
COG1586@COG0421	10.9	-4	69	162	E	S-adenosylmethionine decarboxylase	SpeD			1TLU	E	Spermidine synthase (polyamine aminopropyltransferase)	SpeE			6BQ2
COG1732@COG1174	10.9	2.9	57.6	201	M	Periplasmic glycine betaine/choline-binding (lipo)protein of an ABC-type transport system (osmoprotectant binding protein)	OsmF			4WEP	E	ABC-type proline/glycine betaine transport system, permease component	OpuBB
COG1994@COG1354	10.9	3.6	28	142	O	Zn-dependent protease (includes sporulation protein SpoIVFB)	SpoIVFB			3B4R	L	Chromatin segregation and condensation protein Rec8/ScpA/Scc1, kleisin family	ScpA			3W6J
COG2244@COG3956	10.9	-0.6	43.9	140	M	Membrane protein involved in the export of O-antigen and teichoic acid	RfbX				R	Uncharacterized conserved protein YabN, contains tetrapyrrole methylase and MazG-like pyrophosphatase domain	YabN
COG2815@COG1162	10.9	1.8	28.9	254	M	PASTA domain, binds beta-lactams	PASTA				J	Ribosome biogenesis GTPase RsgA	RsgA			1T9H
COG2376@COG2376	10.95	2.6	37.3	452	G	Dihydroxyacetone kinase	DAK1	Isoprenoid biosynthesis		1UN8	G	Dihydroxyacetone kinase	DAK1	Isoprenoid biosynthesis		1UN8
COG3464@COG3464	10.95	-8.9	94.75	188	X	Transposase					X	Transposase
COG4668@COG0246	10.95	-1.1	88	160	G	Mannitol/fructose-specific phosphotransferase system, IIA domain	MtlA2			1A3A	G	Mannitol-1-phosphate/altronate dehydrogenases	MtlD			1LJ8
COG0002@COG0548	11	0.1	25.7	241	E	N-acetyl-gamma-glutamylphosphate reductase	ArgC	Arginine biosynthesis		3DR3	E	N-acetylglutamate kinase	ArgB	Arginine biosynthesis		3S6G
COG0014@COG1057	11	-1	50	309	E	Gamma-glutamyl phosphate reductase	ProA	Proline biosynthesis		4GHK	H	Nicotinate-nucleotide adenylyltransferase NadD	NadD	NAD biosynthesis		1YUM
COG0070@COG0069	11	2	21	104	E	Glutamate synthase domain 3	GltB3	Glutamine biosynthesis		1EA0	E	Glutamate synthase domain 2	GltB2	Glutamine biosynthesis		1EA0
COG0070@COG0493	11	-1	48.6	893	E	Glutamate synthase domain 3	GltB3	Glutamine biosynthesis		1EA0	ER	NADPH-dependent glutamate synthase beta chain or related oxidoreductase	GltD	Glutamine biosynthesis		1H7X
COG0092@COG0197	11	1	19.2	1550	J	Ribosomal protein S3	RpsC	Ribosome 30S subunit		1VS6	J	Ribosomal protein L16/L10AE	RplP	Ribosome 50S subunit		1WKI
COG0156@COG1063	11	3.5	33.6	184	H	7-keto-8-aminopelargonate synthetase or related enzyme	BioF	Biotin biosynthesis		1BS0	ER	Threonine dehydrogenase or related Zn-dependent dehydrogenase	Tdh	Non-phosphorylated Entner-Doudoroff pathway		4A2C
COG0183@COG1024	11	-1	35.6	744	I	Acetyl-CoA acetyltransferase	PaaJ	Fatty acid biosynthesis		1AFW	I	Enoyl-CoA hydratase/carnithine racemase	CaiD	Fatty acid biosynthesis		1DCI
COG0200@COG0201	11	0.8	93.6	1631	J	Ribosomal protein L15	RplO	Ribosome 50S subunit		1VS6	U	Preprotein translocase subunit SecY	SecY			1RH5
COG0212@COG1692	11	-1	48	155	H	5-formyltetrahydrofolate cyclo-ligase	FAU1			1SBQ	T	2',3'- and 3',5'-cNMP phosphodiesterase YmdB, calcineurin family	YmdB			2CV9
COG0331@COG1028	11	-1.1	32.9	959	I	Malonyl CoA-acyl carrier protein transacylase	FabD	Fatty acid biosynthesis		1YXC	I	NAD(P)-dependent dehydrogenase, short-chain alcohol dehydrogenase family	FabG	Fatty acid biosynthesis		6L1H
COG0341@COG3737	11	3	39	125	U	Preprotein translocase subunit SecF	SecF			2FYH	S	Uncharacterized protein, contains Mth938-like domain
COG0360@COG0238	11	-1	25	636	J	Ribosomal protein S6	RpsF	Ribosome 30S subunit		4V4H	J	Ribosomal protein S18	RpsR	Ribosome 30S subunit		4V4H
COG0438@COG0367	11	-1	45	253	M	Glycosyltransferase involved in cell wall bisynthesis	RfaB			2IV7	E	Asparagine synthetase B (glutamine-hydrolyzing)	AsnB	Asparagine biosynthesis		2ETD
COG0448@COG0297	11	-1	71.9	317	G	Glucose-1-phosphate adenylyltransferase (ADP-glucose pyrophosphorylase)	GlgC			5MNI	G	Glycogen synthase	GlgA			1RZU
COG0470@COG0084	11	5	29	215	L	DNA polymerase III, delta prime subunit	HolB			1A5T	N	3'->5' ssDNA/RNA exonuclease TatD	TatD			1J6O
COG0493@COG0167	11	1.1	27.95	196	ER	NADPH-dependent glutamate synthase beta chain or related oxidoreductase	GltD	Glutamine biosynthesis		1H7X	F	Dihydroorotate dehydrogenase	PyrD	Pyrimidine biosynthesis		1GT8
COG0511@COG1883	11	8	19	201	I	Biotin carboxyl carrier protein	AccB	Fatty acid biosynthesis		1A6X	C	Na+-transporting oxaloacetate/methylmalonyl-CoA decarboxylase, beta subunit	OadB
COG0625@COG1600	11	-20	63	125	O	Glutathione S-transferase	GstA			1A0F	J	Epoxyqueuosine reductase QueG (queuosine biosynthesis)	QueG	tRNA modification		5D08
COG0625@COG2969	11	3	46	366	O	Glutathione S-transferase	GstA			1A0F	O	Stringent starvation protein B, binds SsrA peptide	SspB			1OU8
COG0760@COG0030	11	-4	62	114	O	Peptidyl-prolyl isomerase, parvulin family	SurA			2ZR5	J	16S rRNA A1518 and A1519 N6-dimethyltransferase RsmA/KsgA/DIM1 (may also have DNA glycosylase/AP lyase activity)	RsmA	16S rRNA modification		1QYR
COG0766@COG0040	11	-4	37	227	M	UDP-N-acetylglucosamine enolpyruvyl transferase	MurA	Mureine biosynthesis		1A2N	E	ATP phosphoribosyltransferase	HisG	Histidine biosynthesis		1H3D
COG0784@COG3706	11	-3.3	41	311	T	CheY-like REC (receiver) domain, includes chemotaxis protein CheY and sporulation regulator Spo0F	CheY			6QRJ	TK	Two-component response regulator, PleD family, consists of two REC domains and a diguanylate cyclase (GGDEF) domain	PleD			1W25
COG0810@COG0823	11	-1	49	125	M	Periplasmic protein TonB, links inner and outer membranes	TonB			1IHR	U	Periplasmic component TolB of the Tol biopolymer transport system	TolB			1C5K
COG0826@COG0826	11	4	19	327	J	23S rRNA C2501 and tRNA U34 5'-hydroxylation protein RlhA/YrrN/YrrO, U32 peptidase family	RlhA	23S rRNA modification		5D88	J	23S rRNA C2501 and tRNA U34 5'-hydroxylation protein RlhA/YrrN/YrrO, U32 peptidase family	RlhA	23S rRNA modification		5D88
COG0848@COG0848	11	2	35	527	U	Biopolymer transport protein ExbD	ExbD			2JWK	U	Biopolymer transport protein ExbD	ExbD			2JWK
COG1005@COG1143	11	1	26	1115	C	NADH:ubiquinone oxidoreductase subunit 1 (chain H)	NuoH	NADH dehydrogenase		6HUM	C	Formate hydrogenlyase subunit 6/NADH:ubiquinone oxidoreductase 23 kD subunit (chain I)	NuoI	NADH dehydrogenase		1B0P
COG1477@COG2991	11	2	28.5	124	HO	FAD:protein FMN transferase ApbE	ApbE			1VRM	CO	Na+-NQR maturation protein NqrM	NqrM	Na+-translocating NADH dehydrogenase
COG1561@COG0194	11	2	48	521	S	Uncharacterized stationary-phase protein YicC, UPF0701 family	YicC				F	Guanylate kinase	Gmk			1EX6
COG1966@COG2879	11	-3.4	63.6	247	CE	Carbon starvation protein CstA (peptide/pyruvate transporter)	CstA				S	Uncharacterized short protein YbdD, DUF466 family	YbdD
COG2086@COG2025	11	-1	25.9	1661	C	Electron transfer flavoprotein, alpha and beta subunits	FixA			5OL2	C	Electron transfer flavoprotein, alpha subunit FixB	FixB			1EFP
COG2141@COG2141	11	-3.4	37	341	HR	Flavin-dependent oxidoreductase, luciferase family (includes alkanesulfonate monooxygenase SsuD and methylene tetrahydromethanopterin reductase)	SsuD	Pyrimidine degradation		1BRL	HR	Flavin-dependent oxidoreductase, luciferase family (includes alkanesulfonate monooxygenase SsuD and methylene tetrahydromethanopterin reductase)	SsuD	Pyrimidine degradation		1BRL
COG2171@COG0624	11	1	44	157	E	Tetrahydrodipicolinate N-succinyltransferase	DapD	Lysine biosynthesis		3BXY	E	Acetylornithine deacetylase/Succinyl-diaminopimelate desuccinylase or related deacylase	ArgE	Arginine biosynthesis		1CG2
COG3043@COG3005	11	7	21	135	CP	Nitrate reductase cytochrome c-type subunit NapB	NapB			1JNI	C	Tetraheme cytochrome c subunit NapC of nitrate or TMAO reductase	NapC
COG3125@COG0109	11	11	14	115	C	Heme/copper-type cytochrome/quinol oxidase, subunit 4	CyoD				HI	Polyprenyltransferase (heme O synthase)	CyoE
COG3188@COG3539	11	0	27	215	NW	Outer membrane usher protein FimD/PapC	FimD			2KT6	N	Pilin (type 1 fimbrial protein)	FimA			2M5G
COG3832@COG3832	11	-1	39.6	130	I	Chalcone/flavanone-binding protein YndB, AHSA1/START/SRPBCC domain	YndB			2KTE	I	Chalcone/flavanone-binding protein YndB, AHSA1/START/SRPBCC domain	YndB			2KTE
COG4160@COG4598	11	7	21.5	108	E	ABC-type arginine/histidine transport system, permease component	ArtM				E	ABC-type histidine transport system, ATPase component	HisP			1B0U
COG4992@COG0078	11	-3.4	49	710	E	Acetylornithine/succinyldiaminopimelate/putrescine aminotransferase	ArgD	Arginine biosynthesis		2e+54	E	Ornithine carbamoyltransferase	ArgF	Arginine biosynthesis		1A1S
COG1053@COG0479	11.1	-0.4	22.2	1338	C	Succinate dehydrogenase/fumarate reductase, flavoprotein subunit	SdhA	TCA cycle		1KF6	C	Succinate dehydrogenase/fumarate reductase, Fe-S protein subunit	SdhB/FrdB	TCA cycle		6LUM
COG2957@COG0388	11.1	-4	48.95	172	E	Agmatine/peptidylarginine deiminase	AguA			1VKP	C	Omega-amidase YafV/Nit2, hydrolyzes alpha-ketoglutaramate	Nit2
COG1143@COG0839	11.2	-1.8	47	1079	C	Formate hydrogenlyase subunit 6/NADH:ubiquinone oxidoreductase 23 kD subunit (chain I)	NuoI	NADH dehydrogenase		1B0P	C	NADH:ubiquinone oxidoreductase subunit 6 (chain J)	NuoJ	NADH dehydrogenase		4HE8
COG5267@COG4102	11.2	5	27	514	S	Uncharacterized conserved protein, DUF1800 family					S	Uncharacterized conserved protein, DUF1501 family
COG0517@COG1806	11.4	7.9	23.4	140	T	CBS domain	CBS			1B3O	T	Regulator of PEP synthase PpsR, kinase-PPPase family (combines ADP:protein kinase and phosphorylase activities)	PpsR			5D0N
COG0714@COG3825	11.5	2	30	180	R	MoxR-like ATPase	MoxR	Cobalamine/B12 biosynthesis		2R44	S	Uncharacterized CoxE-like protein, contains von Willebrand factor type A (vWA) domain	CoxE2
COG1695@COG1131	11.5	-3.4	101.6	109	K	DNA-binding transcriptional regulator, PadR family	PadR			1XMA	V	ABC-type multidrug transport system, ATPase component	CcmA			5DO7
COG2226@COG0438	11.5	-4	85.9	118	H	Ubiquinone/menaquinone biosynthesis C-methylase UbiE/MenG	UbiE	Biotin biosynthesis		4OBW	M	Glycosyltransferase involved in cell wall bisynthesis	RfaB			2IV7
COG2870@COG0451	11.5	-4	42	106	M	ADP-heptose synthase, bifunctional sugar kinase/adenylyltransferase	RfaE			5X9Q	M	Nucleoside-diphosphate-sugar epimerase	WcaG			2X4G
COG0134@COG0133	11.6	-3.2	47.6	217	E	Indole-3-glycerol phosphate synthase	TrpC	Aromatic amino acid biosynthesis		6BMA	E	Tryptophan synthase beta chain	TrpB	Aromatic amino acid biosynthesis		2DH5
COG0632@COG2255	11.6	0.9	34.9	961	L	Holliday junction resolvasome RuvABC DNA-binding subunit	RuvA			1BDX	L	Holliday junction resolvasome RuvABC, ATP-dependent DNA helicase subunit RuvB	RuvB			1HQC
COG1120@COG0614	11.6	-3.4	44	537	PH	ABC-type cobalamin/Fe3+-siderophores transport system, ATPase component	FepC			2NQ2	P	ABC-type Fe3+-hydroxamate transport system, periplasmic component	FepB			1ESZ
COG1960@COG1960	11.6	-0.4	35.6	1371	I	Acyl-CoA dehydrogenase related to the alkylation response protein AidB	CaiA	Fatty acid biosynthesis		1BUC	I	Acyl-CoA dehydrogenase related to the alkylation response protein AidB	CaiA	Fatty acid biosynthesis		1BUC
COG0060@COG1734	11.9	-0.8	73.7	148	J	Isoleucyl-tRNA synthetase	IleS	Aminoacyl-tRNA synthetases		1FFY	K	RNA polymerase-binding transcription factor DksA	DksA			1TJL
COG0168@COG0569	11.9	3	30.9	539	P	Trk-type K+ transport system, membrane component	TrkG			3PJZ	PT	Trk/Ktr K+ transport system regulatory component TrkA/KtrA/KtrC, RCK domain	TrkA			4XTT
COG0347@COG0347	11.9	2.75	27.3	132	TE	Nitrogen regulatory protein PII	GlnK			2GW8	TE	Nitrogen regulatory protein PII	GlnK			2GW8
COG0706@COG1847	11.9	-2.1	49.5	624	M	Membrane protein insertase Oxa1/YidC/SpoIIIJ	YidC			3WO6	R	Predicted RNA-binding protein Jag (SpoIIIJ-associated), conains KH and R3H domains	Jag			3GKU
COG0740@COG4653	11.9	3	18.9	129	O	ATP-dependent protease ClpP, protease subunit	ClpP			1TG6	X	Predicted phage phi-C31 gp36 major capsid-like protein	gp36
COG0816@COG3906	11.9	7.9	34.9	152	JLK	YqgF/RuvX protein, pre-16S rRNA maturation RNase/Holliday junction resolvase/anti-termination factor	YqgF			1IV0	S	Uncharacterized conserved protein YrzB, UPF0473 family	YrzB
COG1358@COG0532	11.9	0.9	18.9	269	J	Ribosomal protein L7Ae or related RNA K-turn-binding protein	Rpl7Ae	Ribosome 50S subunit		4LCK	J	Translation initiation factor IF-2, a GTPase	InfB	Translation factors		5ME0
COG1490@COG0491	11.9	8.9	23.9	101	J	D-aminoacyl-tRNA deacylase	Dtd			1J7G	R	Glyoxylase or a related metal-dependent hydrolase, beta-lactamase superfamily II	GloB			1QH3
COG1774@COG4467	11.9	7.9	21.9	114	T	Cell fate regulator YaaT, PSP1 superfamily (controls sporulation, competence, biofilm development)	YaaT				L	Regulator of replication initiation timing YabA	YabA			5DOL
COG1807@COG0463	11.9	-4	55.6	135	M	PMT family glycosyltransferase ArnT/Agl22, involved in glycosylation of proteins and lipid IVA	ArnT			5EZM	M	Glycosyltransferase involved in cell wall bisynthesis	WcaA			5MLZ
COG2391@COG0425	11.9	-4	30.7	186	R	Uncharacterized membrane protein YedE/YeeE, contains two sulfur transport domains	YedE				JHO	Sulfur carrier protein TusA (tRNA thiolation, molybdenum cofactor biosynthesis)	TusA			1DCJ
COG2893@COG3444	11.9	-1	23	255	G	Phosphotransferase system, mannose/fructose-specific component IIA	ManX			1PDO	G	Phosphotransferase system, mannose/fructose/N-acetylgalactosamine-specific component IIB	AgaB			1BLE
COG4853@COG1235	11.9	3.9	39.9	115	T	YycI protein, regulator of the WalKR two-component signal transduction system	YycI			2O3O	P	Phosphoribosyl 1,2-cyclic phosphate phosphodiesterase	PhnP			6B9V
COG0102@COG0103	11.95	2	18.15	1684	J	Ribosomal protein L13	RplM	Ribosome 50S subunit		1VS6	J	Ribosomal protein S9	RpsI	Ribosome 30S subunit		4V4H
COG0152@COG1828	11.95	-3.2	64	406	F	Phosphoribosylaminoimidazole-succinocarboxamide synthase	PurC	Purine biosynthesis		1A48	F	Phosphoribosylformylglycinamidine (FGAM) synthase, PurS subunit	PurS	Purine biosynthesis		1GTD
COG0263@COG0014	11.95	0.2	46	658	E	Glutamate 5-kinase	ProB	Proline biosynthesis		2W21	E	Gamma-glutamyl phosphate reductase	ProA	Proline biosynthesis		4GHK
COG0022@COG0508	12	1.8	26	1404	C	Pyruvate/2-oxoglutarate/acetoin dehydrogenase complex, dehydrogenase (E1) component, beta subunit	AcoB	Pyruvate oxidation		2OZL	C	Pyruvate/2-oxoglutarate dehydrogenase complex, dihydrolipoamide acyltransferase (E2) component	AceF	Pyruvate oxidation		1B5S
COG0094@COG0199	12	5	20	1560	J	Ribosomal protein L5	RplE	Ribosome 50S subunit		1VS6	J	Ribosomal protein S14	RpsN	Ribosome 30S subunit		4V4H
COG0097@COG0256	12	8	22.2	1562	J	Ribosomal protein L6P/L9E	RplF	Ribosome 50S subunit		1VS6	J	Ribosomal protein L18	RplR	Ribosome 50S subunit		1VS6
COG0198@COG0094	12	-0.4	22.9	1547	J	Ribosomal protein L24	RplX	Ribosome 50S subunit		1VS6	J	Ribosomal protein L5	RplE	Ribosome 50S subunit		1VS6
COG0227@COG0267	12	10	20	635	J	Ribosomal protein L28	RpmB	Ribosome 50S subunit		2JZ6	J	Ribosomal protein L33	RpmG	Ribosome 50S subunit		1VS6
COG0304@COG0623	12	6	45	138	IQ	3-oxoacyl-(acyl-carrier-protein) synthase	FabB	Fatty acid biosynthesis		2UV8	I	Enoyl-[acyl-carrier-protein] reductase FabI	FabI	Fatty acid biosynthesis		1C14
COG0374@COG1969	12	9.9	25	159	C	Ni,Fe-hydrogenase I large subunit	HyaB			6FPI	C	Ni,Fe-hydrogenase I cytochrome b subunit	HyaC			4GD3
COG0395@COG5477	12	5	27	149	G	ABC-type glycerol-3-phosphate transport system, permease component	UgpE			1VR4	S	Predicted small integral membrane protein
COG0463@COG0451	12	-3.8	54.9	195	M	Glycosyltransferase involved in cell wall bisynthesis	WcaA			5MLZ	M	Nucleoside-diphosphate-sugar epimerase	WcaG			2X4G
COG0479@COG2938	12	1	67	178	C	Succinate dehydrogenase/fumarate reductase, Fe-S protein subunit	SdhB/FrdB	TCA cycle		6LUM	O	Succinate dehydrogenase flavin-adding protein, antitoxin component of the CptAB toxin-antitoxin module	SdhE			1PUZ
COG0494@COG3605	12	9	39	154	V	8-oxo-dGTP pyrophosphatase MutT and related house-cleaning NTP pyrophosphohydrolases, NUDIX family	MutT			4V14	T	Signal transduction protein containing GAF and PtsI domains	PtsP
COG0524@COG1609	12	3	61.25	124	G	Sugar or nucleoside kinase, ribokinase family	RbsK	Glycolysis		2QCV	K	DNA-binding transcriptional regulator, LacI/PurR family	PurR			1BDH
COG0640@COG0394	12	-4	40.95	292	K	DNA-binding transcriptional regulator, ArsR family	ArsR			3F6V	T	Protein-tyrosine-phosphatase	Wzb			4D74
COG0652@COG2908	12	3	46	322	O	Peptidyl-prolyl cis-trans isomerase (rotamase) - cyclophilin family	PpiB			4DGD	M	UDP-2,3-diacylglucosamine pyrophosphatase LpxH	LpxH			5WLY
COG0695@COG1780	12	-0.1	55.6	172	O	Glutaredoxin	GrxC			1AAZ	F	Flavodoxin NrdI, NrdF-interacting activator of class Ib ribonucleotide reductase	NrdI			1RLJ
COG1108@COG0803	12	-1.8	30.45	216	P	ABC-type Mn2+/Zn2+ transport system, permease component	ZnuB				P	ABC-type Zn uptake system ZnuABC, Zn-binding component ZnuA	ZnuA			1K0F
COG1157@COG2882	12	1	32.1	383	NU	Flagellar biosynthesis/type III secretory pathway ATPase FliI	FliI			5B0O	N	Flagellar biosynthesis chaperone FliJ	FliJ			3AJW
COG1256@COG1344	12	6.7	24	847	N	Flagellar hook-associated protein FlgK	FlgK			2D4Y	N	Flagellin and related hook-associated protein FlgL	FlgL			1IO1
COG1290@COG2857	12	-1	20	513	C	Cytochrome b subunit of the bc complex	QcrB/PetB			1VF5	C	Cytochrome c1	CYT1
COG1338@COG1987	12	8	26	669	N	Flagellar biosynthesis protein FliP	FliP			5H72	N	Flagellar biosynthesis protein FliQ	FliQ			6F2D
COG1392@COG0306	12	4.8	25.2	531	P	Phosphate transport regulator YkaA, distantly related to PhoU, UPF0111/DUF47 family	YkaA			2IIU	P	Phosphate/sulfate permease	PitA
COG1473@COG1473	12	-3.1	45	126	R	Metal-dependent amidase/aminoacylase/carboxypeptidase	AbgB	Lysine biosynthesis		3RAM	R	Metal-dependent amidase/aminoacylase/carboxypeptidase	AbgB	Lysine biosynthesis		3RAM
COG1704@COG1512	12	1	36	349	M	Magnetosome formation protein MamQ, lipoprotein antigen LemA family	LemA			2ETD	S	Uncharacterized membrane protein YgcG, contains a TPM-fold domain	YgcG			2KW7
COG1932@COG1605	12	-1	55	157	HE	Phosphoserine aminotransferase	SerC	Serine biosynthesis		1BJN	E	Chorismate mutase	PheA	Aromatic amino acid biosynthesis		1ECM
COG1952@COG0240	12	-1	33	255	U	Preprotein translocase subunit SecB	SecB			1OZB	C	Glycerol-3-phosphate dehydrogenase	GpsA	Isoprenoid biosynthesis		1EVY
COG1960@COG1804	12	-1	69	375	I	Acyl-CoA dehydrogenase related to the alkylation response protein AidB	CaiA	Fatty acid biosynthesis		1BUC	I	Crotonobetainyl-CoA:carnitine CoA-transferase CaiB and related acyl-CoA transferases	CaiB			1P5H
COG2181@COG0247	12	1.5	39	112	CP	Nitrate reductase gamma subunit	NarI			1Y5L	C	Fe-S cluster-containing oxidoreductase, includes glycolate oxidase subunit GlcF	GlpC
COG2197@COG0642	12	-4	81.6	124	TK	DNA-binding response regulator, NarL/FixJ family, contains REC and HTH domains	CitB			1A04	T	Signal transduction histidine kinase	BaeS			1JOY
COG2244@COG0438	12	-4	67	351	M	Membrane protein involved in the export of O-antigen and teichoic acid	RfbX				M	Glycosyltransferase involved in cell wall bisynthesis	RfaB			2IV7
COG2891@COG0768	12	3	29	201	M	Cell shape-determining protein MreD	MreD				DM	Cell division protein FtsI, peptidoglycan transpeptidase (Penicillin-binding protein 2)	FtsI			6HZQ
COG2938@COG1197	12	-1	50.5	140	O	Succinate dehydrogenase flavin-adding protein, antitoxin component of the CptAB toxin-antitoxin module	SdhE			1PUZ	LK	Transcription-repair coupling factor (superfamily II helicase)	Mfd			2EYQ
COG3278@COG2993	12	10	17	544	C	Cbb3-type cytochrome oxidase, subunit 1	CcoN			3MK7	C	Cbb3-type cytochrome oxidase, cytochrome c subunit FixO	CcoO			3MK7
COG3497@COG3498	12	2	18	224	X	Phage tail sheath protein FI				3J9Q	X	Phage tail tube protein FII				3J9Q
COG3761@COG1463	12	2	55	109	C	NADH:ubiquinone oxidoreductase NDUFA12 subunit (Leigh syndrome)	NDUFA12	NADH dehydrogenase			M	Periplasmic subunit MlaD of the ABC-type intermembrane phospholipid transporter Mla	MlaD			5UW8
COG4447@COG1033	12	1.5	32.5	156	R	Uncharacterized conserved protein related to plant photosystem II stability/assembly factor				2XBG	R	Predicted exporter protein, RND superfamily	MMPL			5KHN
COG5405@COG1220	12	2.7	44.9	791	O	ATP-dependent protease HslVU (ClpYQ), peptidase subunit	HslV			5JI3	O	ATP-dependent protease HslVU (ClpYQ), ATPase subunit HslU	HslU			1DO0
COG0287@COG0283	12.1	-3.4	70.1	108	E	Prephenate dehydrogenase	TyrA	Aromatic amino acid biosynthesis		2F1K	F	Cytidylate kinase	Cmk			3R20
COG2216@COG2156	12.1	9	28	525	P	K+ transport ATPase, ATPase subunit KdpB	KdpB			5MRW	P	K+-transporting ATPase, KdpC subunit	KdpC			5MRW
COG0659@COG0288	12.2	-0.8	44.2	110	P	Sulfate permease or related transporter, MFS superfamily	SUL1			3NY7	P	Carbonic anhydrase	CynT			1EKJ
COG0330@COG4877	12.4	4.6	30.6	194	O	Regulator of protease activity HflC, stomatin/prohibitin superfamily	HflC				S	Uncharacterized conserved protein
COG1104@COG0482	12.4	-0.4	38.9	224	E	Cysteine desulfurase/Cysteine sulfinate desulfinase IscS or related enzyme, NifS family	NifS			4IXO	J	tRNA U34 2-thiouridine synthase MnmA/TrmU, contains the PP-loop ATPase domain	MnmA	tRNA modification		2HMA
COG3053@COG3052	12.4	-4	24.45	100	C	Citrate lyase synthetase CitC	CitC				C	Acyl-carrier protein (citrate lyase gamma subunit)	CitD
COG0183@COG0318	12.5	-2.25	79.45	168	I	Acetyl-CoA acetyltransferase	PaaJ	Fatty acid biosynthesis		1AFW	I	O-succinylbenzoic acid-CoA ligase MenE or related acyl-CoA synthetase (AMP-forming)	MenE/FadK	Menaquinone biosynthesis		5EY9
COG0801@COG1428	12.5	-4	50.7	100	H	7,8-dihydro-6-hydroxymethylpterin pyrophosphokinase (folate biosynthesis)	FolK	Folate biosynthesis		1CBK	F	Deoxyadenosine/deoxycytidine kinase	Dck			1J90
COG2801@COG2842	12.5	-1	42	156	X	Transposase InsO and inactivated derivatives	Tra5				X	Bacteriophage DNA transposition protein, AAA+ family ATPase
COG3346@COG0498	12.5	3	83	112	O	Cytochrome oxidase assembly protein ShyY1	Shy1				E	Threonine synthase	ThrC	Threonine biosynthesis		1VB3
COG0037@COG0634	12.6	-2	36.9	419	J	tRNA(Ile)-lysidine synthase TilS/MesJ	TilS	tRNA modification		1NI5	F	Hypoxanthine-guanine phosphoribosyltransferase	HptA	Purine salvage		1G9S
COG0185@COG0091	12.6	4.2	22.9	1655	J	Ribosomal protein S19	RpsS	Ribosome 30S subunit		4V4H	J	Ribosomal protein L22	RplV	Ribosome 50S subunit		1VS6
COG0307@COG0108	12.6	-3.2	44.6	729	H	Riboflavin synthase alpha chain	RibC	Riboflavin/FAD biosynthesis		1I8D	H	3,4-dihydroxy-2-butanone 4-phosphate synthase	RibB	Riboflavin/FAD biosynthesis		1G57
COG2013@COG2013	12.6	4.65	46.35	104	C	AIM24 protein, required for mitochondrial respiration	AIM24			1YOX	C	AIM24 protein, required for mitochondrial respiration	AIM24			1YOX
COG3144@COG1843	12.7	8.9	18.65	288	N	Flagellar hook-length control protein FliK	FliK			2RRL	N	Flagellar hook-capping protein FlgD	FlgD			6IEF
COG0103@COG1644	12.8	7.8	18.3	108	J	Ribosomal protein S9	RpsI	Ribosome 30S subunit		4V4H	K	DNA-directed RNA polymerase, subunit N (RpoN/RPB10)	RPB10			1EF4
COG1960@COG2141	12.8	-1	43	138	I	Acyl-CoA dehydrogenase related to the alkylation response protein AidB	CaiA	Fatty acid biosynthesis		1BUC	HR	Flavin-dependent oxidoreductase, luciferase family (includes alkanesulfonate monooxygenase SsuD and methylene tetrahydromethanopterin reductase)	SsuD	Pyrimidine degradation		1BRL
COG2207@COG2764	12.8	5.6	70.6	196	K	AraC-type DNA-binding domain and AraC-containing proteins	AraC			1BL0	C	Zn-dependent glyoxalase, PhnB family	PhnB			5KEF
COG1148@COG1908	12.85	-3.8	62	210	C	Heterodisulfide reductase, subunit A (polyferredoxin)	HdrA			5ODC	C	Coenzyme F420-reducing hydrogenase, delta subunit	FrhD			5ODC
COG0034@COG0150	12.9	-3.3	57.6	401	F	Glutamine phosphoribosylpyrophosphate amidotransferase	PurF	Purine biosynthesis		1ECB	F	Phosphoribosylaminoimidazole (AIR) synthetase	PurM	Purine biosynthesis		1CLI
COG0124@COG0173	12.9	-1.1	38.7	362	J	Histidyl-tRNA synthetase	HisS	Aminoacyl-tRNA synthetases		1KMM	J	Aspartyl-tRNA synthetase	AspS	Aminoacyl-tRNA synthetases		1C0A
COG0236@COG3321	12.9	-4	59.9	151	I	Acyl carrier protein	AcpP	Fatty acid biosynthesis		1ACP	Q	Acyl transferase domain in polyketide synthase (PKS) enzymes	PksD			6IYO
COG0287@COG0128	12.9	1	35	316	E	Prephenate dehydrogenase	TyrA	Aromatic amino acid biosynthesis		2F1K	E	5-enolpyruvylshikimate-3-phosphate synthase	AroA	Aromatic amino acid biosynthesis		4N3P
COG0345@COG0762	12.9	-1	49	255	E	Pyrroline-5-carboxylate reductase	ProC	Proline biosynthesis		3GT0	O	Cytochrome b6 maturation protein CCB3/Ycf19 and related maturases, YggT family	Ycf19
COG0407@COG0276	12.9	-3.1	40.45	152	H	Uroporphyrinogen-III decarboxylase HemE	HemE	Heme biosynthesis		2DG5	H	Protoheme ferro-lyase (ferrochelatase)	HemH	Heme biosynthesis		1AK1
COG0511@COG0439	12.9	8	43	1179	I	Biotin carboxyl carrier protein	AccB	Fatty acid biosynthesis		1A6X	I	Biotin carboxylase	AccC	Fatty acid biosynthesis		1BNC
COG0643@COG0835	12.9	-0.4	30.45	624	T	Chemotaxis protein histidine kinase CheA	CheA			1B3Q	T	Chemotaxis signal transduction protein CheW	CheW			2QDL
COG0759@COG0706	12.9	2	36	918	M	Membrane-anchored protein YidD, putatitve component of membrane protein insertase Oxa1/YidC/SpoIIIJ	YidD				M	Membrane protein insertase Oxa1/YidC/SpoIIIJ	YidC			3WO6
COG0784@COG3190	12.9	2.9	21.9	111	T	CheY-like REC (receiver) domain, includes chemotaxis protein CheY and sporulation regulator Spo0F	CheY			6QRJ	N	Flagellar biogenesis protein FliO	FliO
COG1105@COG1762	12.9	-0.1	27.9	221	G	1-phosphofructokinase or 6-phosphofructokinase II	FruK			2ABQ	GT	Phosphotransferase system mannitol/fructose-specific IIA domain (Ntr-type)	PtsN			2OQ3
COG1534@COG1057	12.9	5.9	33.9	179	J	RNA-binding protein YhbY	YhbY			1JO0	H	Nicotinate-nucleotide adenylyltransferase NadD	NadD	NAD biosynthesis		1YUM
COG1760@COG1760	12.9	7.9	28.9	228	E	L-serine deaminase	SdaA			4RQO	E	L-serine deaminase	SdaA			4RQO
COG2148@COG0451	12.9	-3.2	60.9	127	M	Sugar transferase involved in LPS biosynthesis (colanic, teichoic acid)	WcaJ			5W7L	M	Nucleoside-diphosphate-sugar epimerase	WcaG			2X4G
COG3830@COG2848	12.9	8.9	28.9	227	T	ACT domain, binds amino acids and other small ligands	ACT			5IS2	D	Uncharacterized conserved protein, UPF0210 family				2HA9
COG3971@COG4569	12.9	-0.4	30.9	187	Q	2-keto-4-pentenoate hydratase	MhpD			1SV6	Q	Acetaldehyde dehydrogenase (acetylating)	MhpF			4JN6
COG4209@COG0395	12.9	8.9	20.9	766	G	ABC-type polysaccharide transport system, permease component	LplB			4TQU	G	ABC-type glycerol-3-phosphate transport system, permease component	UgpE			1VR4
COG4463@COG3880	12.9	7.9	21.9	166	K	Transcriptional regulator CtsR	CtsR			3H0D	O	Protein-arginine kinase activator protein McsA	McsA
COG0101@COG0135	13	-4	59.5	212	J	tRNA U38,U39,U40 pseudouridine synthase TruA	TruA	tRNA modification		1DJ0	E	Phosphoribosylanthranilate isomerase	TrpF	Aromatic amino acid biosynthesis		1DL3
COG0236@COG0236	13	3	25	122	I	Acyl carrier protein	AcpP	Fatty acid biosynthesis		1ACP	I	Acyl carrier protein	AcpP	Fatty acid biosynthesis		1ACP
COG0348@COG3198	13	3	54	142	C	Polyferredoxin NapH	NapH				S	Uncharacterized conserved protein
COG0436@COG1674	13	10	45	102	E	Aspartate/methionine/tyrosine aminotransferase	AspB	Isoleucine, leucine, valine biosynthesis		2O0R	D	DNA segregation ATPase FtsK/SpoIIIE or related protein	FtsK			2IUT
COG0524@COG0800	13	2.6	50.4	236	G	Sugar or nucleoside kinase, ribokinase family	RbsK	Glycolysis		2QCV	G	2-keto-3-deoxy-6-phosphogluconate aldolase	Eda	Entner-Doudoroff pathway		2V81
COG0633@COG2975	13	1	33	191	C	Ferredoxin	Fdx			1KRH	O	Fe-S-cluster formation regulator IscX/YfhJ	IscX			1UJ8
COG0718@COG0353	13	3.5	46.9	997	K	DNA-binding nucleoid-associated protein YbaB/EfbC	YbaB			1J8B	L	Recombinational DNA repair protein RecR	RecR			2JGR
COG0758@COG2922	13	-4	52	225	L	Predicted Rossmann fold nucleotide-binding protein DprA/Smf involved in DNA uptake	Smf			3MAJ	S	Uncharacterized conserved protein Smg, DUF494 family	Smg
COG0784@COG0835	13	2	38	506	T	CheY-like REC (receiver) domain, includes chemotaxis protein CheY and sporulation regulator Spo0F	CheY			6QRJ	T	Chemotaxis signal transduction protein CheW	CheW			2QDL
COG0825@COG0037	13	-17	66	247	I	Acetyl-CoA carboxylase alpha subunit	AccA	Fatty acid biosynthesis		2F9I	J	tRNA(Ile)-lysidine synthase TilS/MesJ	TilS	tRNA modification		1NI5
COG0831@COG0832	13	9	38	380	E	Urease gamma subunit	UreA			1A5K	E	Urease beta subunit	UreB
COG1028@COG1846	13	-4	92	133	I	NAD(P)-dependent dehydrogenase, short-chain alcohol dehydrogenase family	FabG	Fatty acid biosynthesis		6L1H	K	DNA-binding transcriptional regulator, MarR family	MarR			1JGS
COG1159@COG1381	13	2	45.5	544	J	GTPase Era, involved in 16S rRNA processing	Era			1EGA	L	Recombinational DNA repair protein RecO (RecF pathway)	RecO			1U5K
COG1327@COG0117	13	1	37	455	K	Transcriptional regulator NrdR, contains Zn-ribbon and ATP-cone domains	NrdR				H	Riboflavin biosynthesis protein RibD, pyrimidine deaminase domain	RibD1	Riboflavin/FAD biosynthesis		2O7P
COG1538@COG2132	13	1	25	170	M	Outer membrane protein TolC	TolC			1EK9	DPM	Multicopper oxidase with three cupredoxin domains (includes cell division protein FtsP and spore coat protein CotA)	SufI			2YXV
COG1558@COG1677	13	3.9	28.4	525	N	Flagellar basal body rod protein FlgC	FlgC				N	Flagellar hook-basal body complex protein FliE	FliE
COG1580@COG1868	13	6	32	584	N	Flagellar basal body-associated protein FliL	FliL				N	Flagellar motor switch protein FliM	FliM			2HP7
COG1871@COG2201	13	-1	32	256	T	Chemotaxis receptor (MCP) glutamine deamidase CheD	CheD			2F9Z	T	Chemotaxis response regulator CheB, contains REC and protein-glutamate methylesterase domains	CheB			1A2O
COG1894@COG1034	13	-1	45	781	C	NADH:ubiquinone oxidoreductase, NADH-binding 51 kD subunit (chain F)	NuoF	NADH dehydrogenase		2FUG	C	NADH dehydrogenase/NADH:ubiquinone oxidoreductase 75 kD subunit (chain G)	NuoG	NADH dehydrogenase		1C4A
COG1960@COG1024	13	-3.4	41	638	I	Acyl-CoA dehydrogenase related to the alkylation response protein AidB	CaiA	Fatty acid biosynthesis		1BUC	I	Enoyl-CoA hydratase/carnithine racemase	CaiD	Fatty acid biosynthesis		1DCI
COG2518@COG0607	13	8	41	101	O	Protein-L-isoaspartate O-methyltransferase	Pcm			3LBF	P	Rhodanese-related sulfurtransferase	PspE	Urea cycle		1TQ1
COG2863@COG0446	13	3.45	21.5	188	C	Cytochrome c553	CytC553			6Q2U	I	NADPH-dependent 2,4-dienoyl-CoA reductase, sulfur reductase, or a related oxidoreductase	FadH2			1VRQ
COG3143@COG0643	13	11	41.5	156	NT	Phosphoaspartate phosphatase CheZ, dephosphorylates CheY~P	CheZ			1KMI	T	Chemotaxis protein histidine kinase CheA	CheA			1B3Q
COG3168@COG4796	13	-1	29	281	NW	Type IV pilus assembly protein PilP	PilP			2IVW	U	Type II secretory pathway, component HofQ	HofQ			4AV2
COG3181@COG1804	13	2	43	102	C	Tripartite-type tricarboxylate transporter, extracytoplasmic receptor component TctC	TctC			2DVZ	I	Crotonobetainyl-CoA:carnitine CoA-transferase CaiB and related acyl-CoA transferases	CaiB			1P5H
COG3396@COG3460	13	-0.4	45.2	329	Q	1,2-phenylacetyl-CoA epoxidase, catalytic subunit	YdbO			1OTK	Q	1,2-phenylacetyl-CoA epoxidase, PaaB subunit	PaaB			3EGR
COG4986@COG1116	13	9	24	137	P	ABC-type anion transport system, duplicated permease component					P	ABC-type nitrate/sulfonate/bicarbonate transport system, ATPase component	TauB
COG0080@COG0081	13.2	3	77.8	1614	J	Ribosomal protein L11	RplK	Ribosome 50S subunit		2e+34	J	Ribosomal protein L1	RplA	Ribosome 50S subunit		3J65
COG0673@COG0673	13.2	-3.2	60.5	600	R	Predicted dehydrogenase	MviM			3UUW	R	Predicted dehydrogenase	MviM			3UUW
COG1716@COG0515	13.2	-3.4	80.6	110	T	Forkhead associated (FHA) domain, binds pSer, pThr, pTyr	FHA			2FEZ	T	Serine/threonine protein kinase	SPS1			6G4J
COG1066@COG1623	13.35	0.9	89.6	186	L	DNA repair protein RadA/Sms, contains AAA+ ATPase domain	Sms			5LKM	T	c-di-AMP synthetase DisA, contains DisA_N, linker and DNA-binding domains	DisA			3C1Y
COG1488@COG1335	13.35	-2.8	48	130	H	Nicotinic acid phosphoribosyltransferase	PncB	NAD biosynthesis		1VLP	HR	Nicotinamidase-related amidase	PncA	Pyrimidine degradation		1ILW
COG0002@COG1364	13.4	-3.4	36.6	393	E	N-acetyl-gamma-glutamylphosphate reductase	ArgC	Arginine biosynthesis		3DR3	E	Glutamate N-acetyltransferase (ornithine transacetylase)	ArgJ	Arginine biosynthesis		1VRA
COG1212@COG0077	13.5	-2.5	35.5	100	M	CMP-2-keto-3-deoxyoctulosonic acid synthetase	KdsB	Lipid A biosynthesis		1VH1	E	Prephenate dehydratase	PheA2	Aromatic amino acid biosynthesis		1PHZ
COG1377@COG1298	13.5	-3.35	51.95	596	N	Flagellar biosynthesis protein FlhB	FlhB			6S3L	N	Flagellar biosynthesis protein FlhA	FlhA			6AI0
COG1381@COG0854	13.5	-4	73	274	L	Recombinational DNA repair protein RecO (RecF pathway)	RecO			1U5K	H	Pyridoxine 5'-phosphate synthase PdxJ	PdxJ	Pyridoxal phosphate biosynthesis		1HO1
COG3206@COG0489	13.5	-1	40.1	342	M	Exopolysaccharide export protein/domain GumC/Wzc1	GumC				D	Fe-S cluster carrier ATPase, Mrp/ApbC/NBP35 family	Mrp			2PH1
COG4799@COG1024	13.5	9	41	190	I	Acetyl-CoA carboxylase, carboxyltransferase component	MmdA			1OD2	I	Enoyl-CoA hydratase/carnithine racemase	CaiD	Fatty acid biosynthesis		1DCI
COG0395@COG1472	13.6	-3.4	62.1	136	G	ABC-type glycerol-3-phosphate transport system, permease component	UgpE			1VR4	G	Periplasmic beta-glucosidase and related glycosidases	BglX			2X40
COG0749@COG0266	13.6	9.6	38.9	165	L	DNA polymerase I, 3'-5' exonuclease and polymerase domains	PolA			1D8Y	L	Formamidopyrimidine-DNA glycosylase	Nei			1EE8
COG1200@COG0742	13.6	0.7	59.75	156	L	RecG-like helicase	RecG			1GM5	J	16S rRNA G966 N2-methylase RsmD	RsmD	16S rRNA modification		2IFT
COG0061@COG0497	13.7	-0.3	84	535	H	NAD kinase	NadK			1SUW	L	DNA repair ATPase RecN	RecN			4AD8
COG0508@COG0508	13.75	9	57	184	C	Pyruvate/2-oxoglutarate dehydrogenase complex, dihydrolipoamide acyltransferase (E2) component	AceF	Pyruvate oxidation		1B5S	C	Pyruvate/2-oxoglutarate dehydrogenase complex, dihydrolipoamide acyltransferase (E2) component	AceF	Pyruvate oxidation		1B5S
COG0098@COG0200	13.9	1.9	43.9	200	J	Ribosomal protein S5	RpsE	Ribosome 30S subunit		4V4H	J	Ribosomal protein L15	RplO	Ribosome 50S subunit		1VS6
COG0275@COG4839	13.9	2.9	28.9	129	J	16S rRNA C1402 N4-methylase RsmH	RmsH	16S rRNA modification		1M6Y	D	Cell division protein FtsL	FtsL2
COG0798@COG0394	13.95	-3.4	39.9	178	P	Arsenite efflux pump ArsB, ACR3 family	ACR3				T	Protein-tyrosine-phosphatase	Wzb			4D74
COG0016@COG0073	14	2.6	35.4	1118	J	Phenylalanyl-tRNA synthetase alpha subunit	PheS	Aminoacyl-tRNA synthetases		3L4G	J	tRNA-binding EMAP/Myf domain	EMAP			1MKH
COG0260@COG2927	14	3	68	478	E	Leucyl aminopeptidase	PepB			3H8E	L	DNA polymerase III, chi subunit	HolC			1EM8
COG0294@COG1109	14	-4	56	420	H	Dihydropteroate synthase	FolP	Folate biosynthesis		1AD1	G	Phosphomannomutase	ManB			6MNV
COG0316@COG0719	14	8	46	127	O	Fe-S cluster assembly iron-binding protein IscA	IscA			1R94	O	Fe-S cluster assembly scaffold protein SufB	SufB			1VH4
COG0402@COG2227	14	-4	62	101	FR	Cytosine/adenosine deaminase or related metal-dependent hydrolase	SsnA	Pyrimidine salvage		3O7U	H	2-polyprenyl-3-methyl-5-hydroxy-6-metoxy-1,4-benzoquinol methylase	UbiG	Ubiquinone biosynthesis		1BHJ
COG0411@COG0559	14	-1	48	203	E	ABC-type branched-chain amino acid transport system, ATPase component LivG	LivG			1G9X	E	Branched-chain amino acid ABC-type transport system, permease component	LivH
COG0425@COG2210	14	3.8	50.45	124	JHO	Sulfur carrier protein TusA (tRNA thiolation, molybdenum cofactor biosynthesis)	TusA			1DCJ	C	Peroxiredoxin family protein	YrkE			2QS7
COG0659@COG0589	14	10	27.9	187	P	Sulfate permease or related transporter, MFS superfamily	SUL1			3NY7	T	Nucleotide-binding universal stress protein, UspA family	UspA			1JMV
COG0665@COG4311	14	11	30.6	296	E	Glycine/D-amino acid oxidase (deaminating)	DadA			3AWI	E	Sarcosine oxidase delta subunit	SoxD			2GAH
COG0706@COG0218	14	1	79	141	M	Membrane protein insertase Oxa1/YidC/SpoIIIJ	YidC			3WO6	D	GTP-binding protein EngB required for normal cell division	EngB			5UCV
COG0739@COG2377	14	2	53.5	192	M	Murein DD-endopeptidase MepM and murein hydrolase activator NlpD, contains LysM domain	NlpD			2GU1	M	1,6-Anhydro-N-acetylmuramate kinase	AnmK			3CQY
COG0784@COG3143	14	8	33	303	T	CheY-like REC (receiver) domain, includes chemotaxis protein CheY and sporulation regulator Spo0F	CheY			6QRJ	NT	Phosphoaspartate phosphatase CheZ, dephosphorylates CheY~P	CheZ			1KMI
COG0804@COG2371	14	8.3	56	264	E	Urease alpha subunit	UreC			5A6T	O	Urease accessory protein UreE	UreE			1EAR
COG0820@COG3063	14	-4	49	303	J	Adenine C2-methylase RlmN of 23S rRNA A2503 and tRNA A37	RlmN	23S rRNA modification		3RFA	NW	Type IV pilus assembly protein PilF/PilW	PilF			2VQ2
COG1071@COG0511	14	3	21	186	C	TPP-dependent pyruvate or acetoin dehydrogenase subunit alpha	AcoA	Pyruvate oxidation		1DTW	I	Biotin carboxyl carrier protein	AccB	Fatty acid biosynthesis		1A6X
COG1082@COG0673	14	-0.1	49	821	G	Sugar phosphate isomerase/epimerase	YcjR			3KTC	R	Predicted dehydrogenase	MviM			3UUW
COG1558@COG1843	14	11	22	349	N	Flagellar basal body rod protein FlgC	FlgC				N	Flagellar hook-capping protein FlgD	FlgD			6IEF
COG1999@COG2847	14	-1	26	121	O	Cytochrome oxidase Cu insertion factor, SCO1/SenC/PrrC family	Sco1			1ON4	P	Copper(I)-binding protein				1X9L
COG2060@COG2216	14	8	29.5	550	P	K+-transporting ATPase, KdpA subunit	KdpA			5MRW	P	K+ transport ATPase, ATPase subunit KdpB	KdpB			5MRW
COG2172@COG1366	14	-3.4	41	181	T	Anti-sigma regulatory factor (Ser/Thr protein kinase)	RsbW			1TIL	T	Anti-anti-sigma regulatory factor (antagonist of anti-sigma factor)	SpoIIAA			1AUZ
COG3419@COG4968	14	-1	42	173	NW	Type IV pilus assembly protein, tip-associated adhesin PilY1	PilY1			3HX6	NW	Type IV pilus assembly protein PilE	PilE			2NBA
COG3521@COG3522	14	2	42.5	196	U	Predicted component of the type VI protein secretion system				3RX9	U	Predicted component of the type VI protein secretion system				5M2Y
COG3672@COG2199	14	9	34	113	O	Predicted transglutaminase-like protein				4FGO	T	GGDEF domain, diguanylate cyclase (c-di-GMP synthetase) or its enzymatically inactive variants	GGDEF			6D9M
COG4799@COG4770	14	6.6	53	403	I	Acetyl-CoA carboxylase, carboxyltransferase component	MmdA			1OD2	I	Acetyl/propionyl-CoA carboxylase, alpha subunit	PccA			3U9S
COG0677@COG0451	14.2	0.6	43.6	213	M	UDP-N-acetyl-D-mannosaminuronate dehydrogenase	WecC			3OJL	M	Nucleoside-diphosphate-sugar epimerase	WcaG			2X4G
COG0526@COG0492	14.3	2.8	73	130	O	Thiol-disulfide isomerase or thioredoxin	TrxA			1XFL	O	Thioredoxin reductase	TrxB			3FBS
COG1063@COG1028	14.3	0	48.9	174	ER	Threonine dehydrogenase or related Zn-dependent dehydrogenase	Tdh	Non-phosphorylated Entner-Doudoroff pathway		4A2C	I	NAD(P)-dependent dehydrogenase, short-chain alcohol dehydrogenase family	FabG	Fatty acid biosynthesis		6L1H
COG0174@COG0665	14.5	0	63	126	E	Glutamine synthetase	GlnA	Glutamine biosynthesis		1F1H	E	Glycine/D-amino acid oxidase (deaminating)	DadA			3AWI
COG0096@COG0097	14.6	11	26	1674	J	Ribosomal protein S8	RpsH	Ribosome 30S subunit		4V4H	J	Ribosomal protein L6P/L9E	RplF	Ribosome 50S subunit		1VS6
COG0366@COG0366	14.6	-0.4	74.9	401	G	Glycosidase/amylase (phosphorylase)	AmyA			2P67	G	Glycosidase/amylase (phosphorylase)	AmyA			2P67
COG0491@COG0124	14.6	2.6	49.6	103	R	Glyoxylase or a related metal-dependent hydrolase, beta-lactamase superfamily II	GloB			1QH3	J	Histidyl-tRNA synthetase	HisS	Aminoacyl-tRNA synthetases		1KMM
COG1846@COG1132	14.6	-6.1	57.6	257	K	DNA-binding transcriptional regulator, MarR family	MarR			1JGS	V	ABC-type multidrug transport system, ATPase and permease component	MdlB			2HYD
COG2141@COG1960	14.6	-3.4	56.6	139	HR	Flavin-dependent oxidoreductase, luciferase family (includes alkanesulfonate monooxygenase SsuD and methylene tetrahydromethanopterin reductase)	SsuD	Pyrimidine degradation		1BRL	I	Acyl-CoA dehydrogenase related to the alkylation response protein AidB	CaiA	Fatty acid biosynthesis		1BUC
COG2146@COG0396	14.6	4.6	33.6	135	PQ	Ferredoxin subunit of nitrite reductase or a ring-hydroxylating dioxygenase	NirD			1FQT	O	Fe-S cluster assembly ATPase SufC	SufC			2D3W
COG0256@COG0098	14.9	10	26.6	1681	J	Ribosomal protein L18	RplR	Ribosome 50S subunit		1VS6	J	Ribosomal protein S5	RpsE	Ribosome 30S subunit		4V4H
COG0306@COG1392	14.9	3	45	101	P	Phosphate/sulfate permease	PitA				P	Phosphate transport regulator YkaA, distantly related to PhoU, UPF0111/DUF47 family	YkaA			2IIU
COG0571@COG1196	14.9	0.9	42.9	155	K	dsRNA-specific ribonuclease	Rnc			1DI2	D	Chromosome segregation ATPase Smc	Smc			5XG3
COG1012@COG1454	14.9	2	51.9	217	I	Acyl-CoA reductase or other NAD-dependent aldehyde dehydrogenase	AdhE	Proline degradation		1A4S	C	Alcohol dehydrogenase, class IV	EutG			6AHC
COG1309@COG1024	14.9	-3.4	64	123	K	DNA-binding protein, AcrR family, includes nucleoid occlusion protein SlmA	AcrR			2QOP	I	Enoyl-CoA hydratase/carnithine racemase	CaiD	Fatty acid biosynthesis		1DCI
COG2103@COG1264	14.9	3	24.9	109	M	N-acetylmuramic acid 6-phosphate (MurNAc-6-P) etherase	MurQ			4S12	G	Phosphotransferase system IIB components	PtsG2			1IBA
COG3869@COG0542	14.9	2.9	32.9	197	O	Protein-arginine kinase McsB	McsB			1BG0	O	ATP-dependent Clp protease, ATP-binding subunit ClpA	ClpA			1KSF
COG1622@COG0843	14.95	-0.4	38	1270	C	Heme/copper-type cytochrome/quinol oxidase, subunit 2	CyoA			1CYW	C	Heme/copper-type cytochrome/quinol oxidase, subunit 1	CyoB			1AR1
COG0090@COG0185	15	9	22.9	1654	J	Ribosomal protein L2	RplB	Ribosome 50S subunit		1VS6	J	Ribosomal protein S19	RpsS	Ribosome 30S subunit		4V4H
COG0160@COG1012	15	-0.25	54.6	196	E	Acetylornithine aminotransferase/4-aminobutyrate aminotransferase	ArgD	Arginine biosynthesis		1SF2	I	Acyl-CoA reductase or other NAD-dependent aldehyde dehydrogenase	AdhE	Proline degradation		1A4S
COG0318@COG1960	15	-0.4	56.9	317	I	O-succinylbenzoic acid-CoA ligase MenE or related acyl-CoA synthetase (AMP-forming)	MenE/FadK	Menaquinone biosynthesis		5EY9	I	Acyl-CoA dehydrogenase related to the alkylation response protein AidB	CaiA	Fatty acid biosynthesis		1BUC
COG0329@COG1012	15	2.6	60	215	EM	4-hydroxy-tetrahydrodipicolinate synthase/N-acetylneuraminate lyase	DapA	Lysine biosynthesis		2R91	I	Acyl-CoA reductase or other NAD-dependent aldehyde dehydrogenase	AdhE	Proline degradation		1A4S
COG0451@COG0677	15	-2.8	58	117	M	Nucleoside-diphosphate-sugar epimerase	WcaG			2X4G	M	UDP-N-acetyl-D-mannosaminuronate dehydrogenase	WecC			3OJL
COG0463@COG0110	15	-4	78.65	120	M	Glycosyltransferase involved in cell wall bisynthesis	WcaA			5MLZ	R	Acetyltransferase, isoleucine patch superfamily	WbbJ
COG0495@COG2980	15	8	56	363	J	Leucyl-tRNA synthetase	LeuS	Aminoacyl-tRNA synthetases		6LPF	M	Outer membrane lipoprotein LptE/RlpB (LPS assembly)	LptE			2JXP
COG0557@COG0566	15	-1	86	265	K	Exoribonuclease R	VacB			6H25	J	tRNA G18 (ribose-2'-O)-methylase SpoU	SpoU	tRNA modification		1GZ0
COG0690@COG0250	15	3.6	51.9	1416	U	Preprotein translocase subunit SecE	SecE			5MG3	K	Transcription termination/antitermination protein NusG	NusG			3EWG
COG0807@COG0054	15	1	53	857	H	GTP cyclohydrolase II	RibA	Riboflavin/FAD biosynthesis		2BZ0	H	6,7-dimethyl-8-ribityllumazine synthase (Riboflavin synthase beta chain)	RibE	Riboflavin/FAD biosynthesis		1C2Y
COG0830@COG0378	15	-4	39.9	469	O	Urease accessory protein UreF	UreF			3SF5	O	Hydrogenase/urease maturation factor HypB, Ni2+-binding GTPase	HypB			2HF8
COG1070@COG2115	15	-4	56.2	185	G	Sugar (pentulose or hexulose) kinase	XylB	Non-phosphorylated Entner-Doudoroff pathway		4C23	G	Xylose isomerase	XylA			1A0C
COG1294@COG4890	15	12	27	262	C	Cytochrome bd-type quinol oxidase, subunit 2	AppB			6RKO	S	Predicted outer membrane lipoprotein
COG1459@COG1989	15	0	56	259	NUW	Type II secretory pathway, component PulF	PulF			2VMA	NU	Prepilin signal peptidase PulO (type II secretory pathway) or related peptidase	PulO
COG1576@COG0424	15	2	74	135	J	23S rRNA pseudoU1915 N3-methylase RlmH	RlmH	23S rRNA modification		1NS5	Q	7-methyl-GTP pyrophosphatase and related NTP pyrophosphatases, Maf/HAM1 superfamily	Maf			2P5X
COG1677@COG1987	15	3	43	119	N	Flagellar hook-basal body complex protein FliE	FliE				N	Flagellar biosynthesis protein FliQ	FliQ			6F2D
COG1762@COG1493	15	-4	48	175	GT	Phosphotransferase system mannitol/fructose-specific IIA domain (Ntr-type)	PtsN			2OQ3	T	Serine kinase of the HPr protein, regulates carbohydrate metabolism	HprK			1JB1
COG1846@COG1566	15	-4	125	231	K	DNA-binding transcriptional regulator, MarR family	MarR			1JGS	V	Multidrug resistance efflux pump EmrA	EmrA			4TKO
COG2010@COG0843	15	5	35.9	174	C	Cytochrome c, mono- and diheme variants	CccA			1A2S	C	Heme/copper-type cytochrome/quinol oxidase, subunit 1	CyoB			1AR1
COG2209@COG2871	15	9.8	26	304	C	Na+-transporting NADH:ubiquinone oxidoreductase, subunit NqrE	NqrE	Na+-translocating NADH dehydrogenase		4P6V	C	Na+-transporting NADH:ubiquinone oxidoreductase, subunit NqrF	NqrF	Na+-translocating NADH dehydrogenase		4P6V
COG2716@COG1225	15	2	37	137	E	Glycine cleavage system regulator GcvR	GcvR			1U8S	O	Peroxiredoxin	Bcp			5IPH
COG3173@COG1960	15	0.6	47	127	R	Predicted kinase, aminoglycoside phosphotransferase (APT) family	YcbJ				I	Acyl-CoA dehydrogenase related to the alkylation response protein AidB	CaiA	Fatty acid biosynthesis		1BUC
COG3730@COG3732	15	7.4	21	113	G	Phosphotransferase system sorbitol-specific IIC component	SrlA				G	Phosphotransferase system sorbitol-specific IIB component	SrlE
COG4395@COG2821	15	-4	63.5	196	I	Predicted lipid-binding transport protein, Tim44 family	Tim44			2CW9	M	Membrane-bound lytic murein transglycosylase	MltA			2AE0
COG4963@COG4962	15	0	39	490	UW	Flp pilus assembly ATPase CpaE/TadZ, contains N-terminal REC/TadZ_N domain	CpaE			4LDA	UW	Pilus assembly protein, ATPase of CpaF family	CpaF
COG0784@COG1352	15.1	1	51	276	T	CheY-like REC (receiver) domain, includes chemotaxis protein CheY and sporulation regulator Spo0F	CheY			6QRJ	T	Methylase of chemotaxis methyl-accepting proteins	CheR			1AF7
COG1309@COG0845	15.1	-4	76	831	K	DNA-binding protein, AcrR family, includes nucleoid occlusion protein SlmA	AcrR			2QOP	MV	Multidrug efflux pump subunit AcrA (membrane-fusion protein)	AcrA			1T5E
COG1438@COG0497	15.4	11.9	28.9	216	K	Arginine repressor	ArgR			1AOY	L	DNA repair ATPase RecN	RecN			4AD8
COG1918@COG1918	15.4	1	49.9	206	P	Fe2+ transport protein FeoA	FeoA			2GCX	P	Fe2+ transport protein FeoA	FeoA			2GCX
COG0530@COG0794	15.5	13	37	106	P	Ca2+/Na+ antiporter	ECM27			3V5S	GM	D-arabinose 5-phosphate isomerase GutQ	GutQ			5UQI
COG1538@COG2274	15.5	-4	67	206	M	Outer membrane protein TolC	TolC			1EK9	V	ABC-type bacteriocin/lantibiotic exporters, contain an N-terminal double-glycine peptidase domain	SunT			3K8U
COG4590@COG4985	15.5	-1	32	116	R	ABC-type uncharacterized transport system, permease component					P	ABC-type phosphate transport system, auxiliary component PstA	PstA
COG0238@COG0359	15.7	12	29.6	917	J	Ribosomal protein S18	RpsR	Ribosome 30S subunit		4V4H	J	Ribosomal protein L9	RplI	Ribosome 50S subunit		1VS6
COG1762@COG1445	15.75	-0.1	41.4	156	GT	Phosphotransferase system mannitol/fructose-specific IIA domain (Ntr-type)	PtsN			2OQ3	G	Phosphotransferase system fructose-specific component IIB	FrwB			5DLE
COG3411@COG3411	15.8	11.3	28.9	113	C	2Fe-2S ferredoxin		2Fe2S		1M2D	C	2Fe-2S ferredoxin		2Fe2S		1M2D
COG0152@COG0034	15.9	4.4	48.9	113	F	Phosphoribosylaminoimidazole-succinocarboxamide synthase	PurC	Purine biosynthesis		1A48	F	Glutamine phosphoribosylpyrophosphate amidotransferase	PurF	Purine biosynthesis		1ECB
COG0681@COG1161	15.9	8.9	44.9	170	U	Signal peptidase I	LepB			1B12	J	Ribosome biogenesis GTPase RbgA	RbgA			6G14
COG1030@COG4864	15.9	0.05	41.8	212	O	Membrane-bound serine protease NfeD, ClpP class	NfeD			2DEO	S	Uncharacterized conserved protein YqfA, UPF0365 family	YqfA
COG1129@COG4211	15.9	13	19	111	G	ABC-type sugar transport system, ATPase component	MglA				G	ABC-type glucose/galactose transport system, permease component	MglC
COG1145@COG3383	15.9	10.9	25.9	117	C	Ferredoxin	NapF			6FAH	R	Predicted molibdopterin-dependent oxidoreductase YjgC	YjgC			1AA6
COG1250@COG1024	15.9	-3.2	46	169	I	3-hydroxyacyl-CoA dehydrogenase	FadB	Fatty acid biosynthesis		5ZQZ	I	Enoyl-CoA hydratase/carnithine racemase	CaiD	Fatty acid biosynthesis		1DCI
COG1360@COG1580	15.9	2.75	37.7	116	N	Flagellar motor protein MotB	MotB				N	Flagellar basal body-associated protein FliL	FliL
COG1493@COG0682	15.9	0.9	25.9	127	T	Serine kinase of the HPr protein, regulates carbohydrate metabolism	HprK			1JB1	M	Prolipoprotein diacylglyceryltransferase	Lgt			5AZB
COG1541@COG4747	15.9	8.9	37	188	H	Phenylacetate-coenzyme A ligase PaaK, adenylate-forming domain family	PaaK			2Y4O	R	ACT domain-containing protein	ACTx2
COG2805@COG1459	15.9	0.75	62.95	244	NW	Type IV pilus assembly protein PilT, pilus retraction ATPase	PilT			5FL3	NUW	Type II secretory pathway, component PulF	PulF			2VMA
COG4241@COG3887	15.9	9.9	36.9	117	S	Uncharacterized conserved protein YybS, DUF2232 family	YybS				T	Cyclic di-AMP phosphodiesterase GdpP, contains GGDEF-like and DHH domains	GdpP
COG0329@COG3938	16	-0.4	63.6	109	EM	4-hydroxy-tetrahydrodipicolinate synthase/N-acetylneuraminate lyase	DapA	Lysine biosynthesis		2R91	E	Proline racemase/hydroxyproline epimerase	PrdF			1TM0
COG0363@COG1820	16	1.9	52	189	G	6-phosphogluconolactonase/Glucosamine-6-phosphate isomerase/deaminase	NagB	Pentose phosphate pathway		2RI0	G	N-acetylglucosamine-6-phosphate deacetylase	NagA			1O12
COG0438@COG2227	16	-4	93	103	M	Glycosyltransferase involved in cell wall bisynthesis	RfaB			2IV7	H	2-polyprenyl-3-methyl-5-hydroxy-6-metoxy-1,4-benzoquinol methylase	UbiG	Ubiquinone biosynthesis		1BHJ
COG0704@COG0745	16	3	40.9	427	P	Phosphate uptake regulator PhoU	PhoU			1T8B	TK	DNA-binding response regulator, OmpR family, contains REC and winged-helix (wHTH) domain	OmpR			1XHF
COG0712@COG0056	16	5.8	43.6	1473	C	FoF1-type ATP synthase, delta subunit	AtpH	FoF1-type ATP synthase		1ABV	C	FoF1-type ATP synthase, alpha subunit	AtpA	FoF1-type ATP synthase		3OAA
COG0714@COG4547	16	5	69	163	R	MoxR-like ATPase	MoxR	Cobalamine/B12 biosynthesis		2R44	H	Cobalamin biosynthesis cobaltochelatase CobT subunit	CobT2	Cobalamine/B12 biosynthesis
COG2063@COG1706	16	10	45	487	N	Flagellar basal body L-ring protein FlgH	FlgH				N	Flagellar basal body P-ring protein FlgI	FlgI
COG2331@COG2928	16	6	33	123	R	Predicted nucleic acid-binding protein, contains Zn-ribbon domain					S	Uncharacterized membrane protein
COG2921@COG0321	16	0	79	308	T	Putative lipoate-binding regulatory protein, UPF0250 family	YbeD			1RWU	H	Lipoate-protein ligase B	LipB	Lipoate biosynthesis		2QHT
COG2927@COG0525	16	6	65	143	L	DNA polymerase III, chi subunit	HolC			1EM8	J	Valyl-tRNA synthetase	ValS	Aminoacyl-tRNA synthetases		1GAX
COG3516@COG3517	16	3	34	363	U	Predicted component TssA of the type VI protein secretion system	TssB			5N8N	U	Predicted component TssB of the type VI protein secretion system, VipA/VipB/TssB family				5MYU
COG3585@COG0725	16	-3.4	55.6	183	H	Molybdopterin-binding protein MopI	MopI			1B9M	P	ABC-type molybdate transport system, periplasmic Mo-binding protein ModA	ModA	Molybdopterin biosynthesis		1AMF
COG3769@COG0463	16	2	41	115	G	Mannosyl-3-phosphoglycerate phosphatase YedP/MpgP, HAD superfamily	YedP			1XVI	M	Glycosyltransferase involved in cell wall bisynthesis	WcaA			5MLZ
COG4964@COG5461	16	10.5	22	120	UW	Flp pilus assembly protein, secretin CpaC	CpaC				W	Type IV pilus biogenesis protein CpaD/CtpE	CpaD
COG0673@COG1028	16.1	-4	86.05	104	R	Predicted dehydrogenase	MviM			3UUW	I	NAD(P)-dependent dehydrogenase, short-chain alcohol dehydrogenase family	FabG	Fatty acid biosynthesis		6L1H
COG0304@COG0236	16.2	-0.8	49.2	151	IQ	3-oxoacyl-(acyl-carrier-protein) synthase	FabB	Fatty acid biosynthesis		2UV8	I	Acyl carrier protein	AcpP	Fatty acid biosynthesis		1ACP
COG1538@COG1566	16.2	-1	36.1	404	M	Outer membrane protein TolC	TolC			1EK9	V	Multidrug resistance efflux pump EmrA	EmrA			4TKO
COG1762@COG3414	16.3	-0.1	40.75	384	GT	Phosphotransferase system mannitol/fructose-specific IIA domain (Ntr-type)	PtsN			2OQ3	G	Phosphotransferase system, galactitol-specific IIB component	SgaB			5GQS
COG1250@COG0183	16.45	9	37	346	I	3-hydroxyacyl-CoA dehydrogenase	FadB	Fatty acid biosynthesis		5ZQZ	I	Acetyl-CoA acetyltransferase	PaaJ	Fatty acid biosynthesis		1AFW
COG1804@COG1960	16.6	-1	49.6	251	I	Crotonobetainyl-CoA:carnitine CoA-transferase CaiB and related acyl-CoA transferases	CaiB			1P5H	I	Acyl-CoA dehydrogenase related to the alkylation response protein AidB	CaiA	Fatty acid biosynthesis		1BUC
COG1960@COG1028	16.6	-0.4	49.6	426	I	Acyl-CoA dehydrogenase related to the alkylation response protein AidB	CaiA	Fatty acid biosynthesis		1BUC	I	NAD(P)-dependent dehydrogenase, short-chain alcohol dehydrogenase family	FabG	Fatty acid biosynthesis		6L1H
COG0480@COG0051	16.7	6.2	79.6	215	J	Translation elongation factor EF-G, a GTPase	FusA	Translation factors		1DAR	J	Ribosomal protein S10	RpsJ	Ribosome 30S subunit		4V4H
COG1724@COG1598	16.7	1	37.9	325	R	Predicted RNA binding protein YcfA, dsRBD-like fold, HicA-like mRNA interferase family	YcfA			1WHZ	V	Antitoxin component HicB of the HicAB toxin-antitoxin system	HicB			4P78
COG0119@COG0473	16.9	0.9	62.2	321	E	Isopropylmalate/homocitrate/citramalate synthases	LeuA	Isoleucine, leucine, valine biosynthesis		4JN6	CE	Isocitrate/isopropylmalate dehydrogenase	LeuB	TCA cycle		1GC9
COG0715@COG1116	16.9	1	60	1092	P	ABC-type nitrate/sulfonate/bicarbonate transport system, periplasmic component	TauA			2X26	P	ABC-type nitrate/sulfonate/bicarbonate transport system, ATPase component	TauB
COG0762@COG2302	16.9	5.9	49.9	164	O	Cytochrome b6 maturation protein CCB3/Ycf19 and related maturases, YggT family	Ycf19				R	RNA-binding protein YlmH, contains S4-like domain	YlmH
COG1196@COG0552	16.9	6.9	59.4	283	D	Chromosome segregation ATPase Smc	Smc			5XG3	U	Signal recognition particle GTPase FtsY	FtsY			4AK9
COG1302@COG1461	16.9	11.9	37.9	264	S	Uncharacterized conserved protein YloU, alkaline shock protein (Asp23) family	YloU				R	Predicted kinase related to dihydroxyacetone kinase	YloV
COG1884@COG2185	16.9	9.8	33.9	149	I	Methylmalonyl-CoA mutase, N-terminal domain/subunit	Sbm			6OXC	I	Methylmalonyl-CoA mutase, C-terminal domain/subunit (cobalamin-binding)	Sbm			1B1A
COG2190@COG2723	16.9	10.9	39.9	193	G	Phosphotransferase system IIA component	NagE			1AX3	G	Beta-glucosidase/6-phospho-beta-glucosidase/beta-galactosidase	BglB			4HZ6
COG2890@COG0009	16.9	-1.1	79.9	250	J	Methylase of polypeptide chain release factors	HemK			1NV8	J	tRNA A37 threonylcarbamoyladenosine synthetase subunit TsaC/SUA5/YrdC	TsaC	tRNA modification		1HRU
COG3331@COG0744	16.9	-1.1	33.9	111	R	Penicillin-binding protein-related factor A, putative recombinase	YotM			1RZN	M	Penicillin-binding protein 1B/1F, peptidoglycan transglycosylase/transpeptidase	MrcB			3FWL
COG3344@COG3344	16.9	-26	488.2	319	X	Retron-type reverse transcriptase	YkfC				X	Retron-type reverse transcriptase	YkfC
COG0140@COG0537	17	1	45	166	E	Phosphoribosyl-ATP pyrophosphohydrolase	HisI2	Histidine biosynthesis		6J22	FR	Purine nucleoside phosphoramidase/Ap4A hydrolase, histidine triade (HIT) family	HinT			1AV5
COG0352@COG0001	17	-4	65.5	108	H	Thiamine monophosphate synthase	ThiE	Thiamine biosynthesis		1G4T	H	Glutamate-1-semialdehyde aminotransferase	HemL	Heme biosynthesis		2CFB
COG0438@COG3408	17	-3.4	78	109	M	Glycosyltransferase involved in cell wall bisynthesis	RfaB			2IV7	G	Glycogen debranching enzyme (alpha-1,6-glucosidase)	GDB1			5D06
COG0442@COG4591	17	-1	76	141	J	Prolyl-tRNA synthetase	ProS	Aminoacyl-tRNA synthetases		5XIF	M	ABC-type transport system involved in lipoprotein release, permease component LolC	LolE			6F49
COG0481@COG0681	17	7	51	454	J	Translation elongation factor EF-4, membrane-bound GTPase	LepA			3DEG	U	Signal peptidase I	LepB			1B12
COG0607@COG0695	17	7	49	250	P	Rhodanese-related sulfurtransferase	PspE	Urea cycle		1TQ1	O	Glutaredoxin	GrxC			1AAZ
COG0840@COG0835	17	8	49	455	T	Methyl-accepting chemotaxis protein (MCP)	Tar			1QU7	T	Chemotaxis signal transduction protein CheW	CheW			2QDL
COG0848@COG3064	17	5	51	158	U	Biopolymer transport protein ExbD	ExbD			2JWK	M	Membrane protein TolA involved in colicin uptake	TolA			1S62
COG1024@COG1960	17	1.6	57.9	454	I	Enoyl-CoA hydratase/carnithine racemase	CaiD	Fatty acid biosynthesis		1DCI	I	Acyl-CoA dehydrogenase related to the alkylation response protein AidB	CaiA	Fatty acid biosynthesis		1BUC
COG1455@COG2723	17	2.9	65.6	102	G	Phosphotransferase system cellobiose-specific component IIC	CelB			3QNQ	G	Beta-glucosidase/6-phospho-beta-glucosidase/beta-galactosidase	BglB			4HZ6
COG1587@COG2959	17	-4	37	316	H	Uroporphyrinogen-III synthase	HemD	Heme biosynthesis		1JR2	R	Proteobacterial HemX domain, involved in 2-ketogluconate production (unrelated to B. subtilis HemX, COG0755, no evidence of involvement in heme biosynthesis)	HemX
COG1686@COG0115	17	7	59	109	M	D-alanyl-D-alanine carboxypeptidase	DacC			1HD8	EH	Branched-chain amino acid aminotransferase/4-amino-4-deoxychorismate lyase	IlvE	Isoleucine, leucine, valine biosynthesis		1A3G
COG1960@COG2030	17	-1	49	157	I	Acyl-CoA dehydrogenase related to the alkylation response protein AidB	CaiA	Fatty acid biosynthesis		1BUC	I	Acyl-CoA dehydratase PaaZ	MaoC			5ZY8
COG3312@COG0356	17	8	27.5	188	C	FoF1-type ATP synthase accessory protein AtpI	AtpI	FoF1-type ATP synthase			C	FoF1-type ATP synthase, membrane subunit a	AtpB	FoF1-type ATP synthase
COG0675@COG0675	17.1	-8.45	103.4	120	X	Transposase	InsQ				X	Transposase	InsQ
COG0785@COG0526	17.45	9.9	36.15	144	CO	Cytochrome c biogenesis protein CcdA	CcdA			5VKV	O	Thiol-disulfide isomerase or thioredoxin	TrxA			1XFL
COG2303@COG1012	17.45	0.2	40	106	IR	Choline dehydrogenase or related flavoprotein	BetA	Non-phosphorylated Entner-Doudoroff pathway		1B4V	I	Acyl-CoA reductase or other NAD-dependent aldehyde dehydrogenase	AdhE	Proline degradation		1A4S
COG1044@COG0764	17.5	-1	79.5	536	M	UDP-3-O-[3-hydroxymyristoyl] glucosamine N-acyltransferase	LpxD	Lipid A biosynthesis		6P83	I	3-hydroxymyristoyl/3-hydroxydecanoyl-(acyl carrier protein) dehydratase	FabA	Fatty acid biosynthesis		1MKA
COG3197@COG3278	17.5	0.2	81.2	186	O	Cytochrome oxidase maturation protein, CcoS/FixS family	FixS				C	Cbb3-type cytochrome oxidase, subunit 1	CcoN			3MK7
COG3005@COG3303	17.55	7.8	42.1	128	C	Tetraheme cytochrome c subunit NapC of nitrate or TMAO reductase	NapC				P	Formate-dependent nitrite reductase, periplasmic cytochrome c552 subunit	NrfA			2J7A
COG0174@COG1391	17.6	6.6	32.1	112	E	Glutamine synthetase	GlnA	Glutamine biosynthesis		1F1H	O	Glutamine synthetase adenylyltransferase	GlnE1			1V4A
COG0089@COG0090	17.7	10	31.4	1615	J	Ribosomal protein L23	RplW	Ribosome 50S subunit		1VS6	J	Ribosomal protein L2	RplB	Ribosome 50S subunit		1VS6
COG0318@COG0236	17.75	-3.4	59.6	130	I	O-succinylbenzoic acid-CoA ligase MenE or related acyl-CoA synthetase (AMP-forming)	MenE/FadK	Menaquinone biosynthesis		5EY9	I	Acyl carrier protein	AcpP	Fatty acid biosynthesis		1ACP
COG0468@COG2137	17.8	-0.4	73	646	L	RecA/RadA recombinase	RecA			1B22	O	SOS response regulatory protein OraA/RecX, interacts with RecA	RecX			3C1D
COG0059@COG0119	17.9	-16.1	105	163	EH	Ketol-acid reductoisomerase	IlvC	Isoleucine, leucine, valine biosynthesis		1NP3	E	Isopropylmalate/homocitrate/citramalate synthases	LeuA	Isoleucine, leucine, valine biosynthesis		4JN6
COG0527@COG0329	17.9	6.9	41.9	112	E	Aspartate kinase	MetL1	Lysine biosynthesis		2CDQ	EM	4-hydroxy-tetrahydrodipicolinate synthase/N-acetylneuraminate lyase	DapA	Lysine biosynthesis		2R91
COG0809@COG0343	17.9	-1	79	596	J	S-adenosylmethionine:tRNA-ribosyltransferase-isomerase (queuine synthetase)	QueA	tRNA modification		1VKY	J	Queuine/archaeosine tRNA-ribosyltransferase	Tgt	tRNA modification		1XW8
COG0821@COG0442	17.9	0	95	111	I	4-hydroxy-3-methylbut-2-en-1-yl diphosphate synthase IspG/GcpE	IspG	Isoprenoid biosynthesis		2Y0F	J	Prolyl-tRNA synthetase	ProS	Aminoacyl-tRNA synthetases		5XIF
COG4096@COG0286	17.9	2	63	187	V	Type I site-specific restriction endonuclease, part of a restriction-modification system	HsdR			3H1T	V	Type I restriction-modification system, DNA methylase subunit	HsdM			2AR0
COG4974@COG5405	17.9	8.9	37.95	168	L	Site-specific recombinase XerD	XerD			1A0P	O	ATP-dependent protease HslVU (ClpYQ), peptidase subunit	HslV			5JI3
COG0124@COG2976	18	10	42	355	J	Histidyl-tRNA synthetase	HisS	Aminoacyl-tRNA synthetases		1KMM	T	Putative negative regulator of RcsB-dependent stress response, UPF0070 family	YfgM
COG0470@COG3215	18	2	48	203	L	DNA polymerase III, delta prime subunit	HolB			1A5T	NW	Type IV pilus assembly protein PilZ	PilZ
COG0581@COG1117	18	4.8	44	1590	P	ABC-type phosphate transport system, permease component	PstA				P	ABC-type phosphate transport system, ATPase component	PstB
COG0642@COG0642	18	-4	103.9	133	T	Signal transduction histidine kinase	BaeS			1JOY	T	Signal transduction histidine kinase	BaeS			1JOY
COG0673@COG1082	18	1	54.25	780	R	Predicted dehydrogenase	MviM			3UUW	G	Sugar phosphate isomerase/epimerase	YcjR			3KTC
COG0715@COG0600	18	1	68.9	1801	P	ABC-type nitrate/sulfonate/bicarbonate transport system, periplasmic component	TauA			2X26	P	ABC-type nitrate/sulfonate/bicarbonate transport system, permease component	TauC
COG1063@COG0720	18	7	44.6	111	ER	Threonine dehydrogenase or related Zn-dependent dehydrogenase	Tdh	Non-phosphorylated Entner-Doudoroff pathway		4A2C	H	6-pyruvoyl-tetrahydropterin synthase	QueD	tRNA modification		1B66
COG1388@COG0323	18	3	49	101	M	LysM repeat	LysM			1E0G	L	DNA mismatch repair ATPase MutL	MutL			1B62
COG1463@COG2854	18	9	38	259	M	Periplasmic subunit MlaD of the ABC-type intermembrane phospholipid transporter Mla	MlaD			5UW8	M	Periplasmic subunit MlaC of the ABC-type intermembrane phospholipid transporter Mla	MlaC			2QGU
COG4254@COG4252	18	2	49	129	R	Uncharacterized peptidoglycan binding protein, contains LysM and FecR domains					T	Extracytoplasmic sensor domain CHASE2 (specificity unknown)	CHASE2
COG0784@COG0784	18.1	-1	81	1227	T	CheY-like REC (receiver) domain, includes chemotaxis protein CheY and sporulation regulator Spo0F	CheY			6QRJ	T	CheY-like REC (receiver) domain, includes chemotaxis protein CheY and sporulation regulator Spo0F	CheY			6QRJ
COG5256@COG0051	18.1	3.8	38.8	117	J	Translation elongation factor EF-1alpha (GTPase)	TEF1	Translation factors		1F60	J	Ribosomal protein S10	RpsJ	Ribosome 30S subunit		4V4H
COG0816@COG0242	18.2	-3.8	77.2	118	JLK	YqgF/RuvX protein, pre-16S rRNA maturation RNase/Holliday junction resolvase/anti-termination factor	YqgF			1IV0	J	Peptide deformylase	Def			1BS4
COG0327@COG1579	18.3	-3.4	50.6	240	H	Putative GTP cyclohydrolase 1 type 2, NIF3 family	NIF3	Folate biosynthesis		3SY1	R	Predicted nucleic acid-binding protein DR0291, contains C4-type Zn-ribbon domain	DR0291			4ILO
COG3843@COG3505	18.5	8	27	118	U	Type IV secretory pathway, VirD2 component (relaxase)	VirD2				U	Type IV secretory pathway, VirD4 component, TraG/TraD family ATPase	VirD4			1GL6
COG0449@COG0736	18.6	6.6	70.6	113	M	Glucosamine 6-phosphate synthetase, contains amidotransferase and phosphosugar isomerase domains	GlmS			2J6H	I	Phosphopantetheinyl transferase (holo-ACP synthase)	AcpS			1F7L
COG1070@COG0235	18.6	-0.4	43.6	115	G	Sugar (pentulose or hexulose) kinase	XylB	Non-phosphorylated Entner-Doudoroff pathway		4C23	EG	5-methylthioribulose/5-deoxyribulose/Fuculose 1-phosphate aldolase (methionine salvage, sugar degradation)	AraD	Urea cycle		1FUA
COG1550@COG0858	18.75	10	51.6	194	S	Stress-induced protein YlxP, DUF503 family	YlxP			1J27	J	Ribosome-binding factor RbfA	RbfA			1JOS
COG4607@COG4606	18.75	3	64	138	P	ABC-type enterochelin transport system, periplasmic component	CeuA			3ZKW	P	ABC-type enterochelin transport system, permease component	CeuB
COG0136@COG0527	18.9	9.9	48.9	119	E	Aspartate-semialdehyde dehydrogenase	Asd	Lysine biosynthesis		1BRM	E	Aspartate kinase	MetL1	Lysine biosynthesis		2CDQ
COG0195@COG2740	18.9	6	41.9	784	K	Transcription antitermination factor NusA, contains S1 and KH domains	NusA			1HH2	R	Nucleoid-associated protein YlxR, Predicted RNA-binding, DUF448 family	YlxR			1G2R
COG0210@COG0272	18.9	11.9	59.9	191	L	Superfamily I DNA or RNA helicase	UvrD			6PPR	L	NAD-dependent DNA ligase	Lig			5TT5
COG0551@COG1206	18.9	0.9	90.9	169	L	DNA topoisomerase I, ssDNA-binding Zn-finger and Zn-ribbon domains	YrdD			1YUA	J	Folate-dependent tRNA-U54 methylase TrmFO/GidA	TrmFO	tRNA modification
COG0779@COG0195	18.9	5	42	1367	J	Ribosome maturation factor RimP	RimP			1IB8	K	Transcription antitermination factor NusA, contains S1 and KH domains	NusA			1HH2
COG2986@COG2987	18.9	2.2	44.9	167	E	Histidine ammonia-lyase	HutH			1B8F	E	Urocanate hydratase	HutU			1UWK
COG4956@COG1211	18.9	-2.3	97.4	184	R	Uncharacterized conserved protein YacL, contains PIN and TRAM domains				3IX7	I	2-C-methyl-D-erythritol 4-phosphate cytidylyltransferase	IspD	Isoprenoid biosynthesis		1H3M
COG0004@COG0347	19	2.6	64.7	481	P	Ammonia channel protein AmtB	AmtB			1U77	TE	Nitrogen regulatory protein PII	GlnK			2GW8
COG0028@COG1012	19	6.5	45.3	200	EH	Acetolactate synthase large subunit or other thiamine pyrophosphate-requiring enzyme	IlvB	Isoleucine, leucine, valine biosynthesis		1BFD	I	Acyl-CoA reductase or other NAD-dependent aldehyde dehydrogenase	AdhE	Proline degradation		1A4S
COG0329@COG3317	19	13	57	323	EM	4-hydroxy-tetrahydrodipicolinate synthase/N-acetylneuraminate lyase	DapA	Lysine biosynthesis		2R91	M	Outer membrane beta-barrel protein assembly factor BamC	BamC			2LAE
COG0388@COG0312	19	5	84	163	C	Omega-amidase YafV/Nit2, hydrolyzes alpha-ketoglutaramate	Nit2				R	Zn-dependent protease PmbA/TldA or its inactivated homolog	TldD			3TV9
COG0694@COG1214	19	-8	89	112	O	Fe-S cluster biogenesis protein NfuA, 4Fe-4S-binding domain	NifU			2Z51	J	tRNA A37 threonylcarbamoyladenosine modification protein TsaB	TsaB	tRNA modification		1OKJ
COG0784@COG0643	19	4	45	382	T	CheY-like REC (receiver) domain, includes chemotaxis protein CheY and sporulation regulator Spo0F	CheY			6QRJ	T	Chemotaxis protein histidine kinase CheA	CheA			1B3Q
COG1062@COG0627	19	6	73	325	C	Zn-dependent alcohol/formaldehyde dehydrogenase	FrmA			1A71	V	S-formylglutathione hydrolase FrmB	FrmB			1DQY
COG1174@COG1732	19	1.6	55.1	392	E	ABC-type proline/glycine betaine transport system, permease component	OpuBB				M	Periplasmic glycine betaine/choline-binding (lipo)protein of an ABC-type transport system (osmoprotectant binding protein)	OsmF			4WEP
COG1177@COG0687	19	-4	50	457	E	ABC-type spermidine/putrescine transport system, permease component II	PotC				E	Spermidine/putrescine-binding periplasmic protein	PotD			1POT
COG2885@COG1729	19	6	105	591	M	Outer membrane protein OmpA and related peptidoglycan-associated (lipo)proteins	OmpA			1OAP	D	Cell division protein CpoB, coordinates peptidoglycan biosynthesis and outer membrane constriction	CpoB			2WZ7
COG2913@COG0289	19	3	55	131	M	Outer membrane protein assembly factor BamE, lipoprotein component of the BamABCDE complex	BamE			2KM7	E	4-hydroxy-tetrahydrodipicolinate reductase	DapB	Lysine biosynthesis		1ARZ
COG3082@COG3083	19	12.5	28.5	104	S	Uncharacterized conserved protein YejL, UPF0352 family	YejL			2JPQ	MT	Periplasmic protein PbgA/YejM, regulator of the LPS biosynthesis, AlkP superfamily	YejM			5I5D
COG3109@COG0793	19	17	20	110	T	sRNA-binding protein ProQ	ProQ			1DVO	O	C-terminal processing protease CtpA/Prc, contains a PDZ domain	CtpA			6IQU
COG0159@COG0682	19.1	-3.4	84.6	106	E	Tryptophan synthase alpha chain	TrpA	Aromatic amino acid biosynthesis		6HUL	M	Prolipoprotein diacylglyceryltransferase	Lgt			5AZB
COG0577@COG0845	19.2	4	40.2	258	V	ABC-type antimicrobial peptide transport system, permease component	SalY				MV	Multidrug efflux pump subunit AcrA (membrane-fusion protein)	AcrA			1T5E
COG0126@COG0149	19.3	2.6	67.75	548	G	3-phosphoglycerate kinase	Pgk	Glycolysis		13PK	G	Triosephosphate isomerase	TpiA	Glycolysis		1HG3
COG0818@COG0295	19.4	9.9	88.9	100	I	Diacylglycerol kinase	DgkA			2KDC	F	Cytidine deaminase	Cdd	Pyrimidine salvage		1AF2
COG0329@COG0691	19.5	3	64	160	EM	4-hydroxy-tetrahydrodipicolinate synthase/N-acetylneuraminate lyase	DapA	Lysine biosynthesis		2R91	O	tmRNA-binding protein	SmpB			1J1H
COG0532@COG1550	19.5	-3.25	81.1	176	J	Translation initiation factor IF-2, a GTPase	InfB	Translation factors		5ME0	S	Stress-induced protein YlxP, DUF503 family	YlxP			1J27
COG3539@COG3539	19.5	10	72	378	N	Pilin (type 1 fimbrial protein)	FimA			2M5G	N	Pilin (type 1 fimbrial protein)	FimA			2M5G
COG5430@COG3121	19.5	14	44	108	W	Fimbrial subunit ScuA/B, ScuA/B/SCPU domain	SCPU			6FQA	W	P pilus assembly protein, chaperone PapD	FimC			1BF8
COG0055@COG0355	19.55	5	61.95	1532	C	FoF1-type ATP synthase, beta subunit	AtpD	FoF1-type ATP synthase		3OAA	C	FoF1-type ATP synthase, epsilon subunit	AtpC	FoF1-type ATP synthase		3OAA
COG0333@COG0571	19.6	9.6	39.6	126	J	Ribosomal protein L32	RpmF	Ribosome 50S subunit		1VS6	K	dsRNA-specific ribonuclease	Rnc			1DI2
COG1207@COG0462	19.6	2.8	62.6	470	M	Bifunctional protein GlmU, N-acetylglucosamine-1-phosphate-uridyltransferase/glucosamine-1-phosphate-acetyltransferase	GlmU			3FWW	F	Phosphoribosylpyrophosphate synthetase	PrsA	Histidine biosynthesis, Purine biosynthesis		1DKR
COG1799@COG0762	19.6	6.6	41.6	334	D	Cell division protein SepF/YlmF, interacts with FtsZ	SepF			3ZIH	O	Cytochrome b6 maturation protein CCB3/Ycf19 and related maturases, YggT family	Ycf19
COG1269@COG0636	19.7	4.8	38.9	125	C	Archaeal/vacuolar-type H+-ATPase subunit I/STV1	NtpI	A/V-type ATP synthase		2JTW	C	FoF1-type ATP synthase, membrane subunit c/Archaeal/vacuolar-type H+-ATPase, subunit K	AtpE	FoF1-type ATP synthase		1C17
COG0346@COG4799	19.8	2.9	42.9	158	Q	Catechol 2,3-dioxygenase or related enzyme, vicinal oxygen chelate (VOC) family	GloA			3R4Q	I	Acetyl-CoA carboxylase, carboxyltransferase component	MmdA			1OD2
COG1464@COG1135	19.8	-1	82.6	238	P	ABC-type metal ion transport system, periplasmic component/surface antigen	NlpA			1P99	E	ABC-type methionine transport system, ATPase component	AbcC			6CVL
COG1937@COG2217	19.85	10.9	73.9	130	K	DNA-binding transcriptional regulator, FrmR family	FrmR			2HH7	P	Cation-transporting P-type ATPase	ZntA			4BBJ
COG0078@COG0549	19.9	3	76	169	E	Ornithine carbamoyltransferase	ArgF	Arginine biosynthesis		1A1S	E	Carbamate kinase	ArcC			2E9Y
COG0439@COG1302	19.9	12.45	64.65	124	I	Biotin carboxylase	AccC	Fatty acid biosynthesis		1BNC	S	Uncharacterized conserved protein YloU, alkaline shock protein (Asp23) family	YloU
COG3740@COG4653	19.9	4	50	269	X	Phage head maturation protease					X	Predicted phage phi-C31 gp36 major capsid-like protein	gp36
COG0034@COG1028	20	3	92	107	F	Glutamine phosphoribosylpyrophosphate amidotransferase	PurF	Purine biosynthesis		1ECB	I	NAD(P)-dependent dehydrogenase, short-chain alcohol dehydrogenase family	FabG	Fatty acid biosynthesis		6L1H
COG0296@COG0448	20	-3.1	43	161	G	1,4-alpha-glucan branching enzyme	GlgB			4LPC	G	Glucose-1-phosphate adenylyltransferase (ADP-glucose pyrophosphorylase)	GlgC			5MNI
COG0640@COG0701	20	-4	76.8	247	K	DNA-binding transcriptional regulator, ArsR family	ArsR			3F6V	S	Uncharacterized membrane protein YraQ, UPF0718 family	YraQ
COG0829@COG0831	20	9	44	298	O	Urease accessory protein UreH	UreH			3SF5	E	Urease gamma subunit	UreA			1A5K
COG1076@COG0443	20	8	62	277	O	DnaJ domain-containing protein	DjlA				O	Molecular chaperone DnaK (HSP70)	DnaK			3I33
COG1117@COG0704	20	11	48.9	1023	P	ABC-type phosphate transport system, ATPase component	PstB				P	Phosphate uptake regulator PhoU	PhoU			1T8B
COG1278@COG1430	20	-1	106	163	K	Cold shock protein, CspA family	CspC			1C9O	S	Uncharacterized conserved membrane protein, UPF0127 family				3M7A
COG1596@COG3206	20	3.2	58.9	885	M	Periplasmic protein Wza involved in polysaccharide export, contains SLBB domain of the beta-grasp fold	Wza			2J58	M	Exopolysaccharide export protein/domain GumC/Wzc1	GumC
COG2127@COG0542	20	3	53	560	O	ATP-dependent Clp protease adapter protein ClpS	ClpS			1LZW	O	ATP-dependent Clp protease, ATP-binding subunit ClpA	ClpA			1KSF
COG2609@COG0508	20	13	69	456	C	Pyruvate dehydrogenase complex, dehydrogenase (E1) component	AceE	Pyruvate oxidation		1L8A	C	Pyruvate/2-oxoglutarate dehydrogenase complex, dihydrolipoamide acyltransferase (E2) component	AceF	Pyruvate oxidation		1B5S
COG3031@COG1450	20	2	44.5	200	U	Type II secretory pathway, component PulC	PulC			2LNV	U	Type II secretory pathway component GspD/PulD (secretin)	PulD			5TCQ
COG3508@COG0179	20	-1	73	175	Q	Homogentisate 1,2-dioxygenase	HmgA			1EY2	Q	2-keto-4-pentenoate hydratase/2-oxohepta-3-ene-1,7-dioic acid hydratase (catechol pathway)	YcgM			1GTT
COG4948@COG4948	20	10.9	64	107	MR	L-alanine-DL-glutamate epimerase or related enzyme of enolase superfamily	RspA	Non-phosphorylated Entner-Doudoroff pathway		1BKH	MR	L-alanine-DL-glutamate epimerase or related enzyme of enolase superfamily	RspA	Non-phosphorylated Entner-Doudoroff pathway		1BKH
COG3717@COG1028	20.4	-0.6	56.5	224	G	5-keto 4-deoxyuronate isomerase	KduI			1X8M	I	NAD(P)-dependent dehydrogenase, short-chain alcohol dehydrogenase family	FabG	Fatty acid biosynthesis		6L1H
COG2009@COG1053	20.45	10.9	54	178	C	Succinate dehydrogenase/fumarate reductase, cytochrome b subunit	SdhC			2WU2	C	Succinate dehydrogenase/fumarate reductase, flavoprotein subunit	SdhA	TCA cycle		1KF6
COG0077@COG0079	20.5	9	54	164	E	Prephenate dehydratase	PheA2	Aromatic amino acid biosynthesis		1PHZ	E	Histidinol-phosphate/aromatic aminotransferase or cobyric acid decarboxylase	HisC	Cobalamine/B12 biosynthesis		4R2N
COG2863@COG2863	20.5	10	85	126	C	Cytochrome c553	CytC553			6Q2U	C	Cytochrome c553	CytC553			6Q2U
COG0842@COG4585	20.6	1.9	61.6	237	V	ABC-type multidrug transport system, permease component	YadH				T	Signal transduction histidine kinase ComP	ComP			4GT8
COG1023@COG1195	20.6	7.6	75.6	102	G	6-phosphogluconate dehydrogenase (decarboxylating)	YqeC			4e+21	L	Recombinational DNA repair ATPase RecF	RecF			5Z67
COG1167@COG1181	20.6	6.6	65.1	124	KE	DNA-binding transcriptional regulator, MocR family, contains an aminotransferase domain	ARO8	Lysine biosynthesis		2R2N	MR	D-alanine-D-alanine ligase or related ATP-grasp enzyme	DdlA	Mureine biosynthesis		1E4E
COG2156@COG2205	20.6	3.6	69	402	P	K+-transporting ATPase, KdpC subunit	KdpC			5MRW	T	K+-sensing histidine kinase KdpD	KdpD			2KSF
COG2873@COG2021	20.6	-0.4	83.6	305	E	O-acetylhomoserine/O-acetylserine sulfhydrylase, pyridoxal phosphate-dependent	MET17	Methionine biosynthesis		2CTZ	E	Homoserine O-acetyltransferase	MET2	Methionine biosynthesis		2VAT
COG0395@COG3250	20.9	6.6	45.9	133	G	ABC-type glycerol-3-phosphate transport system, permease component	UgpE			1VR4	G	Beta-galactosidase/beta-glucuronidase	LacZ			5N6U
COG0747@COG0444	20.9	3.6	88.6	193	E	ABC-type transport system, periplasmic component	DdpA			3RQT	EP	ABC-type dipeptide/oligopeptide/nickel transport system, ATPase component	DppD			4FWI
COG0183@COG1250	20.95	-0.1	70.9	182	I	Acetyl-CoA acetyltransferase	PaaJ	Fatty acid biosynthesis		1AFW	I	3-hydroxyacyl-CoA dehydrogenase	FadB	Fatty acid biosynthesis		5ZQZ
COG0318@COG0318	20.95	-3.4	93	182	I	O-succinylbenzoic acid-CoA ligase MenE or related acyl-CoA synthetase (AMP-forming)	MenE/FadK	Menaquinone biosynthesis		5EY9	I	O-succinylbenzoic acid-CoA ligase MenE or related acyl-CoA synthetase (AMP-forming)	MenE/FadK	Menaquinone biosynthesis		5EY9
COG0024@COG2003	21	3	73	110	J	Methionine aminopeptidase	Map			3J2I	L	DNA repair protein RadC, contains a helix-hairpin-helix DNA-binding motif	RadC			2QLC
COG0066@COG0473	21	-3.1	67	566	E	3-isopropylmalate dehydratase small subunit	LeuD	Isoleucine, leucine, valine biosynthesis		3Q3W	CE	Isocitrate/isopropylmalate dehydrogenase	LeuB	TCA cycle		1GC9
COG0099@COG0100	21	14.9	50.6	1562	J	Ribosomal protein S13	RpsM	Ribosome 30S subunit		4V4H	J	Ribosomal protein S11	RpsK	Ribosome 30S subunit		4V4H
COG0251@COG1200	21	6	47	103	V	Enamine deaminase RidA, house cleaning of reactive enamine intermediates, YjgF/YER057c/UK114 family	RidA	Pyrimidine degradation		1J7H	L	RecG-like helicase	RecG			1GM5
[truncated: 974 more rows]
