# Supplementary material for: Unidirectional gene pairs in archaea and bacteria require overlaps or very short intergenic distances for translational coupling via termination-reinitiation and often encode subunits of heteromeric complexes
Source: Front Microbiol. 2023 Nov 9;14:1291523. doi: 10.3389/fmicb.2023.1291523 (PMC10666635; doi:10.3389/fmicb.2023.1291523)
Supplement: Supplementary file 6 [file Table_5.XLSX]

## Sheet: Tabelle1
Supplementary Table S5. Prediction of heteromeric complex formation. The following information is listed: 1) COG pair, 2) median intergenic distance of genes in the COG, 3) gene name for the upstream gene, 4) gene name for the downstream gene, and 5) prediction of complex formation (cross). Red: gene pairs with intergenic distances between – 8 nt and + 10 nt, a window that is indicative for trans…
cogx-cogy	med	cogx gene	cogy gene	complex
COG4544@COG0389	-56		DinP
COG3519@COG3520	-37	VasA
COG2250@COG1708	-23.3	HEPN	MJ0604
COG2929@COG3514	-20
COG3415@COG3335	-17	Csa3
COG0046@COG0034	-15.4	PurL1	PurF
COG1122@COG1122	-15.1	EcfA2	EcfA2
COG0312@COG0483	-14	TldD	SuhB
COG0495@COG5468	-14	LeuS
COG1178@COG3840	-14	FbpB	ThiQ
COG3117@COG1934	-14	YrbK	LptA
COG1045@COG0215	-13.1	CysE	CysS
COG1057@COG1713	-13.1	NadD	YqeK
COG1780@COG0209	-13.1	NrdI	NrdA
COG3201@COG3172	-13	PnuC	NadR3
COG1708@COG2250	-12.35	MJ0604	HEPN
COG2384@COG0327	-12.1	TrmK	NIF3
COG2452@COG0675	-12		InsQ
COG2002@COG1848	-11.05	AbrB	VapC
COG2161@COG2026	-11	StbD	RelE
COG4737@COG2944	-11		YiaG
COG0578@COG3075	-10.2	GlpA	GlpB
COG1131@COG4473	-10.1	CcmA	EcsB
COG1624@COG4856	-10.1	DisA	YbbR
COG1868@COG1776	-10.1	FliM	CheC
COG2740@COG1358	-10.1	YlxR	Rpl7Ae
COG3683@COG2215	-10		RcnA
COG0582@COG4974	-9.6	FimB	XerD
COG1708@COG2445	-8.1	MJ0604	YutE
COG2886@COG2405	-8.1
COG5433@COG5433	-8.1	YhhI	YhhI
COG0155@COG3749	-8	CysI
COG0404@COG4583	-8	GcvT	SoxG
COG0739@COG1664	-8	NlpD	CcmA
COG1135@COG2011	-8	AbcC	MetP
COG1536@COG1317	-8	FliG	FliH	X
COG1669@COG2361	-8	MJ0435	HEPN
COG1805@COG2869	-8	NqrB	NqrC	X
COG2371@COG0830	-8	UreE	UreF	X
COG2867@COG2914	-8	PasT	PasI	X
COG2995@COG3008	-8	PqiA	PqiB	X
COG3131@COG2943	-8	MdoG	MdoH	X
COG3420@COG1131	-8	NosD	CcmA
COG3948@COG4385	-8		gpI
COG4679@COG1396	-8		HipB
COG4695@COG3740	-8	BeeE
COG4606@COG4605	-7.7	CeuB	CeuC	X
COG2239@COG4420	-7.4	MgtE
COG3924@COG4145	-7.05	YhdT	PanF
COG1903@COG2241	-7	CbiD	CobL
COG1695@COG4709	-6.4	PadR
COG0153@COG2017	-6.1	GalK	GalM	X
COG0295@COG1159	-6.1	Cdd	Era
COG0466@COG0218	-6.1	Lon	EngB
COG0543@COG0167	-6.1	Mcr1	PyrD
COG0640@COG5658	-6.1	ArsR	SdpI
COG0777@COG0825	-6.1	AccD	AccA	X
COG0858@COG0618	-6.1	RbfA	NrnA
COG1010@COG2099	-6.1	CobJ	CobK	X
COG1032@COG5011	-6.1	YgiQ
COG1122@COG0619	-6.1	EcfA2	EcfT	X
COG1149@COG1149	-6.1
COG1296@COG1687	-6.1	AzlC	AzlD	X
COG1658@COG0030	-6.1	RnmV	RsmA
COG1879@COG2972	-6.1	RbsB	YesM
COG2179@COG1161	-6.1	YqeG	RbgA
COG2801@COG3267	-6.1	Tra5	ExeA
COG2875@COG2073	-6.1	CobM	CbiG
COG2972@COG4753	-6.1	YesM	YesN	X
COG3077@COG3041	-6.1	RelB	YafQ
COG3580@COG3581	-6.1
COG3857@COG1074	-6.1	AddB	RecB
COG4098@COG1040	-6.1	ComFA	ComFC	X
COG4695@COG0740	-6.1	BeeE	ClpP
COG4758@COG4585	-6.1	LiaF	ComP
COG5002@COG4863	-6.1	WalK	YycH
COG1480@COG0319	-5.9	PgpH	YbeY
COG5340@COG2253	-5.9	AbiEi
COG1598@COG1724	-5.85	HicB	YcfA
COG0137@COG0002	-5.8	ArgG	ArgC	X
COG4591@COG1136	-5.8	LolE	LolD	X
COG4948@COG0318	-5.2	RspA	MenE/FadK
COG4383@COG2369	-4.9	gp29
COG4506@COG0018	-4.75	YwiB	ArgS
COG1123@COG0619	-4.3	GsiA	EcfT
COG1563@COG2111	-4.3		MnhB
COG0028@COG3978	-4	IlvB	IlvM	X
COG0041@COG0026	-4	PurE	PurK	X
COG0042@COG3852	-4	DusA	NtrB
COG0063@COG0802	-4	Nnr2	TsaE
COG0079@COG0287	-4	HisC	TyrA
COG0079@COG1270	-4	HisC	CbiB
COG0084@COG1235	-4	TatD	PhnP
COG0125@COG0470	-4	Tmk	HolB
COG0127@COG0635	-4	RdgB	HemN
COG0132@COG0161	-4	BioD	BioA	X
COG0134@COG0135	-4	TrpC	TrpF	X
COG0147@COG0115	-4	TrpE	IlvE
COG0150@COG0299	-4	PurM	PurN	X
COG0156@COG0596	-4	BioF	MenH
COG0169@COG0237	-4	AroE	CoaE
COG0204@COG0236	-4	PlsC	AcpP
COG0204@COG4589	-4	PlsC	YnbB
COG0239@COG0564	-4	CrcB	RluA
COG0253@COG0621	-4	DapF	MiaB
COG0275@COG3116	-4	RmsH	FtsL
COG0286@COG0732	-4	HsdM	HsdS	X
COG0298@COG0409	-4	HypC	HypD	X
COG0304@COG4706	-4	FabB
COG0313@COG0792	-4	RsmI	YraN
COG0315@COG0303	-4	MoaC	MoeA
COG0315@COG1977	-4	MoaC	MoaD	X
COG0351@COG0352	-4	ThiD	ThiE	X
COG0352@COG0476	-4	ThiE	ThiF	X
COG0368@COG0406	-4	CobS	PhoE
COG0388@COG5319	-4	Nit2
COG0411@COG0410	-4	LivG	LivF	X
COG0424@COG0169	-4	Maf	AroE
COG0424@COG0313	-4	Maf	RsmI
COG0424@COG1530	-4	Maf	CafA
COG0437@COG2864	-4	HybA	FdnI
COG0444@COG0444	-4	DppD	DppD	X
COG0444@COG1124	-4	DppD	DppF	X
COG0444@COG4608	-4	DppD	AppF
COG0446@COG0446	-4	FadH2	FadH2	X
COG0446@COG0665	-4	FadH2	DadA
COG0452@COG0756	-4	CoaBC	Dut
COG0456@COG1573	-4	RimI	Udg4
COG0463@COG0223	-4	WcaA	Fmt
COG0463@COG2246	-4	WcaA	GtrA
COG0463@COG3952	-4	WcaA	LABN
COG0494@COG0617	-4	MutT	PcnB
COG0496@COG2518	-4	SurE	Pcm
COG0498@COG0612	-4	ThrC	PqqL
COG0500@COG0132	-4	SmtA	BioD
COG0500@COG0328	-4	SmtA	RnhA
COG0512@COG0115	-4	PabA	IlvE
COG0524@COG2313	-4	RbsK	PsuG
COG0526@COG3088	-4	TrxA	NrfF
COG0533@COG0240	-4	TsaD	GpsA
COG0564@COG0546	-4	RluA	Gph
COG0564@COG1496	-4	RluA	YfiH
COG0571@COG1159	-4	Rnc	Era
COG0582@COG0582	-4	FimB	FimB	X
COG0585@COG0496	-4	TruD	SurE
COG0594@COG0759	-4	RnpA	YidD
COG0596@COG0500	-4	MenH	SmtA
COG0609@COG0609	-4	FepD	FepD	X
COG0609@COG4559	-4	FepD
COG0610@COG1451	-4		YgjP
COG0611@COG1267	-4	ThiL	PgpA
COG0665@COG0446	-4	DadA	FadH2
COG0682@COG1565	-4	Lgt	MidA
COG0720@COG0602	-4	QueD	QueE	X
COG0735@COG1121	-4	Fur	ZnuC
COG0745@COG2205	-4	OmpR	KdpD
COG0746@COG1763	-4	MobA	MobB	X
COG0763@COG0164	-4	LpxB	RnhB
COG0764@COG0463	-4	FabA	WcaA
COG0769@COG0770	-4	MurE	MurF	X
COG0773@COG1181	-4	MurC	DdlA
COG0784@COG2197	-4	CheY	CitB
COG0787@COG0767	-4	Alr	MlaE
COG0795@COG0795	-4	LptF	LptF	X
COG0802@COG1214	-4	TsaE	TsaB	X
COG0802@COG3178	-4	TsaE
COG0811@COG4744	-4	TolQ
COG0816@COG2065	-4	YqgF	PyrR
COG0841@COG0841	-4	AcrB	AcrB	X
COG0845@COG1131	-4	AcrA	CcmA
COG0859@COG0438	-4	RfaF	RfaB	X
COG1006@COG0651	-4	MnhC	HyfB
COG1034@COG1941	-4	NuoG	FrhG
COG1070@COG4806	-4	XylB	RhaA
COG1074@COG0507	-4	RecB	RecD	X
COG1108@COG1108	-4	ZnuB	ZnuB	X
COG1120@COG0609	-4	FepC	FepD	X
COG1134@COG3524	-4	TagH	KpsE
COG1138@COG0526	-4	CcmF	TrxA
COG1138@COG3088	-4	CcmF	NrfF
COG1139@COG1556	-4	LutB	LutC	X
COG1165@COG0596	-4	MenD	MenH	X
COG1174@COG1125	-4	OpuBB	OpuBA	X
COG1208@COG3893	-4	GCD1
COG1228@COG0010	-4	HutI	SpeB
COG1228@COG2986	-4	HutI	HutH	X
COG1236@COG1793	-4	YSH1	CDC9
COG1270@COG0079	-4	CbiB	HisC
COG1296@COG4392	-4	AzlC	AzlD2	X
COG1296@COG4541	-4	AzlC
COG1317@COG1157	-4	FliH	FliI
COG1324@COG4232	-4	CutA1	DsbD
COG1330@COG1074	-4	RecC	RecB	X
COG1380@COG1346	-4	YohJ	LrgB
COG1396@COG3550	-4	HipB	HipA	X
COG1466@COG1057	-4	HolA	NadD
COG1522@COG1522	-4	Lrp	Lrp	X
COG1530@COG3024	-4	CafA	YacG
COG1560@COG1560	-4	LpxP	LpxP	X
COG1595@COG3806	-4	RpoE	ChrR
COG1595@COG4944	-4	RpoE
COG1595@COG5343	-4	RpoE	RskA
COG1597@COG1409	-4	LCB5	CpdA
COG1663@COG2835	-4	LpxK	Trm112
COG1763@COG0303	-4	MobB	MoeA
COG1778@COG3117	-4	KdsC	YrbK
COG1792@COG2891	-4	MreC	MreD	X
COG1863@COG2212	-4	MnhE	MnhF	X
COG1877@COG3387	-4	OtsB	SGA1
COG1898@COG1091	-4	RfbC	RfbD	X
COG1921@COG3276	-4	SelA	SelB	X
COG1975@COG0303	-4	XdhC	MoeA
COG1975@COG2068	-4	XdhC	MocA
COG1984@COG1540	-4	PxpC	PxpA	X
COG1995@COG0030	-4	PdxA	RsmA
COG2002@COG5611	-4	AbrB
COG2021@COG0500	-4	MET2	SmtA
COG2049@COG1984	-4	PxpB	PxpC	X
COG2050@COG2050	-4	PaaI	PaaI	X
COG2059@COG2059	-4	ChrA	ChrA	X
COG2073@COG1010	-4	CbiG	CobJ
COG2080@COG1319	-4	CutS	CutB	X
COG2089@COG0381	-4	SpsE	WecB
COG2145@COG0351	-4	ThiM	ThiD	X
COG2145@COG0352	-4	ThiM	ThiE	X
COG2161@COG3668	-4	StbD	ParE
COG2161@COG4115	-4	StbD
COG2165@COG4795	-4	PulG	PulJ	X
COG2172@COG2172	-4	RsbW	RsbW	X
COG2242@COG2243	-4	CobL	CobF	X
COG2243@COG1010	-4	CobF	CobJ	X
COG2334@COG0328	-4	SrkA	RnhA
COG2336@COG2337	-4	MazE	MazF	X
COG2360@COG2935	-4	Aat	Ate1
COG2442@COG4634	-4
COG2607@COG0494	-4	Atu1564	MutT
COG2821@COG2840	-4	MltA	SmrA
COG2878@COG4656	-4	RnfB	RnfC	X
COG2884@COG2177	-4	FtsE	FtsX	X
COG2887@COG1074	-4	Slr0479	RecB
COG2907@COG3496	-4	Ppro0129
COG2908@COG0438	-4	LpxH	RfaB
COG2948@COG5639	-4	VirB10
COG2951@COG0797	-4	MltB	RlpA
COG2963@COG2801	-4	InsE	Tra5
COG2963@COG3436	-4	InsE
COG2972@COG3279	-4	YesM	LytT
COG2995@COG2995	-4	PqiA	PqiA	X
COG3052@COG2301	-4	CitD	CitE	X
COG3062@COG0243	-4	NapD	BisC
COG3063@COG1426	-4	PilF	RodZ
COG3088@COG4235	-4	NrfF	NrfG	X
COG3106@COG3768	-4	YcjX	YcjF	X
COG3107@COG0792	-4	LpoA	YraN
COG3114@COG2332	-4	CcmD	CcmE	X
COG3116@COG0768	-4	FtsL	FtsI	X
COG3165@COG0661	-4	UbiJ	AarF
COG3188@COG5430	-4	FimD	SCPU
COG3220@COG3219	-4
COG3275@COG3279	-4	LytS	LytT	X
COG3293@COG3293	-4
COG3297@COG3149	-4	PulL	PulM	X
COG3299@COG3778	-4	JayE	YmfQ
COG3395@COG0235	-4	OtnK	AraD
COG3395@COG1995	-4	OtnK	PdxA
COG3451@COG5314	-4	VirB4
COG3494@COG0763	-4		LpxB
COG3502@COG0167	-4		PyrD
COG3504@COG2948	-4	VirB9	VirB10	X
COG3568@COG1502	-4	ElsH	Cls
COG3593@COG0210	-4	YbjD	UvrD
COG3609@COG3668	-4	ParD	ParE	X
COG3626@COG3627	-4	PhnI	PhnJ	X
COG3627@COG4107	-4	PhnJ	PhnK	X
COG3628@COG3948	-4
COG3701@COG3504	-4	TrbF	VirB9
COG3702@COG3451	-4	VirB3	VirB4	X
COG3705@COG0040	-4	HisZ	HisG	X
COG3720@COG4558	-4	HemS	ChuT
COG3734@COG0800	-4	DgoK	Eda
COG3747@COG4626	-4		YmfN
COG3749@COG0175	-4		CysD
COG3762@COG1512	-4		YgcG
COG3816@COG0494	-4		MutT
COG3819@COG3817	-4
COG3845@COG4603	-4	NupO	NupP	X
COG3905@COG3668	-4	PutA1	ParE
COG4117@COG2041	-4	YdhU	MsrP
COG4118@COG3744	-4	Phd
COG4120@COG1101	-4		PhnK
COG4132@COG1177	-4		PotC
COG4133@COG2386	-4	CcmA	CcmB	X
COG4149@COG4148	-4	ModB	ModC	X
COG4176@COG4175	-4	ProW	ProV	X
COG4177@COG0411	-4	LivM	LivG	X
COG4177@COG4674	-4	LivM
COG4181@COG3127	-4	YbbA	YbbP	X
COG4191@COG4566	-4		FixJ
COG4239@COG4172	-4	YejE	YejF	X
COG4255@COG0608	-4		RecJ
COG4311@COG0446	-4	SoxD	FadH2
COG4453@COG0454	-4		PhnO
COG4540@COG3628	-4	gpV
COG4564@COG2197	-4		CitB
COG4584@COG1484	-4		DnaC
COG4586@COG4587	-4
COG4605@COG4604	-4	CeuC	CeuD	X
COG4619@COG0390	-4	FetA	FetB	X
COG4630@COG4631	-4	XdhA	XdhB	X
COG4648@COG0365	-4		Acs
COG4665@COG1593	-4	FcbT2	DctQ
COG4679@COG5606	-4
COG4691@COG1487	-4	StbC1	VapC
COG4706@COG1028	-4		FabG
COG4736@COG2010	-4	CcoQ	CccA	X
COG4778@COG3454	-4	PhnL	PhnM	X
COG4795@COG3156	-4	PulJ	PulK	X
COG4872@COG4929	-4
COG4913@COG4924	-4
COG4962@COG3838	-4	CpaF	VirB2
COG4970@COG2165	-4	FimT	PulG
COG4974@COG0582	-4	XerD	FimB
COG4974@COG4974	-4	XerD	XerD	X
COG4988@COG4987	-4	CydD	CydC	X
COG5349@COG3346	-4		Shy1
COG5448@COG5449	-4
COG5449@COG0791	-4		NlpC
COG5462@COG0768	-4		FtsI
COG5569@COG3696	-4	CusF	CusA	X
COG5642@COG5654	-4		RES
COG4175@COG4176	-3.95	ProV	ProW	X
COG1419@COG0455	-3.9	FlhF	FlhG	X
COG0463@COG1215	-3.8	WcaA	BcsA
COG1233@COG1562	-3.8		ERG9
COG1999@COG2322	-3.8	Sco1	YozB
COG1846@COG1024	-3.7	MarR	CaiD
COG2304@COG2304	-3.7	YfbK	YfbK	X
COG0352@COG0351	-3.6	ThiE	ThiD	X
COG0164@COG0792	-3.5	RnhB	YraN
COG0003@COG0003	-3.4	ArsA	ArsA	X
COG0029@COG0157	-3.4	NadB	NadC	X
COG0047@COG0046	-3.4	PurL2	PurL1	X
COG0078@COG1438	-3.4	ArgF	ArgR	X
COG0088@COG0089	-3.4	RplD	RplW	X
COG0107@COG0139	-3.4	HisF	HisI1	X
COG0122@COG0350	-3.4	AlkA	AdaB
COG0139@COG0147	-3.4	HisI1	TrpE
COG0155@COG0175	-3.4	CysI	CysD	X
COG0156@COG0132	-3.4	BioF	BioD	X
COG0161@COG0156	-3.4	BioA	BioF	X
COG0167@COG0284	-3.4	PyrD	PyrF	X
COG0223@COG0781	-3.4	Fmt	NusB
COG0239@COG0239	-3.4	CrcB	CrcB	X
COG0249@COG0249	-3.4	MutS	MutS	X
COG0277@COG0300	-3.4	GlcD	YqjQ
COG0294@COG1539	-3.4	FolP	FolB	X
COG0304@COG0304	-3.4	FabB	FabB	X
COG0315@COG0521	-3.4	MoaC	MoaB	X
COG0318@COG0451	-3.4	MenE/FadK	WcaG
COG0337@COG0757	-3.4	AroB	AroQ	X
COG0373@COG0181	-3.4	HemA	HemC	X
COG0399@COG0110	-3.4	WecE	WbbJ
COG0420@COG0419	-3.4	SbcD	SbcC	X
COG0420@COG4717	-3.4	SbcD	YhaN
COG0444@COG1123	-3.4	DppD	GsiA
COG0456@COG0533	-3.4	RimI	TsaD
COG0458@COG0284	-3.4	CarB	PyrF
COG0463@COG0726	-3.4	WcaA	CDA1
COG0463@COG3222	-3.4	WcaA
COG0524@COG1869	-3.4	RbsK	RbsD	X
COG0540@COG0044	-3.4	PyrB	AllB
COG0555@COG3842	-3.4	CysU	PotA
COG0558@COG1546	-3.4	PgsA	PncC
COG0558@COG1560	-3.4	PgsA	LpxP
COG0596@COG0599	-3.4	MenH	YurZ
COG0597@COG0564	-3.4	LspA	RluA
COG0600@COG0600	-3.4	TauC	TauC	X
COG0606@COG0758	-3.4	YifB	Smf
COG0609@COG1120	-3.4	FepD	FepC	X
COG0609@COG4779	-3.4	FepD	FepG	X
COG0619@COG1122	-3.4	EcfT	EcfA2	X
COG0619@COG1123	-3.4	EcfT	GsiA
COG0621@COG0558	-3.4	MiaB	PgsA
COG0640@COG0053	-3.4	ArsR	FieF
COG0640@COG3832	-3.4	ArsR	YndB
COG0651@COG1863	-3.4	HyfB	MnhE
COG0665@COG2104	-3.4	DadA	ThiS
COG0720@COG0438	-3.4	QueD	RfaB
COG0745@COG0642	-3.4	OmpR	BaeS
COG0745@COG2770	-3.4	OmpR	HAMP
COG0768@COG0772	-3.4	FtsI	FtsW	X
COG0769@COG3442	-3.4	MurE
COG0772@COG0707	-3.4	FtsW	MurG
COG0772@COG0768	-3.4	FtsW	FtsI	X
COG0799@COG0406	-3.4	RsfS	PhoE
COG0815@COG0463	-3.4	Lnt	WcaA
COG1069@COG0235	-3.4	AraB	AraD	X
COG1116@COG0600	-3.4	TauB	TauC	X
COG1125@COG1174	-3.4	OpuBA	OpuBB	X
COG1131@COG0842	-3.4	CcmA	YadH
COG1131@COG1131	-3.4	CcmA	CcmA	X
COG1131@COG1277	-3.4	CcmA	NosY
COG1131@COG2386	-3.4	CcmA	CcmB	X
COG1131@COG3559	-3.4	CcmA	NodJ
COG1132@COG1132	-3.4	MdlB	MdlB	X
COG1136@COG0577	-3.4	LolD	SalY
COG1136@COG1136	-3.4	LolD	LolD	X
COG1172@COG1172	-3.4	AraH	AraH	X
COG1173@COG1123	-3.4	DppC	GsiA
COG1174@COG1174	-3.4	OpuBB	OpuBB	X
COG1195@COG5512	-3.4	RecF
COG1208@COG0451	-3.4	GCD1	WcaG
COG1214@COG0456	-3.4	TsaB	RimI
COG1253@COG1159	-3.4	TlyC	Era
COG1253@COG1253	-3.4	TlyC	TlyC	X
COG1319@COG1529	-3.4	CutB	CoxL
COG1349@COG1105	-3.4	GlpR	FruK
COG1354@COG1386	-3.4	ScpA	ScpB	X
COG1401@COG4268	-3.4	McrB	McrC	X
COG1463@COG1463	-3.4	MlaD	MlaD	X
COG1507@COG0248	-3.4		GppA
COG1522@COG0436	-3.4	Lrp	AspB
COG1529@COG2080	-3.4	CoxL	CutS
COG1539@COG0801	-3.4	FolB	FolK	X
COG1545@COG0183	-3.4		PaaJ
COG1559@COG0169	-3.4	MltG	AroE
COG1577@COG3407	-3.4	ERG12	MVD1
COG1595@COG5662	-3.4	RpoE	RsiW
COG1670@COG1670	-3.4	RimL	RimL	X
COG1695@COG1136	-3.4	PadR	LolD
COG1702@COG0319	-3.4	PhoH	YbeY
COG1721@COG1305	-3.4	YeaD2	YebA
COG1725@COG1131	-3.4	YhcF	CcmA
COG1793@COG3285	-3.4	CDC9	LigD
COG1868@COG1886	-3.4	FliM	FliN	X
COG1884@COG1884	-3.4	Sbm	Sbm	X
COG1930@COG0619	-3.4	CbiN	EcfT
COG2022@COG0352	-3.4	ThiG	ThiE	X
COG2082@COG2243	-3.4	CobH	CobF	X
COG2111@COG2111	-3.4	MnhB	MnhB	X
COG2185@COG1884	-3.4	Sbm	Sbm	X
COG2201@COG1352	-3.4	CheB	CheR	X
COG2205@COG0745	-3.4	KdpD	OmpR
COG2212@COG1320	-3.4	MnhF	MnhG	X
COG2242@COG2875	-3.4	CobL	CobM	X
COG2345@COG0719	-3.4		SufB
COG2378@COG2378	-3.4	YobV	YobV	X
COG2887@COG0210	-3.4	Slr0479	UvrD
COG3162@COG4147	-3.4	YjcH	ActP
COG3190@COG1338	-3.4	FliO	FliP	X
COG3195@COG2351	-3.4	PucL	HiuH
COG3290@COG4565	-3.4	CitA	CitB	X
COG3402@COG3428	-3.4	YdbS	YdbT	X
COG3429@COG0363	-3.4	OpcA	NagB
COG3496@COG2230	-3.4		Cfa
COG3638@COG3639	-3.4	PhnC	PhnE	X
COG3832@COG0640	-3.4	YndB	ArsR
COG3842@COG1178	-3.4	PotA	FbpB
COG3887@COG0359	-3.4	GdpP	RplI
COG4118@COG1487	-3.4	Phd	VapC
COG4118@COG4113	-3.4	Phd	VapC
COG4149@COG3842	-3.4	ModB	PotA
COG4152@COG1668	-3.4	YhaQ	NatB
COG4423@COG3742	-3.4		VapC
COG4585@COG2197	-3.4	ComP	CitB
COG4770@COG1960	-3.4	PccA	CaiA
COG4779@COG1120	-3.4	FepG	FepC	X
COG4988@COG1132	-3.4	CydD	MdlB
COG5002@COG0745	-3.4	WalK	OmpR
COG0520@COG0822	-3.35	CsdA	IscU
COG0579@COG0446	-3.35	LhgO	FadH2
COG0642@COG0745	-3.3	BaeS	OmpR
COG0644@COG2440	-3.3	FixC	FixX	X
COG1320@COG1563	-3.3	MnhG
COG1519@COG1663	-3.3	KdtA	LpxK
COG1905@COG1894	-3.3	NuoE	NuoF	X
COG3167@COG3168	-3.3	PilO	PilP	X
COG3682@COG4219	-3.3	CopY	MecR1
COG0133@COG0159	-3.2	TrpB	TrpA	X
COG0310@COG1930	-3.2	CbiM	CbiN	X
COG0381@COG0677	-3.2	WecB	WecC	X
COG0403@COG1003	-3.2	GcvP1	GcvP2	X
COG1131@COG1668	-3.2	CcmA	NatB
COG1145@COG0543	-3.2	NapF	Mcr1
COG1277@COG4314	-3.2	NosY	NosL	X
COG1319@COG2080	-3.2	CutB	CutS	X
COG1320@COG2111	-3.2	MnhG	MnhB	X
COG1363@COG1363	-3.2	FrvX	FrvX	X
COG1498@COG1889	-3.2	SIK1	NOP1
COG1527@COG1436	-3.2	NtpC	NtpF	X
COG1648@COG0373	-3.2	CysG2	HemA
COG1679@COG1786	-3.2	AcnX1	AcnX2	X
COG2082@COG2241	-3.2	CobH	CobL	X
COG2243@COG2875	-3.2	CobF	CobM	X
COG3075@COG0247	-3.2	GlpB	GlpC	X
COG4729@COG4666	-3.2
COG0438@COG1215	-3.15	RfaB	BcsA
COG0044@COG0505	-3.1	AllB	CarA
COG0141@COG0079	-3.1	HisD	HisC	X
COG0284@COG0461	-3.1	PyrF	PyrE	X
COG0452@COG1198	-3.1	CoaBC	PriA
COG0543@COG0493	-3.1	Mcr1	GltD
COG0603@COG0720	-3.1	QueC	QueD	X
COG0642@COG2204	-3.1	BaeS	AtoC
COG0730@COG4272	-3.1	TauE
COG0799@COG0500	-3.1	RsfS	SmtA
COG1088@COG1091	-3.1	RfbB	RfbD	X
COG1121@COG1108	-3.1	ZnuC	ZnuB	X
COG1176@COG1177	-3.1	PotB	PotC	X
COG1556@COG1139	-3.1	LutC	LutB	X
COG1721@COG2304	-3.1	YeaD2	YfbK
COG1776@COG1871	-3.1	CheC	CheD	X
COG1961@COG1961	-3.1	SpoIVCA	SpoIVCA	X
COG2087@COG0368	-3.1	CobU	CobS	X
COG3279@COG2972	-3.1	LytT	YesM
COG3639@COG3639	-3.1	PhnE	PhnE	X
COG3682@COG0501	-3.1	CopY	HtpX
COG3715@COG3716	-3.1	ManY	ManZ	X
COG3959@COG3958	-3.1	TktA1	TktA2	X
COG4658@COG4659	-3.1	RnfD	RnfG	X
COG4863@COG4853	-3.1	YycH	YycI	X
COG2304@COG0457	-3.05	YfbK	TPR
COG0128@COG0082	-3	AroA	AroC	X
COG1660@COG1925	-3	RapZ	PtsH
COG0181@COG1587	-2.9	HemC	HemD	X
COG1361@COG0577	-2.9	MJ0795	SalY
COG1588@COG0186	-2.9	POP4	RpsQ
COG0247@COG1139	-2.8	GlpC	LutB
COG0378@COG0829	-2.8	HypB	UreH
COG1540@COG2049	-2.8	PxpA	PxpB	X
COG1566@COG1538	-2.8	EmrA	TolC
COG3696@COG1538	-2.8	CusA	TolC
COG0310@COG0619	-2.6	CbiM	EcfT
COG1804@COG0119	-2.6	CaiB	LeuA
COG0593@COG0560	-2.5	DnaA	SerB
COG1267@COG1546	-2.5	PgpA	PncC
COG1806@COG0424	-2.5	PpsR	Maf
COG0337@COG0128	-2.4	AroB	AroA	X
COG0548@COG4992	-2.3	ArgB	ArgD	X
COG1471@COG0094	-2.3	RPS4A	RplE
COG1492@COG1270	-2.3	CobQ	CbiB
COG0079@COG0131	-2.25	HisC	HisB2	X
COG0364@COG3429	-2.15	Zwf	OpcA
COG0237@COG0741	-2.1	CoaE	MltE
COG0283@COG0204	-2.1	Cmk	PlsC
COG0378@COG0068	-2.1	HypB	HypF	X
COG0446@COG3862	-2.1	FadH2
COG0498@COG0083	-2.1	ThrC	ThrB	X
COG0618@COG0130	-2.1	NrnA	TruB
COG1014@COG1144	-2.1	PorG	PorD	X
COG1136@COG4591	-2.1	LolD	LolE	X
COG1496@COG0325	-2.1	YfiH	YggS
COG1570@COG1722	-2.1	XseA	XseB	X
COG1606@COG1691	-2.1
COG2111@COG1006	-2.1	MnhB	MnhC	X
COG2198@COG3706	-2.1	HPtr	PleD
COG3842@COG1176	-2.1	PotA	PotB	X
COG5341@COG4769	-2.1
COG0726@COG0438	-2	CDA1	RfaB
COG0816@COG1559	-2	YqgF	MltG
COG1129@COG1172	-2	MglA	AraH
COG3880@COG3869	-2	McsA	McsB	X
COG0531@COG2265	-1.9	PotE	TrmA
COG0451@COG2148	-1.8	WcaG	WcaJ	X
COG0705@COG0705	-1.8	GlpG	GlpG	X
COG0215@COG1939	-1.6	CysS	MrnC
COG2030@COG2030	-1.55	MaoC	MaoC	X
COG1389@COG1697	-1.45		Spo11
COG0007@COG1587	-1.35	CysG	HemD
COG0036@COG1564	-1.1	Rpe	ThiN
COG0082@COG0337	-1.1	AroC	AroB	X
COG0139@COG0140	-1.1	HisI1	HisI2	X
COG0189@COG0189	-1.1	LysX	LysX	X
COG0319@COG0818	-1.1	YbeY	DgkA
COG0458@COG0543	-1.1	CarB	Mcr1
COG0573@COG0581	-1.1	PstC	PstA	X
COG0626@COG0626	-1.1	MetC	MetC	X
COG0843@COG1845	-1.1	CyoB	CyoC	X
COG0845@COG4591	-1.1	AcrA	LolE
COG1386@COG1187	-1.1	ScpB	RsuA
COG1691@COG1641	-1.1		LarC
COG1939@COG0566	-1.1	MrnC	SpoU
COG2076@COG2076	-1.1	EmrE	EmrE	X
COG3279@COG3290	-1.1	LytT	CitA
COG3424@COG1755	-1.1	BH0617	YpbQ
COG3879@COG3856	-1.1	YlxW	Sbp
COG4123@COG0313	-1.1	TrmN6	RsmI
COG4231@COG1014	-1.1	IorA	PorG
COG4603@COG1079	-1.1	NupP	NupQ	X
COG0036@COG0546	-1	Rpe	Gph
COG0067@COG0070	-1	GltB1	GltB3	X
COG0079@COG0241	-1	HisC	HisB1/GmhB	X
COG0106@COG0107	-1	HisA	HisF	X
COG0110@COG0399	-1	WbbJ	WecE
COG0115@COG1559	-1	IlvE	MltG
COG0134@COG0315	-1	TrpC	MoaC
COG0147@COG0512	-1	TrpE	PabA
COG0155@COG2082	-1	CysI	CobH
COG0223@COG0101	-1	Fmt	TruA
COG0223@COG0144	-1	Fmt	RsmB
COG0229@COG0225	-1	MsrB	MsrA	X
COG0245@COG0585	-1	IspF	TruD
COG0248@COG0293	-1	GppA	RlmE
COG0251@COG0584	-1	RidA	UgpQ
COG0253@COG3159	-1	DapF	YigA
COG0275@COG5462	-1	RmsH
COG0296@COG3280	-1	GlgB	TreY
COG0318@COG0183	-1	MenE/FadK	PaaJ
COG0330@COG0330	-1	HflC	HflC	X
COG0411@COG1022	-1	LivG	FAA1
COG0422@COG0352	-1	ThiC	ThiE	X
COG0445@COG0357	-1	MnmG	RsmG
COG0457@COG3017	-1	TPR	LolB
COG0500@COG0685	-1	SmtA	MetF
COG0546@COG5387	-1	Gph	Atp12
COG0555@COG4208	-1	CysU	CysW	X
COG0558@COG1977	-1	PgsA	MoaD
COG0577@COG5621	-1	SalY	CrtC
COG0612@COG0612	-1	PqqL	PqqL	X
COG0612@COG0742	-1	PqqL	RsmD
COG0617@COG0801	-1	PcnB	FolK
COG0651@COG0651	-1	HyfB	HyfB	X
COG0655@COG3308	-1	WrbA
COG0674@COG1013	-1	PorA	PorB	X
COG0685@COG0646	-1	MetF	MetH1	X
COG0689@COG0127	-1	Rph	RdgB
COG0699@COG0699	-1	CrfC	CrfC	X
COG0703@COG0337	-1	AroK	AroB	X
COG0719@COG0520	-1	SufB	CsdA
COG0729@COG2911	-1	TamA	TamB	X
COG0755@COG3114	-1	CcmC	CcmD	X
COG0771@COG0772	-1	MurD	FtsW
COG0795@COG1452	-1	LptF	LptD	X
COG0817@COG0632	-1	RuvC	RuvA	X
COG0832@COG0804	-1	UreB	UreC	X
COG0839@COG0713	-1	NuoJ	NuoK	X
COG0854@COG0736	-1	PdxJ	AcpS
COG0859@COG0859	-1	RfaF	RfaF	X
COG1012@COG3724	-1	AdhE	AstB
COG1013@COG1014	-1	PorB	PorG	X
COG1127@COG0767	-1	MlaF	MlaE	X
COG1132@COG1663	-1	MdlB	LpxK
COG1140@COG2180	-1	NarY	NarJ	X
COG1172@COG1129	-1	AraH	MglA
COG1178@COG3842	-1	FbpB	PotA
COG1181@COG1589	-1	DdlA	FtsQ
COG1192@COG1215	-1	ParA	BcsA
COG1192@COG1475	-1	ParA	Spo0J
COG1211@COG0245	-1	IspD	IspF	X
COG1352@COG2201	-1	CheR	CheB	X
COG1555@COG0658	-1	ComEA	ComEC	X
COG1559@COG0125	-1	MltG	Tmk
COG1562@COG2907	-1	ERG9	Ppro0129
COG1565@COG1496	-1	MidA	YfiH
COG1678@COG0816	-1	AlgH	YqgF
COG1688@COG1203	-1	Cas5	Cas3	X
COG1804@COG1024	-1	CaiB	CaiD	X
COG1804@COG2301	-1	CaiB	CitE
COG1828@COG0047	-1	PurS	PurL2	X
COG1845@COG3125	-1	CyoC	CyoD	X
COG1877@COG0380	-1	OtsB	OtsA	X
COG1960@COG3173	-1	CaiA	YcbJ
COG1974@COG0389	-1	LexA	DinP
COG2030@COG2301	-1	MaoC	CitE
COG2038@COG0368	-1	CobT	CobS	X
COG2082@COG1903	-1	CobH	CbiD
COG2109@COG1797	-1	BtuR	CobB
COG2128@COG1595	-1	YciW	RpoE
COG2180@COG2181	-1	NarJ	NarI	X
COG2189@COG1061	-1	Mod	SSL2
COG2205@COG2204	-1	KdpD	AtoC
COG2222@COG1820	-1	AgaS	NagA
COG2227@COG0546	-1	UbiG	Gph
COG2249@COG0475	-1	MdaB	KefB
COG2332@COG1138	-1	CcmE	CcmF	X
COG2835@COG1212	-1	Trm112	KdsB
COG2847@COG1999	-1		Sco1
COG2854@COG3113	-1	MlaC	MlaB	X
COG2869@COG1347	-1	NqrC	NqrD	X
COG2966@COG3610	-1	YjjP	YjjB	X
COG3008@COG3009	-1	PqiB	PqiC	X
COG3017@COG1947	-1	LolB	IspE
COG3026@COG3086	-1	RseB	RseC	X
COG3090@COG1593	-1	DctM	DctQ	X
COG3166@COG3167	-1	PilN	PilO
COG3178@COG1208	-1		GCD1
COG3307@COG0438	-1	RfaL	RfaB	X
COG3454@COG3709	-1	PhnM	PhnN	X
COG3488@COG3489	-1		IrpA2
COG3624@COG3625	-1	PhnG	PhnH	X
COG3625@COG3626	-1	PhnH	PhnI	X
COG3657@COG3636	-1		PA5055
COG3736@COG3504	-1	VirB8	VirB9	X
COG3838@COG5268	-1	VirB2	TrbD
COG3839@COG0584	-1	MalK	UgpQ
COG3839@COG1028	-1	MalK	FabG
COG3839@COG1175	-1	MalK	UgpA
COG3850@COG2197	-1	NarQ	CitB
COG4143@COG1178	-1	TbpA	FbpB
COG4171@COG4170	-1	SapC	SapD	X
COG4174@COG4239	-1	YejB	YejE	X
COG4191@COG2204	-1		AtoC
COG4215@COG4160	-1	ArtQ	ArtM	X
COG4275@COG2059	-1	ChrB1	ChrA	X
COG4277@COG1573	-1		Udg4
COG4373@COG4383	-1		gp29
COG4456@COG1487	-1	VagC	VapC	X
COG4558@COG0609	-1	ChuT	FepD
COG4618@COG0845	-1	ArpD	AcrA	X
COG4631@COG1975	-1	XdhB	XdhC	X
COG4638@COG5517	-1	HcaE	HcaF	X
COG4659@COG4660	-1	RnfG	RnfE	X
COG4665@COG4664	-1	FcbT2	FcbT3	X
COG4967@COG4966	-1	PilV	PilW	X
COG4970@COG4967	-1	FimT	PilV
COG4972@COG3166	-1	PilM	PilN	X
COG4973@COG1011	-1	XerC	YigB
COG5013@COG1140	-1	NarG	NarY	X
COG1009@COG3002	-0.85	NuoL	MpsB
COG0323@COG0705	-0.8	MutL	GlpG
COG0737@COG0737	-0.8	UshA	UshA
COG0841@COG1538	-0.8	AcrB	TolC
COG1518@COG3512	-0.8	Cas1
COG1968@COG0130	-0.8	UppP	TruB
COG2274@COG1566	-0.8	SunT	EmrA
COG4680@COG5499	-0.8	HigB	HigA	X
COG0770@COG0472	-0.75	MurF	Rfe
COG4199@COG0503	-0.75	RecJ	Apt
COG4839@COG0768	-0.75	FtsL2	FtsI	X
COG0181@COG0007	-0.7	HemC	CysG
COG0438@COG0726	-0.65	RfaB	CDA1
COG1209@COG1898	-0.6	RmlA1	RfbC
COG2050@COG0416	-0.6	PaaI	PlsX
COG0812@COG1181	-0.5	MurB	DdlA
COG1521@COG0595	-0.5	CoaX	RnjA
COG0082@COG0703	-0.4	AroC	AroK	X
COG0128@COG1162	-0.4	AroA	RsgA
COG0183@COG0183	-0.4	PaaJ	PaaJ	X
COG0197@COG0255	-0.4	RplP	RpmC
COG0204@COG0240	-0.4	PlsC	GpsA
COG0331@COG0332	-0.4	FabD	FabH	X
COG0366@COG3281	-0.4	AmyA	Ble
COG0380@COG1877	-0.4	OtsA	OtsB	X
COG0389@COG0587	-0.4	DinP	DnaE
COG0399@COG0673	-0.4	WecE	MviM
COG0406@COG0526	-0.4	PhoE	TrxA
COG0407@COG1232	-0.4	HemE	HemY	X
COG0437@COG3301	-0.4	HybA	NrfD
COG0451@COG1898	-0.4	WcaG	RfbC
COG0536@COG0263	-0.4	Obg	ProB
COG0553@COG1002	-0.4	HepA	YeeA
COG0553@COG4279	-0.4	HepA
COG0569@COG0569	-0.4	TrkA	TrkA	X
COG0600@COG1116	-0.4	TauC	TauB	X
COG0631@COG0772	-0.4	PTC1	FtsW
COG0642@COG2018	-0.4	BaeS
COG0642@COG2197	-0.4	BaeS	CitB
COG0719@COG2146	-0.4	SufB	NirD
COG0765@COG0765	-0.4	HisM	HisM	X
COG0768@COG0515	-0.4	FtsI	SPS1
COG0792@COG0606	-0.4	YraN	YifB
COG0822@COG2151	-0.4	IscU	PaaD
COG0838@COG0377	-0.4	NuoA	NuoB	X
COG1012@COG1012	-0.4	AdhE	AdhE	X
COG1034@COG1005	-0.4	NuoG	NuoH	X
COG1062@COG0491	-0.4	FrmA	GloB
COG1108@COG0735	-0.4	ZnuB	Fur
COG1129@COG4214	-0.4	MglA	XylH
COG1136@COG3127	-0.4	LolD	YbbP
COG1175@COG0395	-0.4	UgpA	UgpE
COG1381@COG0020	-0.4	RecO	UppS
COG1523@COG3280	-0.4	PulA	TreY
COG1560@COG0438	-0.4	LpxP	RfaB
COG1579@COG0328	-0.4	DR0291	RnhA
COG2010@COG0723	-0.4	CccA	QcrA/PetC
COG2065@COG0540	-0.4	PyrR	PyrB	X
COG2079@COG2513	-0.4	PrpD	PrpB	X
COG4721@COG1123	-0.4	YkoE	GsiA
COG4962@COG4965	-0.4	CpaF	TadB
COG5495@COG0414	-0.4		PanC
COG0835@COG0643	-0.3	CheW	CheA	X
COG0697@COG0697	-0.25	RhaT	RhaT	X
COG0092@COG0255	-0.2	RpsC	RpmC
COG0198@COG1471	-0.2	RplX	RPS4A
COG0439@COG0777	-0.2	AccC	AccD	X
COG0630@COG2064	-0.2	VirB11	TadC
COG0767@COG1127	-0.2	MlaE	MlaF	X
COG1575@COG4948	-0.2	MenA	RspA
COG1717@COG2147	-0.2	Rpl32e	RPL19A	X
COG4251@COG0784	-0.15		CheY
COG0127@COG0622	-0.1	RdgB	YfcE
COG0216@COG2890	-0.1	PrfA	HemK
COG0381@COG0438	-0.1	WecB	RfaB
COG0448@COG0448	-0.1	GlgC	GlgC	X
COG0601@COG1173	-0.1	DppB	DppC	X
COG0631@COG0515	-0.1	PTC1	SPS1
COG0745@COG5002	-0.1	OmpR	WalK
COG0752@COG0751	-0.1	GlyQ	GlyS	X
COG1162@COG0036	-0.1	RsgA	Rpe
COG1169@COG1165	-0.1	MenF	MenD	X
COG1175@COG3833	-0.1	UgpA	MalG
COG1333@COG0755	-0.1	ResB	CcmC
COG1366@COG2172	-0.1	SpoIIAA	RsbW
COG1660@COG0391	-0.1	RapZ	CofD
COG1699@COG1551	-0.1	FliW	CsrA
COG1722@COG0142	-0.1	XseB	IspA
COG1820@COG0363	-0.1	NagA	NagB	X
COG1857@COG1688	-0.1	Cas7	Cas5	X
COG2208@COG2172	-0.1	RsbU	RsbW	X
COG2376@COG3412	-0.1	DAK1	DhaM
COG4303@COG4302	-0.1	EutB	EutC
COG4472@COG0816	-0.1		YqgF
COG0016@COG0072	-0.05	PheS	PheT	X
COG2132@COG3667	-0.05	SufI	PcoB
COG2274@COG2274	-0.05	SunT	SunT	X
COG4385@COG5301	-0.05	gpI
COG0145@COG0146	0	HyuA	HyuB	X
COG0237@COG0847	0	CoaE	DnaQ
COG0438@COG0859	0	RfaB	RfaF	X
COG0621@COG0552	0	MiaB	FtsY
COG1173@COG0601	0	DppC	DppB	X
COG1409@COG3150	0	CpdA	YcfP
COG3176@COG0204	0		PlsC
COG1044@COG0774	0.1	LpxD	LpxC	X
COG0109@COG1845	0.2	CyoE	CyoC	X
COG0451@COG0399	0.2	WcaG	WecE
COG3323@COG1579	0.2	YqfO	DR0291
COG1146@COG0674	0.3	PreA	PorA
COG2274@COG0845	0.3	SunT	AcrA
COG0773@COG0812	0.4	MurC	MurB	X
COG3259@COG0680	0.4	FrhA	HyaD
COG1086@COG0399	0.45	FlaA1	WecE
COG1902@COG1028	0.45	FadH	FabG
COG1612@COG0109	0.5	CtaA	CyoE
COG1729@COG0037	0.5	CpoB	TilS
COG0131@COG0118	0.6	HisB2	HisH	X
COG1695@COG1983	0.6	PadR	PspC
COG0640@COG2217	0.7	ArsR	ZntA
COG1599@COG3390	0.7	RFA1
COG0323@COG0324	0.75	MutL	MiaA
COG1095@COG2093	0.8	RPB7	Spt4
COG2185@COG1703	0.8	Sbm	ArgK
COG3485@COG3485	0.8	PcaH	PcaH	X
COG4660@COG4657	0.85	RnfE	RnfA	X
COG0154@COG0064	0.9	GatA	GatB	X
COG0276@COG1232	0.9	HemH	HemY	X
COG0409@COG0309	0.9	HypD	HypE	X
COG0421@COG0010	0.9	SpeE	SpeB	X
COG0505@COG0458	0.9	CarA	CarB	X
COG0566@COG3688	0.9	SpoU	Rae1
COG0714@COG3864	0.9	MoxR
COG0732@COG0610	0.9	HsdS
COG0742@COG0669	0.9	RsmD	CoaD
COG0864@COG2337	0.9	NikR	MazF
COG1071@COG0022	0.9	AcoA	AcoB	X
COG1154@COG1189	0.9	Dxs	YqxC
COG1161@COG0164	0.9	RbgA	RnhB
COG1328@COG1180	0.9	NrdD	PflA
COG1918@COG0370	0.9	FeoA	FeoB	X
COG1943@COG0675	0.9	RAYT	InsQ
COG2715@COG0700	0.9	SpmA	SpmB	X
COG3944@COG0489	0.9	YveK	Mrp
COG4753@COG2972	0.9	YesN	YesM	X
COG0803@COG1121	0.95	ZnuA	ZnuC	X
COG1493@COG1660	0.95	HprK	RapZ
COG0006@COG0654	1	PepP	UbiH
COG0115@COG2921	1	IlvE	YbeD
COG0119@COG1024	1	LeuA	CaiD
COG0183@COG1545	1	PaaJ
COG0204@COG1451	1	PlsC	YgjP
COG0270@COG3727	1	Dcm	Vsr
COG0296@COG1523	1	GlgB	PulA
COG0303@COG0315	1	MoeA	MoaC
COG0348@COG5456	1	NapH	FixH
COG0374@COG0680	1	HyaB	HyaD	X
COG0399@COG2244	1	WecE	RfbX
COG0437@COG3302	1	HybA	DmsC
COG0463@COG1807	1	WcaA	ArnT
COG0494@COG3151	1	MutT	yqiB
COG0502@COG0156	1	BioB	BioF	X
COG0521@COG0303	1	MoaB	MoeA
COG0543@COG1941	1	Mcr1	FrhG
COG0563@COG0024	1	Adk	Map
COG0614@COG0609	1	FepB	FepD	X
COG0628@COG0593	1	PerM	DnaA
COG0650@COG4237	1	HyfC	HyfE	X
COG0651@COG3262	1	HyfB	HycE1
COG0707@COG0773	1	MurG	MurC	X
COG0726@COG0726	1	CDA1	CDA1	X
COG0757@COG0006	1	AroQ	PepP
COG0841@COG0845	1	AcrB	AcrA	X
COG0842@COG0842	1	YadH	YadH	X
COG0845@COG2274	1	AcrA	SunT
COG1047@COG0761	1	SlpA	IspH
COG1091@COG1088	1	RfbD	RfbB	X
COG1150@COG2048	1	HdrC	HdrB
COG1173@COG4172	1	DppC	YejF
COG1177@COG3842	1	PotC	PotA	X
COG1235@COG5424	1	PhnP	PqqC
COG1352@COG1871	1	CheR	CheD	X
COG2009@COG2142	1	SdhC	SdhD	X
COG2041@COG2717	1	MsrP	MsrQ	X
COG2080@COG1529	1	CutS	CoxL
COG2197@COG0322	1	CitB	UvrC
COG2217@COG3197	1	ZntA	FixS
COG2350@COG2947	1	YciI	EVE
COG2391@COG2391	1	YedE	YedE	X
COG2718@COG2719	1	YeaH	SpoVR
COG2905@COG0847	1		DnaQ
COG2917@COG2350	1	YciB	YciI	X
COG2948@COG0630	1	VirB10	VirB11	X
COG3023@COG3725	1	AmpD	AmpE	X
COG3281@COG0296	1	Ble	GlgB
COG3287@COG2202	1	FIST	PAS
COG3367@COG4948	1		RspA
COG3489@COG3490	1	IrpA2
COG3839@COG3839	1	MalK	MalK	X
COG4587@COG3694	1
COG4660@COG0177	1	RnfE	Nth
COG4961@COG4961	1	TadG	TadG	X
COG0312@COG0312	1.1	TldD	TldD	X
COG1155@COG1156	1.1	NtpA	NtpB	X
COG1298@COG1419	1.2	FlhA	FlhF	X
COG0711@COG0712	1.3	AtpF	AtpH	X
COG3265@COG2610	1.3	GntK	GntT	X
COG0110@COG0463	1.4	WbbJ	WcaA
COG0236@COG0318	1.5	AcpP	MenE/FadK
COG0438@COG1216	1.5	RfaB	WcaE
COG1187@COG0494	1.5	RsuA	MutT
COG1846@COG0745	1.5	MarR	OmpR
COG2198@COG0745	1.5	HPtr	OmpR
COG1562@COG1562	1.55	ERG9	ERG9	X
COG0009@COG0472	1.6	TsaC	Rfe
COG0215@COG0566	1.6	CysS	SpoU
COG0231@COG0781	1.6	Efp	NusB
COG0504@COG0494	1.6	PyrG	MutT
COG0785@COG1333	1.6	CcdA	ResB
COG1727@COG0102	1.6	RPL18A	RplM	X
COG1788@COG2057	1.6	AtoD	AtoA	X
COG4208@COG3842	1.6	CysW	PotA
COG1898@COG0381	1.7	RfbC	WecB
COG0075@COG0111	1.8	PucG	SerA
COG0346@COG0400	1.8	GloA	YpfH
COG0630@COG1955	1.8	VirB11	ArlJ
COG0638@COG0638	1.8	PRE1	PRE1	X
COG2004@COG1998	1.8	RPS24A	RPS27ae	X
COG2022@COG1060	1.8	ThiG	ThiH	X
COG2147@COG0256	1.8	RPL19A	RplR	X
COG4656@COG4658	1.8	RnfC	RnfD	X
COG4569@COG0119	1.85	MhpF	LeuA
COG0031@COG0626	1.9	CysK	MetC
COG0438@COG2244	1.9	RfaB	RfbX
COG0470@COG1774	1.9	HolB	YaaT
COG0547@COG0134	1.9	TrpD	TrpC	X
COG0848@COG0810	1.9	ExbD	TonB
COG1385@COG0621	1.9	RsmE	MiaB
COG2070@COG0331	1.9	YrpB	FabD
COG2078@COG1180	1.9	AMMECR1	PflA
COG2163@COG0361	1.9	RPL14A	InfA
COG2172@COG1191	1.9	RsbW	FliA
COG2721@COG2721	1.9	UxaA	UxaA	X
COG4122@COG0826	1.9	TrmR	RlhA
COG4237@COG0651	1.9	HyfE	HyfB	X
COG1020@COG1020	1.95	EntF	EntF	X
COG0054@COG0781	2	RibE	NusB
COG0060@COG0597	2	IleS	LspA
COG0118@COG0107	2	HisH	HisF	X
COG0123@COG1722	2	AcuC	XseB
COG0124@COG3705	2	HisS	HisZ	X
COG0172@COG0496	2	SerS	SurE
COG0176@COG0166	2	TalA	Pgi
COG0189@COG3608	2	LysX
COG0235@COG1791	2	AraD	Adi1
COG0236@COG0156	2	AcpP	BioF
COG0280@COG0282	2	Pta	AckA
COG0295@COG0213	2	Cdd	DeoA
COG0340@COG1521	2	BirA2	CoaX
COG0364@COG0363	2	Zwf	NagB
COG0460@COG0083	2	ThrA	ThrB	X
COG0559@COG4177	2	LivH	LivM	X
COG0642@COG0784	2	BaeS	CheY
COG0642@COG1493	2	BaeS	HprK
COG0649@COG1905	2	NuoD	NuoE	X
COG0651@COG0650	2	HyfB	HyfC	X
COG0673@COG0110	2	MviM	WbbJ
COG0681@COG0571	2	LepB	Rnc
COG0760@COG1995	2	SurA	PdxA
COG0762@COG1872	2	Ycf19	YggU
COG0773@COG1589	2	MurC	FtsQ
COG0806@COG0336	2	RimM	TrmD
COG0811@COG0811	2	TolQ	TolQ	X
COG0835@COG1352	2	CheW	CheR	X
COG0845@COG0845	2	AcrA	AcrA	X
COG0852@COG0649	2	NuoC	NuoD	X
COG1020@COG3321	2	EntF	PksD
COG1085@COG0153	2	GalT	GalK	X
COG1144@COG0674	2	PorD	PorA	X
COG1187@COG0742	2	RsuA	RsmD
COG1201@COG1407	2	Lhr
COG1238@COG1495	2	YgaA	DsbB
COG1366@COG0784	2	SpoIIAA	CheY
COG1463@COG3218	2	MlaD
COG1512@COG3762	2	YgcG
COG1652@COG3500	2	XkdP	gpD
COG1682@COG1134	2	TagG	TagH
COG1686@COG0125	2	DacC	Tmk
COG1766@COG1536	2	FliF	FliG	X
COG1775@COG1775	2	HgdB	HgdB	X
COG1776@COG2202	2	CheC	PAS
COG1804@COG1804	2	CaiB	CaiB	X
COG1977@COG0314	2	MoaD	MoaE	X
COG2893@COG1925	2	ManX	PtsH
COG2959@COG3071	2	HemX	HemYx
COG2980@COG1466	2	LptE	HolA
COG3073@COG3026	2	RseA	RseB	X
COG3138@COG1012	2	AstA	AdhE
COG3159@COG4973	2	YigA	XerC
COG3518@COG3519	2		VasA
COG3523@COG3913	2	IcmF	SciT
COG4597@COG0765	2	BatB	HisM
COG5000@COG2204	2	NtrY	AtoC
COG5283@COG3499	2
COG0367@COG0438	2.1	AsnB	RfaB
COG0343@COG0795	2.2	Tgt	LptF
COG0460@COG0498	2.2	ThrA	ThrC	X
COG0640@COG1230	2.2	ArsR	CzcD
COG0858@COG4591	2.2	RbfA	LolE
COG1262@COG4301	2.2	YfmG
COG4232@COG0526	2.2	DsbD	TrxA
COG0068@COG0298	2.3	HypF	HypC	X
COG0540@COG1781	2.35	PyrB	PyrI	X
COG3920@COG0784	2.4		CheY
COG0141@COG0131	2.45	HisD	HisB2	X
COG0169@COG0744	2.5	AroE	MrcB
COG0597@COG1047	2.5	LspA	SlpA
COG2244@COG0463	2.5	RfbX	WcaA
COG5456@COG2217	2.5	FixH	ZntA
COG0013@COG0816	2.6	AlaS	YqgF
COG0175@COG2895	2.6	CysD	CysN	X
COG0267@COG0199	2.6	RpmG	RpsN
COG0318@COG1028	2.6	MenE/FadK	FabG
COG0396@COG0719	2.6	SufC	SufB	X
COG0443@COG0576	2.6	DnaK	GrpE
COG0637@COG1554	2.6	YcjU	ATH1
COG0719@COG0719	2.6	SufB	SufB	X
COG0767@COG0767	2.6	MlaE	MlaE	X
COG0855@COG0494	2.6	Ppk	MutT
COG1126@COG0765	2.6	GlnQ	HisM
COG1192@COG1354	2.6	ParA	ScpA
COG1396@COG2856	2.6	HipB	ImmA
COG2141@COG0431	2.6	SsuD	SsuE	X
COG2896@COG1977	2.6	MoaA	MoaD	X
COG0214@COG0311	2.7	PdxS	PdxT	X
COG0527@COG0136	2.7	MetL1	Asd
COG0379@COG0157	2.75	NadA	NadC	X
COG0522@COG0100	2.8	RpsD	RpsK	X
COG0526@COG0785	2.8	TrxA	CcdA
COG2093@COG1909	2.8	Spt4	DPCK
COG0061@COG0564	2.9	NadK	RluA
COG0149@COG0696	2.9	TpiA	GpmI
COG0624@COG0624	2.9	ArgE	ArgE	X
COG0640@COG2608	2.9	ArsR	CopZ
COG0736@COG0062	2.9	AcpS	Nnr1
COG1173@COG0444	2.9	DppC	DppD	X
COG2501@COG1195	2.9	YbcJ	RecF
COG2812@COG1774	2.9	DnaX	YaaT
COG3611@COG1484	2.9	DnaB2	DnaC	X
COG0714@COG3552	2.95	MoxR	CoxE
COG0020@COG0575	3	UppS	CdsA
COG0028@COG0440	3	IlvB	IlvH	X
COG0083@COG0498	3	ThrB	ThrC	X
COG0129@COG1171	3	IlvD	IlvA	X
COG0173@COG0494	3	AspS	MutT
COG0208@COG0633	3	NrdB	Fdx
COG0277@COG0247	3	GlcD	GlpC
COG0279@COG2823	3	GmhA	OsmY
COG0330@COG1585	3	HflC	YbbJ
COG0344@COG0758	3	PlsY	Smf
COG0375@COG0378	3	HybF	HypB	X
COG0388@COG2957	3	Nit2	AguA
COG0394@COG0798	3	Wzb	ACR3
COG0399@COG0463	3	WecE	WcaA
COG0399@COG2148	3	WecE	WcaJ
COG0410@COG0559	3	LivF	LivH	X
COG0451@COG0500	3	WcaG	SmtA
COG0457@COG1947	3	TPR	IspE
COG0504@COG2877	3	PyrG	KdsA
COG0521@COG0315	3	MoaB	MoaC	X
COG0642@COG4567	3	BaeS
COG0695@COG0388	3	GrxC	Nit2
COG0714@COG2425	3	MoxR	ViaA
COG0764@COG1043	3	FabA	LpxA
COG0784@COG3437	3	CheY	RpfG
COG0858@COG0130	3	RbfA	TruB
COG1022@COG0411	3	FAA1	LivG
COG1032@COG1032	3	YgiQ	YgiQ	X
COG1043@COG3494	3	LpxA
COG1079@COG0295	3	NupQ	Cdd
COG1086@COG0451	3	FlaA1	WcaG
COG1228@COG1228	3	HutI	HutI	X
COG1273@COG1793	3	YkoV	CDC9
COG1352@COG0784	3	CheR	CheY	X
COG1360@COG3523	3	MotB	IcmF
COG1366@COG1366	3	SpoIIAA	SpoIIAA	X
COG1393@COG0624	3	ArsC	ArgE
COG1468@COG1518	3	Cas4	Cas1	X
COG1472@COG1354	3	BglX	ScpA
COG1684@COG1377	3	FliR	FlhB
COG1726@COG1805	3	NqrA	NqrB	X
COG1826@COG0805	3	TatA	TatC	X
COG1977@COG0476	3	MoaD	ThiF
COG1985@COG0307	3	RibD	RibC	X
COG2138@COG2082	3	SirB	CobH
COG2165@COG2165	3	PulG	PulG	X
COG2202@COG0840	3	PAS	Tar
COG2264@COG1385	3	PrmA	RsmE
COG2303@COG2010	3	BetA	CccA
COG2307@COG1305	3	Alpha-E	YebA
COG2308@COG2307	3		Alpha-E
COG2372@COG1276	3	CopC	PcoD
COG2844@COG0728	3	GlnD	MurJ
COG2894@COG0851	3	MinD	MinE	X
COG2919@COG1211	3	FtsB	IspD
COG3051@COG3697	3	CitF	CitX	X
COG3164@COG0388	3	YhdR	Nit2
COG3846@COG3701	3	TrbL	TrbF	X
COG4067@COG0189	3		LysX
COG4966@COG4726	3	PilW	PilX
COG0768@COG0769	3.1	FtsI	MurE
COG0845@COG0842	3.1	AcrA	YadH
COG1951@COG1838	3.1	TtdA	FumA
COG0438@COG0110	3.2	RfaB	WbbJ
COG0438@COG1922	3.2	RfaB	WecG
COG0489@COG0694	3.2	Mrp	NifU
COG3938@COG0665	3.2	PrdF	DadA
COG2911@COG4775	3.3	TamB	BamA
COG0086@COG0086	3.4	RpoC	RpoC	X
COG2197@COG4585	3.4	CitB	ComP
COG1309@COG1538	3.45	AcrR	TolC
COG2876@COG0287	3.45	AroGA	TyrA
COG0398@COG1249	3.5	TVP38	Lpd
COG2010@COG0834	3.5	CccA	HisJ
COG4134@COG4135	3.5	YnjB	YnjC	X
COG0143@COG0084	3.6	MetG	TatD
COG0283@COG1160	3.6	Cmk	Der
COG0341@COG0503	3.6	SecF	Apt
COG0500@COG0500	3.6	SmtA	SmtA	X
COG0571@COG0266	3.6	Rnc	Nei
COG1268@COG1122	3.6	BioY	EcfA2
COG1716@COG0631	3.6	FHA	PTC1
COG3513@COG1518	3.6	Cas9	Cas1	X
COG3795@COG4941	3.6	YCII
COG2301@COG3051	3.7	CitE	CitF	X
COG1189@COG0061	3.75	YqxC	NadK
COG1582@COG1291	3.8	SwrD	MotA
COG1631@COG2051	3.8	RPL42A	RPS27A
COG2868@COG0211	3.85	YsxB	RpmA
COG0438@COG0438	3.9	RfaB	RfaB	X
COG0820@COG0631	3.9	RlmN	PTC1
COG1104@COG0301	3.9	NifS	ThiI
COG1309@COG1131	3.9	AcrR	CcmA
COG3649@COG1468	3.9	Cas7	Cas4	X
COG0040@COG0141	4	HisG	HisD	X
COG0110@COG0438	4	WbbJ	RfaB
COG0128@COG0283	4	AroA	Cmk
COG0236@COG4648	4	AcpP
COG0241@COG0204	4	HisB1/GmhB	PlsC
COG0402@COG0402	4	SsnA	SsnA
COG0442@COG0741	4	ProS	MltE
COG0451@COG0726	4	WcaG	CDA1
COG0482@COG2915	4	MnmA	HflD
COG0512@COG0547	4	PabA	TrpD
COG0513@COG1188	4	SrmB	HslR
COG0523@COG2319	4	YejR	WD40
COG0845@COG1136	4	AcrA	LolD
COG1023@COG0364	4	YqeC	Zwf
COG1127@COG1463	4	MlaF	MlaD	X
COG1180@COG1882	4	PflA	PflD	X
COG1347@COG2209	4	NqrD	NqrE	X
COG1364@COG0494	4	ArgJ	MutT
COG1450@COG2804	4	PulD	PulE	X
COG1538@COG0845	4	TolC	AcrA
COG1566@COG1289	4	EmrA	YccC
COG1740@COG0374	4	HyaA	HyaB	X
COG1815@COG1558	4	FlgB	FlgC	X
COG1989@COG0237	4	PulO	CoaE
COG2104@COG2022	4	ThiS	ThiG	X
COG2142@COG1053	4	SdhD	SdhA	X
COG2146@COG0243	4	NirD	BisC
COG2226@COG0661	4	UbiE	AarF
COG2804@COG1459	4	PulE	PulF	X
COG2976@COG1520	4	YfgM	PQQ
COG3522@COG3455	4		DotU
COG3852@COG2204	4	NtrB	AtoC
COG4674@COG0410	4		LivF
COG4770@COG0119	4	PccA	LeuA
COG5375@COG1934	4		LptA
COG5468@COG1466	4		HolA
COG5489@COG0741	4		MltE
COG1091@COG1209	4.1	RfbD	RmlA1
COG0451@COG0451	4.2	WcaG	WcaG	X
COG0515@COG0631	4.3	SPS1	PTC1
COG0416@COG0332	4.45	PlsX	FabH
COG2097@COG1976	4.45	RPL31A	TIF6
COG0030@COG2967	4.5	RsmA	ApaG
COG1007@COG0340	4.5	NuoN	BirA2
COG2255@COG0824	4.5	RuvB	FadM
COG0026@COG0041	4.6	PurK	PurE	X
COG0236@COG1020	4.6	AcpP	EntF
COG0395@COG2723	4.6	UgpE	BglB
COG0438@COG2226	4.6	RfaB	UbiE
COG0490@COG0475	4.6	KhtT	KefB
COG0494@COG4974	4.6	MutT	XerD
COG0723@COG1290	4.6	QcrA/PetC	QcrB/PetB	X
COG1024@COG2050	4.6	CaiD	PaaI
COG1518@COG1343	4.6	Cas1	Cas2	X
COG1713@COG0799	4.6	YqeK	RsfS
COG1716@COG0789	4.6	FHA	SoxR
COG0299@COG0138	4.8	PurN	PurH	X
COG1093@COG2260	4.8	SUI2	Nop10
COG2201@COG0643	4.8	CheB	CheA	X
COG2443@COG0250	4.8	Sss1	NusG
COG2896@COG0315	4.9	MoaA	MoaC	X
COG1277@COG3225	4.95	NosY	GldG
COG1291@COG1360	4.95	MotA	MotB	X
COG0346@COG5454	5	GloA
COG0379@COG0029	5	NadA	NadB	X
COG0472@COG0771	5	Rfe	MurD
COG0517@COG1778	5	CBS	KdsC
COG0535@COG0535	5	SkfB	SkfB	X
COG0552@COG2884	5	FtsY	FtsE	X
COG0577@COG1538	5	SalY	TolC
COG0607@COG0730	5	PspE	TauE
COG0714@COG1721	5	MoxR	YeaD2
COG0765@COG1126	5	HisM	GlnQ
COG0811@COG0848	5	TolQ	ExbD
COG0845@COG1538	5	AcrA	TolC
COG0848@COG1663	5	ExbD	LpxK
COG1024@COG4770	5	CaiD	PccA
COG1271@COG1294	5	AppC	AppB	X
COG1433@COG1149	5	NifX
COG1529@COG1319	5	CoxL	CutB
COG1806@COG0574	5	PpsR	PpsA	X
COG1886@COG3190	5	FliN	FliO	X
COG1934@COG1137	5	LptA	LptB	X
COG2064@COG5010	5	TadC	TadD	X
COG2177@COG4942	5	FtsX	EnvC
COG2198@COG3437	5	HPtr	RpfG
COG3383@COG1526	5	YjgC	FdhD
COG3396@COG2151	5	YdbO	PaaD
COG4575@COG5393	5	ElaB	YqjE
COG5328@COG0394	5		Wzb
COG5463@COG0754	5	YgiB	Gsp
COG0455@COG1191	5.05	FlhG	FliA
COG2227@COG0438	5.05	UbiG	RfaB
COG0438@COG0451	5.1	RfaB	WcaG
COG1595@COG0515	5.1	RpoE	SPS1
COG0020@COG4775	5.2	UppS	BamA
COG0135@COG0133	5.2	TrpF	TrpB	X
COG1089@COG0451	5.2	Gmd	WcaG
COG0437@COG2414	5.3	HybA	YdhV
COG0575@COG0743	5.35	CdsA	Dxr
COG1088@COG1209	5.5	RfbB	RmlA1
COG1156@COG1394	5.5	NtpB	NtpD	X
COG3156@COG3297	5.5	PulK	PulL	X
COG3161@COG0382	5.5	UbiC	UbiA	X
COG3455@COG3523	5.5	DotU	IcmF
COG0091@COG0092	5.6	RplV	RpsC
COG0137@COG0165	5.6	ArgG	ArgH	X
COG0172@COG0561	5.6	SerS	Cof
COG0441@COG0537	5.6	ThrS	HinT
COG2012@COG0085	5.6	RPB5	RpoB
COG2124@COG1141	5.6	CypX	Fer
COG4591@COG4591	5.6	LolE	LolE	X
COG0451@COG0463	5.65	WcaG	WcaA	X
COG1024@COG1250	5.7	CaiD	FadB
COG1695@COG0577	5.7	PadR	SalY
COG4208@COG1118	5.7	CysW	CysA	X
COG0649@COG1005	5.8	NuoD	NuoH	X
COG0845@COG0841	5.8	AcrA	AcrB	X
COG2167@COG2097	5.8	RPL39	RPL31A	X
COG1390@COG1527	5.85	NtpE	NtpC	X
COG0190@COG1570	5.9	FolD	XseA
COG0725@COG0555	5.9	ModA	CysU
COG0749@COG0237	5.9	PolA	CoaE
COG1030@COG0330	5.9	NfeD	HflC
COG1216@COG0438	5.9	WcaE	RfaB
COG1436@COG1155	5.9	NtpF	NtpA	X
COG1553@COG2923	5.9	DsrE	DsrF	X
COG1941@COG3259	5.9	FrhG	FrhA	X
COG2205@COG0784	5.9	KdpD	CheY
COG3935@COG1484	5.9	DnaD	DnaC	X
COG0044@COG0344	6	AllB	PlsY
COG0072@COG0776	6	PheT	HimA
COG0098@COG1841	6	RpsE	RpmD
COG0118@COG0106	6	HisH	HisA	X
COG0201@COG0361	6	SecY	InfA
COG0320@COG2867	6	LipA	PasT
COG0399@COG1086	6	WecE	FlaA1
COG0438@COG3307	6	RfaB	RfaL	X
COG0569@COG0168	6	TrkA	TrkG	X
COG0602@COG0720	6	QueE	QueD	X
COG0682@COG0207	6	Lgt	ThyA
COG0688@COG1183	6	Psd	PssA
COG0760@COG0147	6	SurA	TrpE
COG0767@COG1463	6	MlaE	MlaD	X
COG0855@COG0248	6	Ppk	GppA
COG1043@COG0763	6	LpxA	LpxB	X
COG1148@COG1148	6	HdrA	HdrA	X
COG1251@COG2146	6	NirB	NirD	X
COG1660@COG2893	6	RapZ	ManX
COG1846@COG2814	6	MarR	AraJ
COG2168@COG2920	6	TusB	TusE
COG2967@COG0639	6	ApaG	ApaH	X
COG3212@COG0745	6	YkoI	OmpR
COG3771@COG2956	6	YciS	LapB
COG0681@COG0164	6.1	LepB	RnhB
COG0463@COG0463	6.2	WcaA	WcaA	X
COG1704@COG3762	6.2	LemA
COG3460@COG3396	6.2	PaaB	YdbO
COG4191@COG0784	6.2		CheY
COG4206@COG0614	6.2	BtuB	FepB
COG5012@COG0407	6.2	MtbC1	HemE
COG1335@COG1488	6.25	PncA	PncB	X
COG1706@COG3951	6.35	FlgI	FlgJ1	X
COG0602@COG0603	6.5	QueE	QueC	X
COG1894@COG3383	6.55	NuoF	YjgC
COG0261@COG2868	6.6	RplU	YsxB
COG0396@COG0520	6.6	SufC	CsdA
COG0484@COG1385	6.6	DnaJ	RsmE
COG1160@COG0344	6.75	Der	PlsY
COG2139@COG1460	6.8	RPL21A	RpoF
COG0144@COG0820	6.9	RsmB	RlmN
COG0207@COG0262	6.9	ThyA	FolA
COG0303@COG0303	6.9	MoeA	MoeA	X
COG0451@COG0438	6.9	WcaG	RfaB
COG0721@COG0154	6.9	GatC	GatA	X
COG1024@COG1024	6.9	CaiD	CaiD	X
COG1587@COG0113	6.9	HemD	HemB	X
COG1775@COG1924	6.9	HgdB	YjiL
COG1898@COG1088	6.9	RfbC	RfbB
COG3328@COG3328	6.9	IS285	IS285
COG0157@COG0379	7	NadC	NadA	X
COG0265@COG2256	7	DegQ	RarA	X
COG0303@COG1977	7	MoeA	MoaD
COG0337@COG0232	7	AroB	Dgt
COG0523@COG1429	7	YejR	CobN
COG0640@COG2391	7	ArsR	YedE
COG0654@COG0654	7	UbiH	UbiH	X
COG0711@COG0711	7	AtpF	AtpF	X
COG0713@COG1009	7	NuoK	NuoL	X
COG0725@COG4149	7	ModA	ModB	X
COG0787@COG1066	7	Alr	Sms
COG0802@COG0860	7	TsaE	AmiC
COG1008@COG1007	7	NuoM	NuoN	X
COG1028@COG2030	7	FabG	MaoC
COG1440@COG1447	7	CelA	CelC	X
COG1529@COG1975	7	CoxL	XdhC
COG1987@COG1684	7	FliQ	FliR	X
COG2747@COG3418	7	FlgM	FlgN	X
COG2814@COG1538	7	AraJ	TolC
COG3552@COG1975	7	CoxE	XdhC
COG4535@COG0815	7	CorC	Lnt
COG1239@COG4867	7.05	ChlI
COG2165@COG4970	7.1	PulG	FimT
COG0304@COG0571	7.2	FabB	Rnc
COG0845@COG0577	7.3	AcrA	SalY
COG1215@COG0438	7.3	BcsA	RfaB
COG0204@COG0761	7.4	PlsC	IspH
COG2202@COG2202	7.5	PAS	PAS	X
COG0255@COG0186	7.6	RpmC	RpsQ
COG0324@COG0253	7.6	MiaA	DapF
COG0329@COG0289	7.6	DapA	DapB	X
COG2822@COG2837	7.6	EfeO	EfeB	X
COG2919@COG1507	7.6	FtsB
COG0812@COG1589	7.7	MurB	FtsQ
COG1216@COG1216	7.75	WcaE	WcaE	X
COG0045@COG0074	7.8	SucC	SucD	X
COG1730@COG0552	7.8	GIM5	FtsY
COG1357@COG1357	7.9	YjbI	YjbI	X
COG1748@COG0019	7.9	Lys9	LysA	X
COG3649@COG1688	7.9	Cas7	Cas5	X
COG3935@COG0177	7.9	DnaD	Nth
COG0577@COG1136	7.95	SalY	LolD
COG0087@COG0088	8	RplC	RplD	X
COG0107@COG0140	8	HisF	HisI2	X
COG0109@COG1999	8	CyoE	Sco1
COG0179@COG0625	8	YcgM	GstA
COG0239@COG1993	8	CrcB
COG0277@COG0277	8	GlcD	GlcD	X
COG0319@COG1253	8	YbeY	TlyC
COG0328@COG0847	8	RnhA	DnaQ
COG0360@COG2965	8	RpsF	PriB
COG0377@COG0852	8	NuoB	NuoC	X
COG0407@COG1981	8	HemE	HemJ	X
COG0612@COG1670	8	PqqL	RimL
COG0696@COG4942	8	GpmI	EnvC
COG0776@COG0789	8	HimA	SoxR
COG0784@COG0745	8	CheY	OmpR
COG0799@COG1576	8	RsfS	RlmH
COG0824@COG0811	8	FadM	TolQ
COG1004@COG0451	8	Ugd	WcaG
COG1216@COG0463	8	WcaE	WcaA	X
COG1566@COG2814	8	EmrA	AraJ
COG1959@COG0719	8	IscR	SufB
COG2001@COG0275	8	MraZ	RmsH
COG2057@COG0183	8	AtoA	PaaJ
COG2891@COG0424	8	MreD	Maf
COG4671@COG0438	8		RfaB
COG4965@COG2064	8	TadB	TadC	X
COG0601@COG0444	8.1	DppB	DppD	X
COG5282@COG0037	8.1	Zincin	TilS
COG0294@COG1624	8.2	FolP	DisA
COG1841@COG0200	8.2	RpmD	RplO
COG4191@COG0745	8.2		OmpR
COG1925@COG1080	8.3	PtsH	PtsA
COG0668@COG4481	8.4	MscS
COG0018@COG0019	8.6	ArgS	LysA
COG0019@COG0460	8.6	LysA	ThrA
COG0112@COG0190	8.6	GlyA	FolD
COG0484@COG0789	8.6	DnaJ	SoxR
COG1028@COG0304	8.6	FabG	FabB	X
COG1146@COG0436	8.6	PreA	AspB
COG3321@COG3321	8.6	PksD	PksD	X
COG1028@COG1070	8.75	FabG	XylB
COG0784@COG2201	8.8	CheY	CheB	X
COG1209@COG1088	8.8	RmlA1	RfbB
COG0248@COG0855	8.9	GppA	Ppk
COG0413@COG0414	8.9	PanB	PanC	X
COG0438@COG0463	8.9	RfaB	WcaA
COG0463@COG1216	8.9	WcaA	WcaE	X
COG0473@COG0065	8.9	LeuB	LeuC	X
COG0835@COG1776	8.9	CheW	CheC	X
COG1625@COG1160	8.9	NifB	Der
COG2052@COG0194	8.9	RemA	Gmk
COG0019@COG0253	9	LysA	DapF
COG0065@COG0066	9	LeuC	LeuD	X
COG0141@COG5328	9	HisD
COG0285@COG3147	9	FolC	DedD
COG0321@COG0320	9	LipB	LipA	X
COG0443@COG0633	9	DnaK	Fdx
COG0463@COG0438	9	WcaA	RfaB
COG0520@COG2151	9	CsdA	PaaD
COG0520@COG2166	9	CsdA	SufE
COG0646@COG1410	9	MetH1	MetH2	X
COG0845@COG3696	9	AcrA	CusA
COG1013@COG0167	9	PorB	PyrD
COG1024@COG1804	9	CaiD	CaiB	X
COG1253@COG0815	9	TlyC	Lnt
COG1589@COG0849	9	FtsQ	FtsA	X
COG1905@COG3411	9	NuoE
COG2087@COG2038	9	CobU	CobT	X
COG2141@COG0600	9	SsuD	TauC
COG2166@COG2151	9	SufE	PaaD
COG2226@COG3165	9	UbiE	UbiJ	X
COG2834@COG2256	9	LolA	RarA
COG2923@COG2168	9	DsrF	TusB
COG2987@COG2986	9	HutU	HutH	X
COG2993@COG4736	9	CcoO	CcoQ	X
COG3261@COG3260	9	HycE2	HycG	X
COG3288@COG1282	9	PntA	PntB	X
COG3411@COG2945	9
COG4107@COG4778	9	PhnK	PhnL	X
COG4166@COG4174	9	OppA	YejB
COG4582@COG3024	9	ZapD	YacG
COG4638@COG1018	9	HcaE	Fpr
COG5268@COG3451	9	TrbD	VirB4
COG1294@COG4988	9.1	AppB	CydD
COG0500@COG0438	9.15	SmtA	RfaB
COG1762@COG1762	9.15	PtsN	PtsN	X
COG0201@COG0024	9.2	SecY	Map
COG2373@COG4953	9.2	YfaS	PbpC
COG0556@COG0178	9.25	UvrB	UvrA	X
COG1846@COG0534	9.4	MarR	NorM
COG0042@COG2901	9.5	DusA	Fis
COG0673@COG0399	9.5	MviM	WecE
COG0761@COG2334	9.5	IspH	SrkA
COG1609@COG0524	9.5	PurR	RbsK
COG0030@COG1947	9.6	RsmA	IspE
COG1109@COG2835	9.6	ManB	Trm112
COG1203@COG1468	9.6	Cas3	Cas4	X
COG0180@COG1354	9.8	TrpS	ScpA
COG0745@COG0784	9.8	OmpR	CheY
COG2888@COG2092	9.8		EFB1
COG0201@COG0563	9.9	SecY	Adk
COG0228@COG1837	9.9	RpsP	YlqC
COG0246@COG2721	9.9	MtlD	UxaA
COG0249@COG0323	9.9	MutS	MutL	X
COG0439@COG4770	9.9	AccC	PccA
COG0612@COG1028	9.9	PqqL	FabG
COG0619@COG0101	9.9	EcfT	TruA
COG0701@COG3689	9.9	YraQ	YcgQ
COG0714@COG4548	9.9	MoxR	NorD
COG0800@COG0524	9.9	Eda	RbsK
COG1364@COG0548	9.9	ArgJ	ArgB	X
COG1869@COG1129	9.9	RbsD	MglA
COG1982@COG0125	9.9	LdcC	Tmk
COG2189@COG3587	9.9	Mod	PM0699
COG2739@COG0541	9.9	YlxM	Ffh
COG3407@COG1577	9.9	MVD1	ERG12
COG4626@COG4695	9.9	YmfN	BeeE
COG0018@COG3087	10	ArgS	FtsN
COG0031@COG1045	10	CysK	CysE	X
COG0077@COG0287	10	PheA2	TyrA
COG0213@COG1015	10	DeoA	DeoB	X
COG0242@COG0223	10	Def	Fmt
COG0274@COG1012	10	DeoC	AdhE
COG0342@COG0341	10	SecD	SecF	X
COG0369@COG0155	10	CysJ	CysI	X
COG0395@COG3839	10	UgpE	MalK
COG0479@COG3029	10	SdhB/FrdB	FrdC
COG0640@COG0346	10	ArsR	GloA
COG0722@COG1605	10	AroG1	PheA
COG0772@COG0797	10	FtsW	RlpA
COG0784@COG2204	10	CheY	AtoC
COG1028@COG1539	10	FabG	FolB
COG1045@COG0031	10	CysE	CysK	X
COG1131@COG0308	10	CcmA	PepN
COG1194@COG2924	10	MutY	YggX
COG1261@COG2063	10	FlgA	FlgH	X
COG2151@COG1018	10	PaaD	Fpr
COG2181@COG0760	10	NarI	SurA
COG2217@COG0789	10	ZntA	SoxR
COG2802@COG2835	10	LON/PUA	Trm112
COG2825@COG1044	10	HlpA	LpxD
COG2965@COG0238	10	PriB	RpsR
COG3029@COG3080	10	FrdC	FrdD	X
COG3288@COG3288	10	PntA	PntA	X
COG3549@COG3093	10	HigB	VapI
COG3665@COG3665	10	YcgI	YcgI	X
COG3971@COG3836	10	MhpD	HpcH
COG4223@COG3898	10		HemYx
COG4327@COG4147	10		ActP
COG4786@COG1261	10	FlgG	FlgA	X
COG4790@COG4794	10	EscR	EscS	X
COG4969@COG2804	10	PilA	PulE
COG5441@COG5564	10	Tm-1N
COG0119@COG0065	10.2	LeuA	LeuC	X
COG1009@COG1008	10.2	NuoL	NuoM	X
COG1012@COG0665	10.3	AdhE	DadA
COG0344@COG0240	10.4	PlsY	GpsA
COG2987@COG1228	10.4	HutU	HutI	X
COG4948@COG1028	10.4	RspA	FabG
COG0099@COG0522	10.5	RpsM	RpsD	X
COG5349@COG0494	10.5		MutT
COG2710@COG2710	10.55	NifD/CfbD	NifD/CfbD	X
COG0005@COG1109	10.6	XapA	ManB
COG0130@COG0196	10.6	TruB	RibF
COG0465@COG0302	10.6	HflB	FolE
COG0743@COG0750	10.6	Dxr	RseP
COG1716@COG1716	10.6	FHA	FHA
COG2025@COG0644	10.6	FixB	FixC	X
COG0093@COG0198	10.8	RplN	RplX	X
COG0596@COG0447	10.8	MenH	MenB	X
COG1958@COG2126	10.8	LSM1	RPL37A
COG3261@COG1143	10.8	HycE2	NuoI
COG4657@COG2878	10.85	RnfA	RnfB	X
COG0113@COG0001	10.9	HemB	HemL	X
COG0243@COG0437	10.9	BisC	HybA
COG0272@COG4851	10.9	Lig	CamS
COG0317@COG1490	10.9	SpoT	Dtd
COG0437@COG5557	10.9	HybA	HybB	X
COG1145@COG1034	10.9	NapF	NuoG
COG1328@COG0602	10.9	NrdD	QueE
COG1459@COG4537	10.9	PulF	ComGC
COG1586@COG0421	10.9	SpeD	SpeE	X
COG1732@COG1174	10.9	OsmF	OpuBB
COG1994@COG1354	10.9	SpoIVFB	ScpA
COG2244@COG3956	10.9	RfbX	YabN
COG2815@COG1162	10.9	PASTA	RsgA
COG2376@COG2376	10.95	DAK1	DAK1	X
COG3464@COG3464	10.95
COG4668@COG0246	10.95	MtlA2	MtlD	X
COG0002@COG0548	11	ArgC	ArgB	X
COG0014@COG1057	11	ProA	NadD
COG0070@COG0069	11	GltB3	GltB2	X
COG0070@COG0493	11	GltB3	GltD	X
COG0092@COG0197	11	RpsC	RplP
COG0156@COG1063	11	BioF	Tdh
COG0183@COG1024	11	PaaJ	CaiD
COG0200@COG0201	11	RplO	SecY
COG0212@COG1692	11	FAU1	YmdB
COG0331@COG1028	11	FabD	FabG	X
COG0341@COG3737	11	SecF
COG0360@COG0238	11	RpsF	RpsR	X
COG0438@COG0367	11	RfaB	AsnB
COG0448@COG0297	11	GlgC	GlgA	X
COG0470@COG0084	11	HolB	TatD
COG0493@COG0167	11	GltD	PyrD
COG0511@COG1883	11	AccB	OadB
COG0625@COG1600	11	GstA	QueG
COG0625@COG2969	11	GstA	SspB
COG0760@COG0030	11	SurA	RsmA
COG0766@COG0040	11	MurA	HisG
COG0784@COG3706	11	CheY	PleD
COG0810@COG0823	11	TonB	TolB	X
COG0826@COG0826	11	RlhA	RlhA	X
COG0848@COG0848	11	ExbD	ExbD	X
COG1005@COG1143	11	NuoH	NuoI	X
COG1477@COG2991	11	ApbE	NqrM
COG1561@COG0194	11	YicC	Gmk
COG1966@COG2879	11	CstA	YbdD
COG2086@COG2025	11	FixA	FixB	X
COG2141@COG2141	11	SsuD	SsuD	X
COG2171@COG0624	11	DapD	ArgE
COG3043@COG3005	11	NapB	NapC	X
COG3125@COG0109	11	CyoD	CyoE	X
COG3188@COG3539	11	FimD	FimA	X
COG3832@COG3832	11	YndB	YndB	X
COG4160@COG4598	11	ArtM	HisP
COG4992@COG0078	11	ArgD	ArgF	X
COG1053@COG0479	11.1	SdhA	SdhB/FrdB	X
COG2957@COG0388	11.1	AguA	Nit2
COG1143@COG0839	11.2	NuoI	NuoJ	X
COG5267@COG4102	11.2
COG0517@COG1806	11.4	CBS	PpsR
COG0714@COG3825	11.5	MoxR	CoxE2
COG1695@COG1131	11.5	PadR	CcmA
COG2226@COG0438	11.5	UbiE	RfaB
COG2870@COG0451	11.5	RfaE	WcaG
COG0134@COG0133	11.6	TrpC	TrpB	X
COG0632@COG2255	11.6	RuvA	RuvB	X
COG1120@COG0614	11.6	FepC	FepB	X
COG1960@COG1960	11.6	CaiA	CaiA	X
COG0060@COG1734	11.9	IleS	DksA
COG0168@COG0569	11.9	TrkG	TrkA	X
COG0347@COG0347	11.9	GlnK	GlnK	X
COG0706@COG1847	11.9	YidC	Jag
COG0740@COG4653	11.9	ClpP	gp36
COG0816@COG3906	11.9	YqgF	YrzB
COG1358@COG0532	11.9	Rpl7Ae	InfB
COG1490@COG0491	11.9	Dtd	GloB
COG1774@COG4467	11.9	YaaT	YabA
COG1807@COG0463	11.9	ArnT	WcaA
COG2391@COG0425	11.9	YedE	TusA
COG2893@COG3444	11.9	ManX	AgaB
COG4853@COG1235	11.9	YycI	PhnP
COG0102@COG0103	11.95	RplM	RpsI
COG0152@COG1828	11.95	PurC	PurS	X
COG0263@COG0014	11.95	ProB	ProA	X
COG0022@COG0508	12	AcoB	AceF
COG0094@COG0199	12	RplE	RpsN
COG0097@COG0256	12	RplF	RplR	X
COG0198@COG0094	12	RplX	RplE	X
COG0227@COG0267	12	RpmB	RpmG	X
COG0304@COG0623	12	FabB	FabI	X
COG0374@COG1969	12	HyaB	HyaC	X
COG0395@COG5477	12	UgpE
COG0463@COG0451	12	WcaA	WcaG	XX
COG0479@COG2938	12	SdhB/FrdB	SdhE	X
COG0494@COG3605	12	MutT	PtsP
COG0524@COG1609	12	RbsK	PurR
COG0640@COG0394	12	ArsR	Wzb
COG0652@COG2908	12	PpiB	LpxH
COG0695@COG1780	12	GrxC	NrdI
COG1108@COG0803	12	ZnuB	ZnuA	X
COG1157@COG2882	12	FliI	FliJ	X
COG1256@COG1344	12	FlgK	FlgL	X
COG1290@COG2857	12	QcrB/PetB	CYT1
COG1338@COG1987	12	FliP	FliQ	X
COG1392@COG0306	12	YkaA	PitA
COG1473@COG1473	12	AbgB	AbgB	X
COG1704@COG1512	12	LemA	YgcG
COG1932@COG1605	12	SerC	PheA
COG1952@COG0240	12	SecB	GpsA
COG1960@COG1804	12	CaiA	CaiB	X
COG2181@COG0247	12	NarI	GlpC
COG2197@COG0642	12	CitB	BaeS
COG2244@COG0438	12	RfbX	RfaB
COG2891@COG0768	12	MreD	FtsI
COG2938@COG1197	12	SdhE	Mfd
COG3278@COG2993	12	CcoN	CcoO	X
COG3497@COG3498	12
COG3761@COG1463	12	NDUFA12	MlaD
COG4447@COG1033	12		MMPL
COG5405@COG1220	12	HslV	HslU	X
COG0287@COG0283	12.1	TyrA	Cmk
COG2216@COG2156	12.1	KdpB	KdpC	X
COG0659@COG0288	12.2	SUL1	CynT
COG0330@COG4877	12.4	HflC
COG1104@COG0482	12.4	NifS	MnmA
COG3053@COG3052	12.4	CitC	CitD	X
COG0183@COG0318	12.5	PaaJ	MenE/FadK
COG0801@COG1428	12.5	FolK	Dck
COG2801@COG2842	12.5	Tra5
COG3346@COG0498	12.5	Shy1	ThrC
COG0037@COG0634	12.6	TilS	HptA
COG0185@COG0091	12.6	RpsS	RplV
COG0307@COG0108	12.6	RibC	RibB	X
COG2013@COG2013	12.6	AIM24	AIM24	X
COG3144@COG1843	12.7	FliK	FlgD
COG0103@COG1644	12.8	RpsI	RPB10
COG1960@COG2141	12.8	CaiA	SsuD
COG2207@COG2764	12.8	AraC	PhnB
COG1148@COG1908	12.85	HdrA	FrhD
COG0034@COG0150	12.9	PurF	PurM	X
COG0124@COG0173	12.9	HisS	AspS
COG0236@COG3321	12.9	AcpP	PksD
COG0287@COG0128	12.9	TyrA	AroA
COG0345@COG0762	12.9	ProC	Ycf19
COG0407@COG0276	12.9	HemE	HemH	X
COG0511@COG0439	12.9	AccB	AccC	X
COG0643@COG0835	12.9	CheA	CheW	X
COG0759@COG0706	12.9	YidD	YidC	X
COG0784@COG3190	12.9	CheY	FliO
COG1105@COG1762	12.9	FruK	PtsN
COG1534@COG1057	12.9	YhbY	NadD
COG1760@COG1760	12.9	SdaA	SdaA	X
COG2148@COG0451	12.9	WcaJ	WcaG	X
COG3830@COG2848	12.9	ACT
COG3971@COG4569	12.9	MhpD	MhpF	X
COG4209@COG0395	12.9	LplB	UgpE
COG4463@COG3880	12.9	CtsR	McsA
COG0101@COG0135	13	TruA	TrpF
COG0236@COG0236	13	AcpP	AcpP	X
COG0348@COG3198	13	NapH
COG0436@COG1674	13	AspB	FtsK
COG0524@COG0800	13	RbsK	Eda
COG0633@COG2975	13	Fdx	IscX
COG0718@COG0353	13	YbaB	RecR
COG0758@COG2922	13	Smf	Smg
COG0784@COG0835	13	CheY	CheW	X
COG0825@COG0037	13	AccA	TilS
COG0831@COG0832	13	UreA	UreB	X
COG1028@COG1846	13	FabG	MarR
COG1159@COG1381	13	Era	RecO
COG1327@COG0117	13	NrdR	RibD1
COG1538@COG2132	13	TolC	SufI
COG1558@COG1677	13	FlgC	FliE
COG1580@COG1868	13	FliL	FliM	X
COG1871@COG2201	13	CheD	CheB	X
COG1894@COG1034	13	NuoF	NuoG	X
COG1960@COG1024	13	CaiA	CaiD	X
COG2518@COG0607	13	Pcm	PspE
COG2863@COG0446	13	CytC553	FadH2
COG3143@COG0643	13	CheZ	CheA	X
COG3168@COG4796	13	PilP	HofQ
COG3181@COG1804	13	TctC	CaiB
COG3396@COG3460	13	YdbO	PaaB
COG4986@COG1116	13		TauB
COG0080@COG0081	13.2	RplK	RplA	X
COG0673@COG0673	13.2	MviM	MviM	X
COG1716@COG0515	13.2	FHA	SPS1
COG1066@COG1623	13.35	Sms	DisA
COG1488@COG1335	13.35	PncB	PncA	X
COG0002@COG1364	13.4	ArgC	ArgJ	X
COG1212@COG0077	13.5	KdsB	PheA2
COG1377@COG1298	13.5	FlhB	FlhA	X
COG1381@COG0854	13.5	RecO	PdxJ
COG3206@COG0489	13.5	GumC	Mrp
COG4799@COG1024	13.5	MmdA	CaiD
COG0395@COG1472	13.6	UgpE	BglX
COG0749@COG0266	13.6	PolA	Nei
COG1200@COG0742	13.6	RecG	RsmD
COG0061@COG0497	13.7	NadK	RecN
COG0508@COG0508	13.75	AceF	AceF	X
COG0098@COG0200	13.9	RpsE	RplO
COG0275@COG4839	13.9	RmsH	FtsL2
COG0798@COG0394	13.95	ACR3	Wzb
COG0016@COG0073	14	PheS	EMAP
COG0260@COG2927	14	PepB	HolC
COG0294@COG1109	14	FolP	ManB
COG0316@COG0719	14	IscA	SufB
COG0402@COG2227	14	SsnA	UbiG
COG0411@COG0559	14	LivG	LivH	X
COG0425@COG2210	14	TusA	YrkE
COG0659@COG0589	14	SUL1	UspA
COG0665@COG4311	14	DadA	SoxD
COG0706@COG0218	14	YidC	EngB
COG0739@COG2377	14	NlpD	AnmK
COG0784@COG3143	14	CheY	CheZ	X
COG0804@COG2371	14	UreC	UreE	X
COG0820@COG3063	14	RlmN	PilF
COG1071@COG0511	14	AcoA	AccB
COG1082@COG0673	14	YcjR	MviM
COG1558@COG1843	14	FlgC	FlgD	X
COG1999@COG2847	14	Sco1
COG2060@COG2216	14	KdpA	KdpB	X
COG2172@COG1366	14	RsbW	SpoIIAA
COG3419@COG4968	14	PilY1	PilE	X
COG3521@COG3522	14
COG3672@COG2199	14		GGDEF
COG4799@COG4770	14	MmdA	PccA
COG0677@COG0451	14.2	WecC	WcaG
COG0526@COG0492	14.3	TrxA	TrxB	X
COG1063@COG1028	14.3	Tdh	FabG
COG0174@COG0665	14.5	GlnA	DadA
COG0096@COG0097	14.6	RpsH	RplF
COG0366@COG0366	14.6	AmyA	AmyA	X
COG0491@COG0124	14.6	GloB	HisS
COG1846@COG1132	14.6	MarR	MdlB
COG2141@COG1960	14.6	SsuD	CaiA
COG2146@COG0396	14.6	NirD	SufC
COG0256@COG0098	14.9	RplR	RpsE
COG0306@COG1392	14.9	PitA	YkaA
COG0571@COG1196	14.9	Rnc	Smc
COG1012@COG1454	14.9	AdhE	EutG
COG1309@COG1024	14.9	AcrR	CaiD
COG2103@COG1264	14.9	MurQ	PtsG2
COG3869@COG0542	14.9	McsB	ClpA
COG1622@COG0843	14.95	CyoA	CyoB	X
COG0090@COG0185	15	RplB	RpsS
COG0160@COG1012	15	ArgD	AdhE
COG0318@COG1960	15	MenE/FadK	CaiA
COG0329@COG1012	15	DapA	AdhE
COG0451@COG0677	15	WcaG	WecC
COG0463@COG0110	15	WcaA	WbbJ
COG0495@COG2980	15	LeuS	LptE
COG0557@COG0566	15	VacB	SpoU
COG0690@COG0250	15	SecE	NusG
COG0807@COG0054	15	RibA	RibE	X
COG0830@COG0378	15	UreF	HypB
COG1070@COG2115	15	XylB	XylA	X
COG1294@COG4890	15	AppB
COG1459@COG1989	15	PulF	PulO	X
COG1576@COG0424	15	RlmH	Maf
COG1677@COG1987	15	FliE	FliQ	X
COG1762@COG1493	15	PtsN	HprK
COG1846@COG1566	15	MarR	EmrA
COG2010@COG0843	15	CccA	CyoB
COG2209@COG2871	15	NqrE	NqrF	X
COG2716@COG1225	15	GcvR	Bcp
COG3173@COG1960	15	YcbJ	CaiA
COG3730@COG3732	15	SrlA	SrlE	X
COG4395@COG2821	15	Tim44	MltA
COG4963@COG4962	15	CpaE	CpaF	X
COG0784@COG1352	15.1	CheY	CheR	X
COG1309@COG0845	15.1	AcrR	AcrA	X
COG1438@COG0497	15.4	ArgR	RecN
COG1918@COG1918	15.4	FeoA	FeoA	X
COG0530@COG0794	15.5	ECM27	GutQ
COG1538@COG2274	15.5	TolC	SunT
COG4590@COG4985	15.5		PstA
COG0238@COG0359	15.7	RpsR	RplI
COG1762@COG1445	15.75	PtsN	FrwB
COG3411@COG3411	15.8
COG0152@COG0034	15.9	PurC	PurF	X
COG0681@COG1161	15.9	LepB	RbgA
COG1030@COG4864	15.9	NfeD	YqfA
COG1129@COG4211	15.9	MglA	MglC	X
COG1145@COG3383	15.9	NapF	YjgC
COG1250@COG1024	15.9	FadB	CaiD
COG1360@COG1580	15.9	MotB	FliL
COG1493@COG0682	15.9	HprK	Lgt
COG1541@COG4747	15.9	PaaK	ACTx2
COG2805@COG1459	15.9	PilT	PulF
COG4241@COG3887	15.9	YybS	GdpP
COG0329@COG3938	16	DapA	PrdF
COG0363@COG1820	16	NagB	NagA	X
COG0438@COG2227	16	RfaB	UbiG
COG0704@COG0745	16	PhoU	OmpR
COG0712@COG0056	16	AtpH	AtpA	X
COG0714@COG4547	16	MoxR	CobT2
COG2063@COG1706	16	FlgH	FlgI	X
COG2331@COG2928	16
COG2921@COG0321	16	YbeD	LipB
COG2927@COG0525	16	HolC	ValS
COG3516@COG3517	16	TssB
COG3585@COG0725	16	MopI	ModA
COG3769@COG0463	16	YedP	WcaA
COG4964@COG5461	16	CpaC	CpaD	X
COG0673@COG1028	16.1	MviM	FabG
COG0304@COG0236	16.2	FabB	AcpP
COG1538@COG1566	16.2	TolC	EmrA
COG1762@COG3414	16.3	PtsN	SgaB
COG1250@COG0183	16.45	FadB	PaaJ
COG1804@COG1960	16.6	CaiB	CaiA	X
COG1960@COG1028	16.6	CaiA	FabG
COG0480@COG0051	16.7	FusA	RpsJ
COG1724@COG1598	16.7	YcfA	HicB
COG0119@COG0473	16.9	LeuA	LeuB	X
COG0715@COG1116	16.9	TauA	TauB	X
COG0762@COG2302	16.9	Ycf19	YlmH
COG1196@COG0552	16.9	Smc	FtsY
COG1302@COG1461	16.9	YloU	YloV	X
COG1884@COG2185	16.9	Sbm	Sbm	X
COG2190@COG2723	16.9	NagE	BglB
COG2890@COG0009	16.9	HemK	TsaC
COG3331@COG0744	16.9	YotM	MrcB
COG3344@COG3344	16.9	YkfC	YkfC	X
COG0140@COG0537	17	HisI2	HinT
COG0352@COG0001	17	ThiE	HemL
COG0438@COG3408	17	RfaB	GDB1
COG0442@COG4591	17	ProS	LolE
COG0481@COG0681	17	LepA	LepB	X
COG0607@COG0695	17	PspE	GrxC
COG0840@COG0835	17	Tar	CheW
COG0848@COG3064	17	ExbD	TolA
COG1024@COG1960	17	CaiD	CaiA	X
COG1455@COG2723	17	CelB	BglB
COG1587@COG2959	17	HemD	HemX	X
COG1686@COG0115	17	DacC	IlvE
COG1960@COG2030	17	CaiA	MaoC
COG3312@COG0356	17	AtpI	AtpB
COG0675@COG0675	17.1	InsQ	InsQ	X
COG0785@COG0526	17.45	CcdA	TrxA
COG2303@COG1012	17.45	BetA	AdhE
COG1044@COG0764	17.5	LpxD	FabA
COG3197@COG3278	17.5	FixS	CcoN
COG3005@COG3303	17.55	NapC	NrfA
COG0174@COG1391	17.6	GlnA	GlnE1	X
COG0089@COG0090	17.7	RplW	RplB	X
COG0318@COG0236	17.75	MenE/FadK	AcpP
COG0468@COG2137	17.8	RecA	RecX	X
COG0059@COG0119	17.9	IlvC	LeuA
COG0527@COG0329	17.9	MetL1	DapA
COG0809@COG0343	17.9	QueA	Tgt
COG0821@COG0442	17.9	IspG	ProS
COG4096@COG0286	17.9	HsdR	HsdM	X
COG4974@COG5405	17.9	XerD	HslV
COG0124@COG2976	18	HisS	YfgM
COG0470@COG3215	18	HolB	PilZ
COG0581@COG1117	18	PstA	PstB	X
COG0642@COG0642	18	BaeS	BaeS	X
COG0673@COG1082	18	MviM	YcjR
COG0715@COG0600	18	TauA	TauC	X
COG1063@COG0720	18	Tdh	QueD
COG1388@COG0323	18	LysM	MutL
COG1463@COG2854	18	MlaD	MlaC	X
COG4254@COG4252	18		CHASE2
COG0784@COG0784	18.1	CheY	CheY	X
COG5256@COG0051	18.1	TEF1	RpsJ
COG0816@COG0242	18.2	YqgF	Def
COG0327@COG1579	18.3	NIF3	DR0291
COG3843@COG3505	18.5	VirD2	VirD4	X
COG0449@COG0736	18.6	GlmS	AcpS
COG1070@COG0235	18.6	XylB	AraD
COG1550@COG0858	18.75	YlxP	RbfA
COG4607@COG4606	18.75	CeuA	CeuB	X
COG0136@COG0527	18.9	Asd	MetL1
COG0195@COG2740	18.9	NusA	YlxR
COG0210@COG0272	18.9	UvrD	Lig
COG0551@COG1206	18.9	YrdD	TrmFO
COG0779@COG0195	18.9	RimP	NusA
COG2986@COG2987	18.9	HutH	HutU	X
COG4956@COG1211	18.9		IspD
COG0004@COG0347	19	AmtB	GlnK
COG0028@COG1012	19	IlvB	AdhE
COG0329@COG3317	19	DapA	BamC
COG0388@COG0312	19	Nit2	TldD
COG0694@COG1214	19	NifU	TsaB
COG0784@COG0643	19	CheY	CheA	X
COG1062@COG0627	19	FrmA	FrmB	X
COG1174@COG1732	19	OpuBB	OsmF
COG1177@COG0687	19	PotC	PotD	X
COG2885@COG1729	19	OmpA	CpoB
COG2913@COG0289	19	BamE	DapB
COG3082@COG3083	19	YejL	YejM	X
COG3109@COG0793	19	ProQ	CtpA
COG0159@COG0682	19.1	TrpA	Lgt
COG0577@COG0845	19.2	SalY	AcrA
COG0126@COG0149	19.3	Pgk	TpiA
COG0818@COG0295	19.4	DgkA	Cdd
COG0329@COG0691	19.5	DapA	SmpB
COG0532@COG1550	19.5	InfB	YlxP
COG3539@COG3539	19.5	FimA	FimA	X
COG5430@COG3121	19.5	SCPU	FimC
COG0055@COG0355	19.55	AtpD	AtpC	X
COG0333@COG0571	19.6	RpmF	Rnc
COG1207@COG0462	19.6	GlmU	PrsA
COG1799@COG0762	19.6	SepF	Ycf19
COG1269@COG0636	19.7	NtpI	AtpE
COG0346@COG4799	19.8	GloA	MmdA
COG1464@COG1135	19.8	NlpA	AbcC
COG1937@COG2217	19.85	FrmR	ZntA
COG0078@COG0549	19.9	ArgF	ArcC
COG0439@COG1302	19.9	AccC	YloU
COG3740@COG4653	19.9		gp36
COG0034@COG1028	20	PurF	FabG
COG0296@COG0448	20	GlgB	GlgC	X
COG0640@COG0701	20	ArsR	YraQ
COG0829@COG0831	20	UreH	UreA	X
COG1076@COG0443	20	DjlA	DnaK
COG1117@COG0704	20	PstB	PhoU
COG1278@COG1430	20	CspC
COG1596@COG3206	20	Wza	GumC
COG2127@COG0542	20	ClpS	ClpA	X
COG2609@COG0508	20	AceE	AceF	X
COG3031@COG1450	20	PulC	PulD	X
COG3508@COG0179	20	HmgA	YcgM
COG4948@COG4948	20	RspA	RspA	X
COG3717@COG1028	20.4	KduI	FabG
COG2009@COG1053	20.45	SdhC	SdhA	X
COG0077@COG0079	20.5	PheA2	HisC
COG2863@COG2863	20.5	CytC553	CytC553	X
COG0842@COG4585	20.6	YadH	ComP
COG1023@COG1195	20.6	YqeC	RecF
COG1167@COG1181	20.6	ARO8	DdlA
COG2156@COG2205	20.6	KdpC	KdpD	X
COG2873@COG2021	20.6	MET17	MET2	X
COG0395@COG3250	20.9	UgpE	LacZ
COG0747@COG0444	20.9	DdpA	DppD
COG0183@COG1250	20.95	PaaJ	FadB
COG0318@COG0318	20.95	MenE/FadK	MenE/FadK	X
COG0024@COG2003	21	Map	RadC
COG0066@COG0473	21	LeuD	LeuB	X
COG0099@COG0100	21	RpsM	RpsK	X
COG0251@COG1200	21	RidA	RecG
[truncated: 974 more rows]
