# Supplementary material for: Unidirectional gene pairs in archaea and bacteria require overlaps or very short intergenic distances for translational coupling via termination-reinitiation and often encode subunits of heteromeric complexes
Source: Front Microbiol. 2023 Nov 9;14:1291523. doi: 10.3389/fmicb.2023.1291523 (PMC10666635; doi:10.3389/fmicb.2023.1291523)
Supplement: Supplementary file 8 [file Table_7.XLSX]

## Sheet: Tabelle1
Supplementary Table S7. Overview of the cloned regions of the gene pairs from H. volcanii and E. coli. The following information is listed: 1) Designation of the upstream gene, 2) gene name of the upstream gene, 3) intergenic distance of the respective construct, 4) part of the sequence including the stop codon (red) and the start codon (blue). Green, 3’-end of the reporter gene, 5) designation o…
	Figure	Organism	Gene Designation	Gene upstream	Version (intergenic distance [nt])	Sequence (overlap)	Gene Designation	Gene downstream
	1	H. volcanii	HVO_0685	hyp. Prot.	wildtype	GGCCGCGACACCGCCGCGGCCGACGGAGGTGAGTGAGATGTCGATGTCGA	HVO_0686	con. hyp. prot
			HVO_0685	hyp. Prot.	5	GGCCGCGACACCGCCGCGGCCGACGGAGGGTGAGTCAGATGTCGATGTCGA	HVO_0686	con. hyp. prot
			HVO_0685	hyp. Prot.	13	GGCCGCGACACCGCCGCGGCCTGAGGAGGTGAGTGAGATGTCGATGTCGA	HVO_0686	con. hyp. prot
			HVO_0685	hyp. Prot.	19	GGCCGCGACACCGCCTGAGCCGACGGAGGTGAGTGAGATGTCGATGTCGA	HVO_0686	con. hyp. prot
			HVO_0685	hyp. Prot.	22	GGCCGCGACACCTGAGCGGCCGACGGAGGTGAGTCAGATGTCGATGTCGA	HVO_0686	con. hyp. prot
			HVO_0685	hyp. Prot.	34	TGACGCGACACCGCCGCGGCCGACGGAGGTGAGTGAGATGTCGATGTCGA	HVO_0686	con. hyp. prot
			HVO_2431	glnP	wildtype	GGAGCGCTCGGATTGGGGAGGTGACCGCCGATGAGTCTGCTC	HVO_2430	glnQ
			HVO_2431	glnP	14	GGAGCGCTCGGATTGAGGAGGTGACCGCCGATGAGTCTGCTC	HVO_2430	glnQ
			HVO_2431	glnP	23	GGAGTGATCGGATTGGGGAGGTGACCGCCGATGAGTCTGCTC	HVO_2430	glnQ
			HVO_2555	rps17	wildtype	TCGTCGTCGAGATTATGGGAGGTGACGAGTGATGGAAGCGCT	HVO_2554	rpl14
			HVO_2555	rps17	14	TCGTCGTCGAGATTTGAGGAGGTGACGAGTGATGGAAGCGCT	HVO_2554	rpl14
			HVO_2555	rps17	23	TCGTCTGAGAGATTATGGGAGGTGACGAGTGATGGAAGCGCT	HVO_2554	rpl14
	2	E. coli	b2488	hyfH	wildtype	TGATCAACGACGATACAGATGTACTGCTGGTGGCTAAGGAGCAGCTATGAGTCCAGTG	b2489	hyfI
			b2488	hyfH	2	TGATCAACGACGATACAGATGTACTGCTGGTGGCTAAGGAGTGACTATGAGTCCAGTG	b2489	hyfI
			b2488	hyfH	14	TGATCAACGACGATACAGATGTACTGCTGTGAGCTAAGGAGCAGCTATGAGTCCAGTG	b2489	hyfI
			b2488	hyfH	38	TGATCTGAGACGATACAGATGTACTGCTGGTGGCTAAGGAGCAGCTATGAGTCCAGTG	b2489	hyfI
			b1381	ydbH	wildtype	GCCGGGAAATGACTGTCCGCAAGGAAAAGAGTGTGAGGAAAAACAATGAAAATTTTA	b1382	ynbE
			b1381	ydbH	2	GCCGGGAAATGACTGTCCGCAAGGAAAAGAGTGTGAGGAATGACAATGAAAATTTTA	b1382	ynbE
			b1381	ydbH	14	GCCGGGAAATGACTGTCCGCAAGGAAAATGATGTGAGGAAAAACAATGAAAATTTTA	b1382	ynbE
			b1381	ydbH	38	GCCGTGAAATGACTGTCCGCAAGGAAAAGAGTGTGAGGAAAAACAATGAAAATTTTA	b1382	ynbE
			b2264	menD	wildtype	GATGGTGCGCAAACGCTCCAGCAACTTCTGGCGCAGGTAAGCCATTTATGATCCTGCAC	b2263	menH
			b2264	menD	2	GATGGTGCGCAAACGCTCCAGCAACTTCTGGCGCAGGTAAGCTGATTATGATCCTGCAC	b2263	menH
			b2264	menD	14	GATGGTGCGCAAACGCTCCAGCAACTTCTGTGACAGGTAAGCCATTTATGATCCTGCAC	b2263	menH
			b2264	menD	38	GATGGTTGACAAACGCTCCAGCAACTTCTGGCGCAGGTAAGCCATTTATGATCCTGCAC	b2263	menH
Figure	Organism	Gene Designation	Gene upstream	Version (intergenic distance [nt])	Version (glpD stop codon [+/-])	Sequence (overlap)	Gene Designation	Gene downstream
3	E. coli	b2488	hyfH	wildtype	+	GCGTCGTAACCATGGTTGTGGGCGCAAGCGAGCGTCTGCCCGGAATGCAAACAACGCGCGACGCTGATCAACGACGATACAGATGTACTGCTGGTGGCTAAGGAACAGCTATGAGTCCAGTG	b2489	hyfI
		b2488	hyfH	wildtype	-	GCGTCGCCATGGTTGTGGGCGCAAGCGAGCGTCTGCCCGGAATGCAAACAACGCGCGACGCTGATCAACGACGATACAGATGTACTGCTGGTGGCTAAGGAGCAGCTATGAGTCCAGTG	b2489	hyfI
		b2488	hyfH	81	+	GCGTCGTAACCATGGAGCGTCTGCCCGGAATGCAAACAACGCGCGACGCTGATCAACGACGATACAGATGTACTGCTGGTGGCTAAGGAGCAGCTATGAGTCCAGTG	b2489	hyfI
		b2488	hyfH	81	-	GCGTCGCCATGGAGCGTCTGCCCGGAATGCAAACAACGCGCGACGCTGATCAACGACGATACAGATGTACTGCTGGTGGCTAAGGAGCAGCTATGAGTCCAGTG	b2489	hyfI
		b2488	hyfH	45	+	GCGTCGTAACCATGGATCAACGACGATACAGATGTACTGCTGGTGGCTAAGGAGCAGCTATGAGTCCAGTG	b2489	hyfI
		b2488	hyfH	45	-	GCGTCGCCATGGATCAACGACGATACAGATGTACTGCTGGTGGCTAAGGAGCAGCTATGAGTCCAGTG	b2489	hyfI
		b2488	hyfH	33	+	GCGTCGTAACCATGGACAGATGTACTGCTGGTGGCTAAGGAGCAGCTATGAGTCCAGTG	b2489	hyfI
		b2488	hyfH	33	-	GCGTCGCCATGGACAGATGTACTGCTGGTGGCTAAGGAGCAGCTATGAGTCCAGTG	b2489	hyfI
		b2488	hyfH	15	+	GCGTCGTAACCATGGGCTAAGGAGCAGCTATGAGTCCAGTG	b2489	hyfI
		b2488	hyfH	15	-	GCGTCGCCATGGGCTAAGGAGCAGCTATGAGTCCAGTG	b2489	hyfI
		b2264	menD	wildtype	+	GCGTCGTAACCATGGTGGCGCACGCCAACCACCACGGTGATTGAAATGGTGGTTAACGACACCGATGGTGCGCAAACGCTCCAGCAACTTCTGGCGCAGGTAAGCCATTTATGATCCTGCAC	b2263	menH
		b2264	menD	wildtype	-	GCGTCGCCATGGTGGCGCACGCCAACCACCACGGTGATTGAAATGGTGGTTAACGACACCGATGGTGCGCAAACGCTCCAGCAACTTCTGGCGCAGGTAAGCCATTTATGATCCTGCAC	b2263	menH
		b2264	menD	84	+	GCGTCGTAACCATGGACCACCACGGTGATTGAAATGGTGGTTAACGACACCGATGGTGCGCAAACGCTCCAGCAACTTCTGGCGCAGGTAAGCCATTTATGATCCTGCAC	b2263	menH
		b2264	menD	84	-	GCGTCGCCATGGACCACCACGGTGATTGAAATGGTGGTTAACGACACCGATGGTGCGCAAACGCTCCAGCAACTTCTGGCGCAGGTAAGCCATTTATGATCCTGCAC	b2263	menH
		b2264	menD	57	+	GCGTCGTAACCATGGAACGACACCGATGGTGCGCAAACGCTCCAGCAACTTCTGGCGCAGGTAAGCCATTTATGATCCTGCAC	b2263	menH
		b2264	menD	57	-	GCGTCGCCATGGAACGACACCGATGGTGCGCAAACGCTCCAGCAACTTCTGGCGCAGGTAAGCCATTTATGATCCTGCAC	b2263	menH
		b2264	menD	36	+	GCGTCGTAACCATGGACGCTCCAGCAACTTCTGGCGCAGGTAAGCCATTTATGATCCTGCAC	b2263	menH
		b2264	menD	36	-	GCGTCGCCATGGACGCTCCAGCAACTTCTGGCGCAGGTAAGCCATTTATGATCCTGCAC	b2263	menH
		b2264	menD	15	+	GCGTCGTAACCATGGCAGGTAAGCCATTTATGATCCTGCAC	b2263	menH
		b2264	menD	15	-	GCGTCGCCATGGCAGGTAAGCCATTTATGATCCTGCAC	b2263	menH
