# Supplementary material for: Unidirectional gene pairs in archaea and bacteria require overlaps or very short intergenic distances for translational coupling via termination-reinitiation and often encode subunits of heteromeric complexes
Source: Front Microbiol. 2023 Nov 9;14:1291523. doi: 10.3389/fmicb.2023.1291523 (PMC10666635; doi:10.3389/fmicb.2023.1291523)
Supplement: Supplementary file 9 [file Table_8.XLSX]

## Sheet: list.1695
Supplementary Table S8. List of the 1,695 archaeal and bacterial species that were analyzed. The following information is tabulated: 1) species name, 2) ID of the genome assembly at NCBI, 3) ID of the taxon, 4) kingdom, 5) – 9) phylogenetic grouping.
Species	# NCBI Assembly ID	NCBI TaxID	Kingdom	Phylum	Class	Order	Family	Genus	Species
Prometheoarchaeum syntrophicum	GCF_008000775.1	2594042	Archaea	Lokiarchaeota				Prometheoarchaeum	Prometheoarchaeum syntrophicum
Aciduliprofundum boonei	GCF_000025665.1	379547	Archaea	Thermoplasmatota				Aciduliprofundum	Aciduliprofundum boonei
Methanomethylophilus alvus	GCF_902387285.1	1291540	Archaea	Thermoplasmatota	Thermoplasmata	Methanomassiliicoccales	Methanomethylophilaceae	Methanomethylophilus	Methanomethylophilus alvus
Methanoplasma termitum	GCF_000800805.1	1577791	Archaea	Thermoplasmatota	Thermoplasmata	Methanomassiliicoccales	Methanomassiliicoccaceae	Methanoplasma	Methanoplasma termitum
Methanomassiliicoccus intestinalis	GCF_902383905.1	1406512	Archaea	Thermoplasmatota	Thermoplasmata	Methanomassiliicoccales	Methanomassiliicoccaceae	Methanomassiliicoccus	Methanomassiliicoccus intestinalis
Cuniculiplasma divulgatum	GCF_900083515.1	1673428	Archaea	Thermoplasmatota	Thermoplasmata	Thermoplasmatales	Cuniculiplasmataceae	Cuniculiplasma	Cuniculiplasma divulgatum
Ferroplasma acidarmanus	GCF_000152265.2	97393	Archaea	Thermoplasmatota	Thermoplasmata	Thermoplasmatales	Ferroplasmaceae	Ferroplasma	Ferroplasma acidarmanus
Picrophilus torridus	GCF_000008265.1	82076	Archaea	Thermoplasmatota	Thermoplasmata	Thermoplasmatales	Picrophilaceae	Picrophilus	Picrophilus torridus
Thermoplasma volcanium	GCF_000011185.1	50339	Archaea	Thermoplasmatota	Thermoplasmata	Thermoplasmatales	Thermoplasmataceae	Thermoplasma	Thermoplasma volcanium
Mancarchaeum acidiphilum	GCF_002214165.1	1920749	Archaea	Micrarchaeota				Mancarchaeum	Mancarchaeum acidiphilum
Micrarchaeum sp.	GCF_016806735.1	2282148	Archaea	Micrarchaeota	Micrarchaeia	Micrarchaeales	Micrarchaeaceae	Micrarchaeum	Micrarchaeum sp.
Nanohalobium constans	GCF_009617975.1	2565781	Archaea	Nanohaloarchaeota	Nanohalobia	Nanohalobiales	Nanohalobiaceae	Nanohalobium	Nanohalobium constans
Nanoarchaeum equitans	GCA_000008085.1	160232	Archaea	Nanoarchaeota	Nanoarchaeia	Nanoarchaeales	Nanoarchaeaceae	Nanoarchaeum	Nanoarchaeum equitans
Archaeoglobus fulgidus	GCF_000734035.1	2234	Archaea	Euryarchaeota	Archaeoglobi	Archaeoglobales	Archaeoglobaceae	Archaeoglobus	Archaeoglobus fulgidus
Ferroglobus placidus	GCF_000025505.1	54261	Archaea	Euryarchaeota	Archaeoglobi	Archaeoglobales	Archaeoglobaceae	Ferroglobus	Ferroglobus placidus
Geoglobus ahangari	GCF_001006045.1	113653	Archaea	Euryarchaeota	Archaeoglobi	Archaeoglobales	Archaeoglobaceae	Geoglobus	Geoglobus ahangari
Methanobacterium lacus	GCF_000191585.1	877455	Archaea	Euryarchaeota	Methanobacteria	Methanobacteriales	Methanobacteriaceae	Methanobacterium	Methanobacterium lacus
Methanobrevibacter millerae	GCF_001477655.1	230361	Archaea	Euryarchaeota	Methanobacteria	Methanobacteriales	Methanobacteriaceae	Methanobrevibacter	Methanobrevibacter millerae
Methanosphaera sp. BMS	GCF_003268005.1	1789762	Archaea	Euryarchaeota	Methanobacteria	Methanobacteriales	Methanobacteriaceae	Methanosphaera	Methanosphaera sp. BMS
Methanothermobacter sp. KEPCO-1	GCF_008033705.1	2603820	Archaea	Euryarchaeota	Methanobacteria	Methanobacteriales	Methanobacteriaceae	Methanothermobacter	Methanothermobacter sp. KEPCO-1
Methanothermus fervidus	GCF_000166095.1	2180	Archaea	Euryarchaeota	Methanobacteria	Methanobacteriales	Methanothermaceae	Methanothermus	Methanothermus fervidus
Methanocaldococcus sp. FS406-22	GCF_000025525.1	644281	Archaea	Euryarchaeota	Methanococci	Methanococcales	Methanocaldococcaceae	Methanocaldococcus	Methanocaldococcus sp. FS406-22
Methanotorris igneus	GCF_000214415.1	2189	Archaea	Euryarchaeota	Methanococci	Methanococcales	Methanocaldococcaceae	Methanotorris	Methanotorris igneus
Methanococcus maripaludis	GCF_000828535.1	39152	Archaea	Euryarchaeota	Methanococci	Methanococcales	Methanococcaceae	Methanococcus	Methanococcus maripaludis
Methanothermococcus okinawensis	GCF_000179575.2	155863	Archaea	Euryarchaeota	Methanococci	Methanococcales	Methanococcaceae	Methanothermococcus	Methanothermococcus okinawensis
Methanofervidicoccus sp. A16	GCF_003351865.1	2607662	Archaea	Euryarchaeota	Methanococci	Methanococcales		Methanofervidicoccus	Methanofervidicoccus sp. A16
Methanopyrus kandleri	GCF_000007185.1	2320	Archaea	Euryarchaeota	Methanopyri	Methanopyrales	Methanopyraceae	Methanopyrus	Methanopyrus kandleri
Halapricum salinum	GCF_004799665.1	1457250	Archaea	Euryarchaeota	Halobacteria	Halobacteriales	Haloarculaceae	Halapricum	Halapricum salinum
Haloarcula sp. JP-L23	GCF_011602445.1	2716717	Archaea	Euryarchaeota	Halobacteria	Halobacteriales	Haloarculaceae	Haloarcula	Haloarcula sp. JP-L23
Halococcoides cellulosivorans	GCA_003058365.1	1679096	Archaea	Euryarchaeota	Halobacteria	Halobacteriales	Haloarculaceae	Halococcoides	Halococcoides cellulosivorans
Halomicrobium salinisoli	GCF_020405245.1	2878391	Archaea	Euryarchaeota	Halobacteria	Halobacteriales	Haloarculaceae	Halomicrobium	Halomicrobium salinisoli
Halomicrobium sp. LC1Hm	GCF_009617995.1	2610902	Archaea	Euryarchaeota	Halobacteria	Halobacteriales	Haloarculaceae	Halomicrobium	Halomicrobium sp. LC1Hm
Halorhabdus utahensis	GCF_000023945.1	146826	Archaea	Euryarchaeota	Halobacteria	Halobacteriales	Haloarculaceae	Halorhabdus	Halorhabdus utahensis
Halorientalis sp. IM1011	GCF_001989615.1	1932360	Archaea	Euryarchaeota	Halobacteria	Halobacteriales	Haloarculaceae	Halorientalis	Halorientalis sp. IM1011
Halosimplex pelagicum	GCF_013415905.1	869886	Archaea	Euryarchaeota	Halobacteria	Halobacteriales	Haloarculaceae	Halosimplex	Halosimplex pelagicum
Natronomonas salina	GCF_013391105.1	1710540	Archaea	Euryarchaeota	Halobacteria	Halobacteriales	Haloarculaceae	Natronomonas	Natronomonas salina
Haladaptatus pallidirubidus	GCF_020700235.1	1008152	Archaea	Euryarchaeota	Halobacteria	Halobacteriales	Halobacteriaceae	Haladaptatus	Haladaptatus pallidirubidus
Halalkalicoccus jeotgali	GCF_000196895.1	413810	Archaea	Euryarchaeota	Halobacteria	Halobacteriales	Halobacteriaceae	Halalkalicoccus	Halalkalicoccus jeotgali
Halanaeroarchaeum sulfurireducens	GCF_001305655.1	1604004	Archaea	Euryarchaeota	Halobacteria	Halobacteriales	Halobacteriaceae	Halanaeroarchaeum	Halanaeroarchaeum sulfurireducens
Halarchaeum sp. CBA1220	GCF_003721175.2	1853682	Archaea	Euryarchaeota	Halobacteria	Halobacteriales	Halobacteriaceae	Halarchaeum	Halarchaeum sp. CBA1220
Halobacterium sp. DL1	GCF_000230955.2	751944	Archaea	Euryarchaeota	Halobacteria	Halobacteriales	Halobacteriaceae	Halobacterium	Halobacterium sp. DL1
Halodesulfurarchaeum formicicum	GCF_001886955.1	1873524	Archaea	Euryarchaeota	Halobacteria	Halobacteriales	Halobacteriaceae	Halodesulfurarchaeum	Halodesulfurarchaeum formicicum
Halorussus halophilus	GCF_008831545.1	2650975	Archaea	Euryarchaeota	Halobacteria	Halobacteriales	Halobacteriaceae	Halorussus	Halorussus halophilus
Salarchaeum sp. JOR-1	GCF_007833275.1	2599399	Archaea	Euryarchaeota	Halobacteria	Halobacteriales	Halobacteriaceae	Salarchaeum	Salarchaeum sp. JOR-1
Salinarchaeum sp. Harcht-Bsk1	GCF_000403645.1	1333523	Archaea	Euryarchaeota	Halobacteria	Halobacteriales	Natronoarchaeaceae	Salinarchaeum	Salinarchaeum sp. Harcht-Bsk1
Halobellus limi	GCF_004799685.1	699433	Archaea	Euryarchaeota	Halobacteria	Haloferacales	Haloferacaceae	Halobellus	Halobellus limi
Haloferax alexandrinus	GCF_010692905.1	114529	Archaea	Euryarchaeota	Halobacteria	Haloferacales	Haloferacaceae	Haloferax	Haloferax alexandrinus
Halogeometricum borinquense	GCF_010692885.1	60847	Archaea	Euryarchaeota	Halobacteria	Haloferacales	Haloferacaceae	Halogeometricum	Halogeometricum borinquense
Haloplanus aerogenes	GCF_003856835.1	660522	Archaea	Euryarchaeota	Halobacteria	Haloferacales	Haloferacaceae	Haloplanus	Haloplanus aerogenes
Haloprofundus halobius	GCF_020097835.1	2876194	Archaea	Euryarchaeota	Halobacteria	Haloferacales	Haloferacaceae	Haloprofundus	Haloprofundus halobius
Haloquadratum walsbyi	GCF_000237865.1	293091	Archaea	Euryarchaeota	Halobacteria	Haloferacales	Haloferacaceae	Haloquadratum	Haloquadratum walsbyi
Halalkaliarchaeum desulfuricum	GCF_002952775.1	2055893	Archaea	Euryarchaeota	Halobacteria	Haloferacales	Halorubraceae	Halalkaliarchaeum	Halalkaliarchaeum desulfuricum
Halobaculum salinum	GCF_013402875.1	2743089	Archaea	Euryarchaeota	Halobacteria	Haloferacales	Halorubraceae	Halobaculum	Halobaculum salinum
Halolamina sp. CBA1230	GCF_002025255.2	1853690	Archaea	Euryarchaeota	Halobacteria	Haloferacales	Halorubraceae	Halolamina	Halolamina sp. CBA1230
Halopenitus persicus	GCF_002355635.1	1048396	Archaea	Euryarchaeota	Halobacteria	Haloferacales	Halorubraceae	Halopenitus	Halopenitus persicus
Halorubrum sp. CBA1229	GCF_003721435.2	1853699	Archaea	Euryarchaeota	Halobacteria	Haloferacales	Halorubraceae	Halorubrum	Halorubrum sp. CBA1229
Salinigranum rubrum	GCF_002906575.1	755307	Archaea	Euryarchaeota	Halobacteria	Haloferacales	Halorubraceae	Salinigranum	Salinigranum rubrum
Halobiforma lacisalsi	GCF_000226975.2	229731	Archaea	Euryarchaeota	Halobacteria	Natrialbales	Natrialbaceae	Halobiforma	Halobiforma lacisalsi
Halopiger xanaduensis	GCF_000217715.1	387343	Archaea	Euryarchaeota	Halobacteria	Natrialbales	Natrialbaceae	Halopiger	Halopiger xanaduensis
Halostagnicola larsenii	GCF_000517625.1	353800	Archaea	Euryarchaeota	Halobacteria	Natrialbales	Natrialbaceae	Halostagnicola	Halostagnicola larsenii
Haloterrigena salifodinae	GCF_016906025.1	2675099	Archaea	Euryarchaeota	Halobacteria	Natrialbales	Natrialbaceae	Haloterrigena	Haloterrigena salifodinae
Halovivax sp. KZCA124	GCF_017357405.1	2817025	Archaea	Euryarchaeota	Halobacteria	Natrialbales	Natrialbaceae	Halovivax	Halovivax sp. KZCA124
Natrarchaeobaculum aegyptiacum	GCF_002156705.1	745377	Archaea	Euryarchaeota	Halobacteria	Natrialbales	Natrialbaceae	Natrarchaeobaculum	Natrarchaeobaculum aegyptiacum
Natrialba magadii	GCF_000025625.1	13769	Archaea	Euryarchaeota	Halobacteria	Natrialbales	Natrialbaceae	Natrialba	Natrialba magadii
Natrinema sp. DC36	GCF_020405225.1	2878680	Archaea	Euryarchaeota	Halobacteria	Natrialbales	Natrialbaceae	Natrinema	Natrinema sp. DC36
Natronobacterium gregoryi	GCF_000230715.2	44930	Archaea	Euryarchaeota	Halobacteria	Natrialbales	Natrialbaceae	Natronobacterium	Natronobacterium gregoryi
Natronococcus occultus	GCF_000328685.1	29288	Archaea	Euryarchaeota	Halobacteria	Natrialbales	Natrialbaceae	Natronococcus	Natronococcus occultus
Natronorubrum aibiense	GCF_009392895.1	348826	Archaea	Euryarchaeota	Halobacteria	Natrialbales	Natrialbaceae	Natronorubrum	Natronorubrum aibiense
Methanocella arvoryzae	GCF_000063445.1	1175445	Archaea	Euryarchaeota	Methanomicrobia	Methanocellales	Methanocellaceae	Methanocella	Methanocella arvoryzae
Methanocorpusculum labreanum	GCF_000015765.1	83984	Archaea	Euryarchaeota	Methanomicrobia	Methanomicrobiales	Methanocorpusculaceae	Methanocorpusculum	Methanocorpusculum labreanum
Methanoculleus bourgensis	GCF_000304355.2	83986	Archaea	Euryarchaeota	Methanomicrobia	Methanomicrobiales	Methanomicrobiaceae	Methanoculleus	Methanoculleus bourgensis
Methanolacinia petrolearia	GCF_000147875.1	54120	Archaea	Euryarchaeota	Methanomicrobia	Methanomicrobiales	Methanomicrobiaceae	Methanolacinia	Methanolacinia petrolearia
Methanoregula formicica	GCF_000327485.1	882104	Archaea	Euryarchaeota	Methanomicrobia	Methanomicrobiales	Methanoregulaceae	Methanoregula	Methanoregula formicica
Methanosphaerula palustris	GCF_000021965.1	475088	Archaea	Euryarchaeota	Methanomicrobia	Methanomicrobiales	Methanoregulaceae	Methanosphaerula	Methanosphaerula palustris
Methanospirillum hungatei	GCF_000013445.1	2203	Archaea	Euryarchaeota	Methanomicrobia	Methanomicrobiales	Methanospirillaceae	Methanospirillum	Methanospirillum hungatei
Methanococcoides burtonii	GCF_000013725.1	29291	Archaea	Euryarchaeota	Methanomicrobia	Methanosarcinales	Methanosarcinaceae	Methanococcoides	Methanococcoides burtonii
Methanohalobium evestigatum	GCF_000196655.1	2322	Archaea	Euryarchaeota	Methanomicrobia	Methanosarcinales	Methanosarcinaceae	Methanohalobium	Methanohalobium evestigatum
Methanohalophilus halophilus	GCF_001889405.1	2177	Archaea	Euryarchaeota	Methanomicrobia	Methanosarcinales	Methanosarcinaceae	Methanohalophilus	Methanohalophilus halophilus
Methanolobus zinderi	GCF_013388255.1	536044	Archaea	Euryarchaeota	Methanomicrobia	Methanosarcinales	Methanosarcinaceae	Methanolobus	Methanolobus zinderi
Methanomethylovorans hollandica	GCF_000328665.1	101192	Archaea	Euryarchaeota	Methanomicrobia	Methanosarcinales	Methanosarcinaceae	Methanomethylovorans	Methanomethylovorans hollandica
Methanosalsum zhilinae	GCF_000217995.1	39669	Archaea	Euryarchaeota	Methanomicrobia	Methanosarcinales	Methanosarcinaceae	Methanosalsum	Methanosalsum zhilinae
Methanosarcina acetivorans	GCF_000007345.1	2214	Archaea	Euryarchaeota	Methanomicrobia	Methanosarcinales	Methanosarcinaceae	Methanosarcina	Methanosarcina acetivorans
Methanothrix soehngenii	GCF_000204415.1	2223	Archaea	Euryarchaeota	Methanomicrobia	Methanotrichales	Methanotrichaceae	Methanothrix	Methanothrix soehngenii
Palaeococcus pacificus	GCF_000725425.1	971279	Archaea	Euryarchaeota	Thermococci	Thermococcales	Thermococcaceae	Palaeococcus	Palaeococcus pacificus
Pyrococcus kukulkanii	GCF_001577775.1	1609559	Archaea	Euryarchaeota	Thermococci	Thermococcales	Thermococcaceae	Pyrococcus	Pyrococcus kukulkanii
Thermococcus barophilus	GCF_001433455.1	55802	Archaea	Euryarchaeota	Thermococci	Thermococcales	Thermococcaceae	Thermococcus	Thermococcus barophilus
Korarchaeum cryptofilum	GCF_000019605.1	498846	Archaea	Korarchaeota				Korarchaeum	Korarchaeum cryptofilum
Acidilobus sp. 7A	GCF_003431325.1	1577685	Archaea	Crenarchaeota	Thermoprotei	Acidilobales	Acidilobaceae	Acidilobus	Acidilobus sp. 7A
Caldisphaera lagunensis	GCF_000317795.1	200415	Archaea	Crenarchaeota	Thermoprotei	Acidilobales	Caldisphaeraceae	Caldisphaera	Caldisphaera lagunensis
Aeropyrum pernix	GCF_000011125.1	56636	Archaea	Crenarchaeota	Thermoprotei	Desulfurococcales	Desulfurococcaceae	Aeropyrum	Aeropyrum pernix
Desulfurococcus amylolyticus	GCF_000231015.2	94694	Archaea	Crenarchaeota	Thermoprotei	Desulfurococcales	Desulfurococcaceae	Desulfurococcus	Desulfurococcus amylolyticus
Ignicoccus islandicus	GCF_001481685.1	54259	Archaea	Crenarchaeota	Thermoprotei	Desulfurococcales	Desulfurococcaceae	Ignicoccus	Ignicoccus islandicus
Ignisphaera aggregans	GCA_000145985.1	334771	Archaea	Crenarchaeota	Thermoprotei	Desulfurococcales	Desulfurococcaceae	Ignisphaera	Ignisphaera aggregans
Staphylothermus marinus	GCF_000015945.1	2280	Archaea	Crenarchaeota	Thermoprotei	Desulfurococcales	Desulfurococcaceae	Staphylothermus	Staphylothermus marinus
Thermogladius calderae	GCF_000264495.1	1200300	Archaea	Crenarchaeota	Thermoprotei	Desulfurococcales	Desulfurococcaceae	Thermogladius	Thermogladius calderae
Thermosphaera aggregans	GCF_014962245.1	54254	Archaea	Crenarchaeota	Thermoprotei	Desulfurococcales	Desulfurococcaceae	Thermosphaera	Thermosphaera aggregans
Hyperthermus butylicus	GCF_000015145.1	54248	Archaea	Crenarchaeota	Thermoprotei	Desulfurococcales	Pyrodictiaceae	Hyperthermus	Hyperthermus butylicus
Pyrodictium delaneyi	GCF_001412615.1	1273541	Archaea	Crenarchaeota	Thermoprotei	Desulfurococcales	Pyrodictiaceae	Pyrodictium	Pyrodictium delaneyi
Pyrolobus fumarii	GCF_000223395.1	54252	Archaea	Crenarchaeota	Thermoprotei	Desulfurococcales	Pyrodictiaceae	Pyrolobus	Pyrolobus fumarii
Fervidicoccus fontis	GCF_000258425.1	683846	Archaea	Crenarchaeota	Thermoprotei	Fervidicoccales	Fervidicoccaceae	Fervidicoccus	Fervidicoccus fontis
Acidianus brierleyi	GCF_003201835.2	41673	Archaea	Crenarchaeota	Thermoprotei	Sulfolobales	Sulfolobaceae	Acidianus	Acidianus brierleyi
Metallosphaera hakonensis	GCF_003201675.2	79601	Archaea	Crenarchaeota	Thermoprotei	Sulfolobales	Sulfolobaceae	Metallosphaera	Metallosphaera hakonensis
Saccharolobus solfataricus	GCF_900079115.1	2287	Archaea	Crenarchaeota	Thermoprotei	Sulfolobales	Sulfolobaceae	Saccharolobus	Saccharolobus solfataricus
Stygiolobus caldivivus	GCF_019704315.1	2824673	Archaea	Crenarchaeota	Thermoprotei	Sulfolobales	Sulfolobaceae	Stygiolobus	Stygiolobus caldivivus
Sulfodiicoccus acidiphilus	GCF_003967175.1	1670455	Archaea	Crenarchaeota	Thermoprotei	Sulfolobales	Sulfolobaceae	Sulfodiicoccus	Sulfodiicoccus acidiphilus
Sulfolobus islandicus	GCF_000022385.1	43080	Archaea	Crenarchaeota	Thermoprotei	Sulfolobales	Sulfolobaceae	Sulfolobus	Sulfolobus islandicus
Sulfuracidifex tepidarius	GCF_008326425.1	1294262	Archaea	Crenarchaeota	Thermoprotei	Sulfolobales	Sulfolobaceae	Sulfuracidifex	Sulfuracidifex tepidarius
Sulfurisphaera ohwakuensis	GCF_009729055.1	69656	Archaea	Crenarchaeota	Thermoprotei	Sulfolobales	Sulfolobaceae	Sulfurisphaera	Sulfurisphaera ohwakuensis
Infirmifilum lucidum	GCF_014876775.1	2776706	Archaea	Crenarchaeota	Thermoprotei	Thermofilales	Thermofilaceae	Infirmifilum	Infirmifilum lucidum
Thermofilum adornatum	GCF_000813245.1	1365176	Archaea	Crenarchaeota	Thermoprotei	Thermofilales	Thermofilaceae	Thermofilum	Thermofilum adornatum
Caldivirga maquilingensis	GCF_000018305.1	76887	Archaea	Crenarchaeota	Thermoprotei	Thermoproteales	Thermoproteaceae	Caldivirga	Caldivirga maquilingensis
Pyrobaculum oguniense	GCA_000247545.1	99007	Archaea	Crenarchaeota	Thermoprotei	Thermoproteales	Thermoproteaceae	Pyrobaculum	Pyrobaculum oguniense
Thermoproteus uzoniensis	GCF_000193375.1	184117	Archaea	Crenarchaeota	Thermoprotei	Thermoproteales	Thermoproteaceae	Thermoproteus	Thermoproteus uzoniensis
Vulcanisaeta distributa	GCF_000148385.1	164451	Archaea	Crenarchaeota	Thermoprotei	Thermoproteales	Thermoproteaceae	Vulcanisaeta	Vulcanisaeta distributa
Conexivisphaera calida	GCF_013340765.1	1874277	Archaea	Thaumarchaeota	Conexivisphaeria	Conexivisphaerales	Conexivisphaeraceae	Conexivisphaera	Conexivisphaera calida
Nitrosomarinus catalina	GCF_002156965.1	1898749	Archaea	Thaumarchaeota		Nitrosopumilales	Nitrosopumilaceae	Nitrosomarinus	Nitrosomarinus catalina
Nitrosarchaeum sp. AC2	GCF_013407385.1	2259673	Archaea	Thaumarchaeota		Nitrosopumilales	Nitrosopumilaceae	Nitrosarchaeum	Nitrosarchaeum sp. AC2
Nitrosopumilus ureiphilus	GCF_013407185.1	1470067	Archaea	Thaumarchaeota		Nitrosopumilales	Nitrosopumilaceae	Nitrosopumilus	Nitrosopumilus ureiphilus
Nitrosocaldus islandicus	GCF_002906215.1	2045011	Archaea	Thaumarchaeota	Nitrososphaeria	Nitrosocaldales	Nitrosocaldaceae	Nitrosocaldus	Nitrosocaldus islandicus
Nitrosocosmicus oleophilus	GCF_000802205.1	1353260	Archaea	Thaumarchaeota	Nitrososphaeria	Nitrososphaerales	Nitrososphaeraceae	Nitrosocosmicus	Nitrosocosmicus oleophilus
Nitrososphaera gargensis	GCF_000303155.1	497727	Archaea	Thaumarchaeota	Nitrososphaeria	Nitrososphaerales	Nitrososphaeraceae	Nitrososphaera	Nitrososphaera gargensis
Nitrosopelagicus brevis	GCF_000812185.1	1410606	Archaea	Thaumarchaeota				Nitrosopelagicus	Nitrosopelagicus brevis
Nitrosotenuis sp. DW1	GCF_013407275.1	2259672	Archaea	Thaumarchaeota				Nitrosotenuis	Nitrosotenuis sp. DW1
Chloracidobacterium thermophilum	GCF_018304665.1	458033	Bacteria	Acidobacteriota	Blastocatellia			Chloracidobacterium	Chloracidobacterium thermophilum
Thermotomaculum hydrothermale	GCF_016592575.1	981385	Bacteria	Acidobacteriota	Holophagae	Thermotomaculales	Thermotomaculaceae	Thermotomaculum	Thermotomaculum hydrothermale
Paludibaculum fermentans	GCF_015277775.1	1473598	Bacteria	Acidobacteriota	Terriglobia	Bryobacterales	Bryobacteraceae	Paludibaculum	Paludibaculum fermentans
Acidisarcina polymorpha	GCF_003330725.1	2211140	Bacteria	Acidobacteriota	Terriglobia	Terriglobales	Acidobacteriaceae	Acidisarcina	Acidisarcina polymorpha
Alloacidobacterium dinghuense	GCF_014274465.1	2763107	Bacteria	Acidobacteriota	Terriglobia	Terriglobales	Acidobacteriaceae	Alloacidobacterium	Alloacidobacterium dinghuense
Koribacter versatilis	GCF_000014005.1	658062	Bacteria	Acidobacteriota	Terriglobia	Terriglobales	Acidobacteriaceae	Koribacter	Koribacter versatilis
Edaphobacter sp. 12200R-103	GCF_010093025.1	2703788	Bacteria	Acidobacteriota	Terriglobia	Terriglobales	Acidobacteriaceae	Edaphobacter	Edaphobacter sp. 12200R-103
Granulicella mallensis	GCF_000178955.2	940614	Bacteria	Acidobacteriota	Terriglobia	Terriglobales	Acidobacteriaceae	Granulicella	Granulicella mallensis
Terriglobus albidus	GCF_008000815.1	1592106	Bacteria	Acidobacteriota	Terriglobia	Terriglobales	Acidobacteriaceae	Terriglobus	Terriglobus albidus
Luteitalea pratensis	GCF_001618865.1	1855912	Bacteria	Acidobacteriota	Vicinamibacteria	Vicinamibacterales	Vicinamibacteraceae	Luteitalea	Luteitalea pratensis
Aquifex aeolicus	GCF_000008625.1	63363	Bacteria	Aquificota	Aquificae	Aquificales	Aquificaceae	Aquifex	Aquifex aeolicus
Hydrogenobacter thermophilus	GCF_000164905.1	940	Bacteria	Aquificota	Aquificae	Aquificales	Aquificaceae	Hydrogenobacter	Hydrogenobacter thermophilus
Hydrogenobaculum sp. SN	GCF_000348765.2	547146	Bacteria	Aquificota	Aquificae	Aquificales	Aquificaceae	Hydrogenobaculum	Hydrogenobaculum sp. SN
Thermocrinis ruber	GCF_000512735.1	75906	Bacteria	Aquificota	Aquificae	Aquificales	Aquificaceae	Thermocrinis	Thermocrinis ruber
Thermosulfidibacter takaii	GCF_001547735.1	412593	Bacteria	Aquificota	Aquificae	Aquificales		Thermosulfidibacter	Thermosulfidibacter takaii
Persephonella marina	GCF_000021565.1	309805	Bacteria	Aquificota	Aquificae	Aquificales	Hydrogenothermaceae	Persephonella	Persephonella marina
Sulfurihydrogenibium azorense	GCF_000021545.1	309806	Bacteria	Aquificota	Aquificae	Aquificales	Hydrogenothermaceae	Sulfurihydrogenibium	Sulfurihydrogenibium azorense
Desulfurobacterium thermolithotrophum	GCF_000191045.1	64160	Bacteria	Aquificota	Aquificae	Desulfurobacteriales	Desulfurobacteriaceae	Desulfurobacterium	Desulfurobacterium thermolithotrophum
Thermovibrio ammonificans	GCF_000185805.1	228745	Bacteria	Aquificota	Aquificae	Desulfurobacteriales	Desulfurobacteriaceae	Thermovibrio	Thermovibrio ammonificans
Atribacter laminatus	GCF_015775515.1	2847778	Bacteria	Atribacterota	Atribacteria	Atribacterales	Atribacteraceae	Atribacter	Atribacter laminatus
Bipolaricaulis anaerobius	GCF_900465355.1	2026885	Bacteria	Bipolaricaulota				Bipolaricaulis	Bipolaricaulis anaerobius
Babela massiliensis	GCF_000513475.1	673862	Bacteria		Babeliae	Babeliales	Babeliaceae	Babela	Babela massiliensis
Nanosynbacter lyticus	GCF_000803625.1	2093824	Bacteria	Saccharibacteria	Saccharimonadia	Nanosynbacterales	Nanosynbacteraceae	Nanosynbacter	Nanosynbacter lyticus
Saccharimonas aalborgensis	GCF_000392435.1	1332188	Bacteria	Saccharibacteria	Saccharimonadia	Saccharimonadales	Saccharimonadaceae	Saccharimonas	Saccharimonas aalborgensis
Chazhemtobacterium aquaticus	GCF_009936135.1	2715735	Bacteria				Chazhemtobacteraceae	Chazhemtobacterium	Chazhemtobacterium aquaticus
Caldisericum exile	GCF_000284335.1	693075	Bacteria	Caldiserica	Caldisericia	Caldisericales	Caldisericaceae	Caldisericum	Caldisericum exile
Caldithrix abyssi	GCF_001886815.1	187145	Bacteria	Calditrichaeota	Calditrichia	Calditrichales	Calditrichaceae	Caldithrix	Caldithrix abyssi
Desulfurispirillum indicum	GCF_000177635.2	936456	Bacteria	Chrysiogenetes	Chrysiogenetes	Chrysiogenales	Chrysiogenaceae	Desulfurispirillum	Desulfurispirillum indicum
Coprothermobacter proteolyticus	GCF_000020945.1	35786	Bacteria	Coprothermobacterota	Coprothermobacteria	Coprothermobacterales	Coprothermobacteraceae	Coprothermobacter	Coprothermobacter proteolyticus
Calditerrivibrio nitroreducens	GCF_000183405.1	477976	Bacteria	Deferribacteres	Deferribacteres	Deferribacterales	Calditerrivibrionaceae	Calditerrivibrio	Calditerrivibrio nitroreducens
Deferribacter desulfuricans	GCF_000010985.1	197162	Bacteria	Deferribacteres	Deferribacteres	Deferribacterales	Deferribacteraceae	Deferribacter	Deferribacter desulfuricans
Flexistipes sinusarabici	GCF_000218625.1	2352	Bacteria	Deferribacteres	Deferribacteres	Deferribacterales	Flexistipitaceae	Flexistipes	Flexistipes sinusarabici
Denitrovibrio acetiphilus	GCF_000025725.1	118000	Bacteria	Deferribacteres	Deferribacteres	Deferribacterales	Geovibrionaceae	Denitrovibrio	Denitrovibrio acetiphilus
Geovibrio thiophilus	GCF_004087915.1	139438	Bacteria	Deferribacteres	Deferribacteres	Deferribacterales	Geovibrionaceae	Geovibrio	Geovibrio thiophilus
Dictyoglomus thermophilum	GCF_000020965.1	14	Bacteria	Dictyoglomi	Dictyoglomia	Dictyoglomales	Dictyoglomaceae	Dictyoglomus	Dictyoglomus thermophilum
Elusimicrobium minutum	GCF_000020145.1	423605	Bacteria	Elusimicrobia	Elusimicrobia	Elusimicrobiales	Elusimicrobiaceae	Elusimicrobium	Elusimicrobium minutum
Endomicrobium proavitum	GCF_001027545.1	1408281	Bacteria	Elusimicrobia	Endomicrobia	Endomicrobiales	Endomicrobiaceae	Endomicrobium	Endomicrobium proavitum
Rhodothermus marinus	GCF_009936275.1	29549	Bacteria	Bacteroidota			Rhodothermaceae	Rhodothermus	Rhodothermus marinus
Salinibacter ruber	GCF_003491405.1	146919	Bacteria	Bacteroidota			Rhodothermaceae	Salinibacter	Salinibacter ruber
Bacteroides ovatus	GCF_007012325.1	28116	Bacteria	Bacteroidota	Bacteroidia	Bacteroidales	Bacteroidaceae	Bacteroides	Bacteroides ovatus
Phocaeicola dorei	GCF_018292105.1	357276	Bacteria	Bacteroidota	Bacteroidia	Bacteroidales	Bacteroidaceae	Phocaeicola	Phocaeicola dorei
Azobacteroides pseudotrichonymphae	GCA_000010645.1	511435	Bacteria	Bacteroidota	Bacteroidia	Bacteroidales		Azobacteroides	Azobacteroides pseudotrichonymphae
Barnesiella viscericola	GCF_000512915.1	397865	Bacteria	Bacteroidota	Bacteroidia	Bacteroidales	Barnesiellaceae	Barnesiella	Barnesiella viscericola
Coprobacter secundus	GCF_015097275.1	1501392	Bacteria	Bacteroidota	Bacteroidia	Bacteroidales	Barnesiellaceae	Coprobacter	Coprobacter secundus
Dysgonomonas sp. HDW5B	GCF_011299335.1	2714927	Bacteria	Bacteroidota	Bacteroidia	Bacteroidales	Dysgonomonadaceae	Dysgonomonas	Dysgonomonas sp. HDW5B
Fermentimonas caenicola	GCA_000953535.1	1562970	Bacteria	Bacteroidota	Bacteroidia	Bacteroidales	Dysgonomonadaceae	Fermentimonas	Fermentimonas caenicola
Petrimonas mucosa	GCF_900095795.1	1642646	Bacteria	Bacteroidota	Bacteroidia	Bacteroidales	Dysgonomonadaceae	Petrimonas	Petrimonas mucosa
Proteiniphilum saccharofermentans	GCF_900095135.1	1642647	Bacteria	Bacteroidota	Bacteroidia	Bacteroidales	Dysgonomonadaceae	Proteiniphilum	Proteiniphilum saccharofermentans
Duncaniella sp. B8	GCF_005304985.1	2576606	Bacteria	Bacteroidota	Bacteroidia	Bacteroidales	Muribaculaceae	Duncaniella	Duncaniella sp. B8
Muribaculum intestinale	GCF_001688845.2	1796646	Bacteria	Bacteroidota	Bacteroidia	Bacteroidales	Muribaculaceae	Muribaculum	Muribaculum intestinale
Sodaliphilus pleomorphus	GCF_009676955.1	2606626	Bacteria	Bacteroidota	Bacteroidia	Bacteroidales	Muribaculaceae	Sodaliphilus	Sodaliphilus pleomorphus
Butyricimonas faecalis	GCF_003991565.1	2093856	Bacteria	Bacteroidota	Bacteroidia	Bacteroidales	Odoribacteraceae	Butyricimonas	Butyricimonas faecalis
Odoribacter splanchnicus	GCF_900187175.1	28118	Bacteria	Bacteroidota	Bacteroidia	Bacteroidales	Odoribacteraceae	Odoribacter	Odoribacter splanchnicus
Paludibacter propionicigenes	GCF_000183135.1	185300	Bacteria	Bacteroidota	Bacteroidia	Bacteroidales	Paludibacteraceae	Paludibacter	Paludibacter propionicigenes
Porphyromonas gingivalis	GCF_002753975.1	837	Bacteria	Bacteroidota	Bacteroidia	Bacteroidales	Porphyromonadaceae	Porphyromonas	Porphyromonas gingivalis
Paraprevotella xylaniphila	GCF_900683745.1	454155	Bacteria	Bacteroidota	Bacteroidia	Bacteroidales	Prevotellaceae	Paraprevotella	Paraprevotella xylaniphila
Prevotella ruminicola	GCF_000025925.1	839	Bacteria	Bacteroidota	Bacteroidia	Bacteroidales	Prevotellaceae	Prevotella	Prevotella ruminicola
Pseudoprevotella muciniphila	GCF_003265305.2	2133944	Bacteria	Bacteroidota	Bacteroidia	Bacteroidales	Prevotellaceae	Pseudoprevotella	Pseudoprevotella muciniphila
Alistipes senegalensis	GCF_020735725.1	1288121	Bacteria	Bacteroidota	Bacteroidia	Bacteroidales	Rikenellaceae	Alistipes	Alistipes senegalensis
Mucinivorans hirudinis	GCA_000723505.1	1433126	Bacteria	Bacteroidota	Bacteroidia	Bacteroidales	Rikenellaceae	Mucinivorans	Mucinivorans hirudinis
Salinivirga cyanobacteriivorans	GCF_001443605.1	1307839	Bacteria	Bacteroidota	Bacteroidia	Bacteroidales	Salinivirgaceae	Salinivirga	Salinivirga cyanobacteriivorans
Parabacteroides goldsteinii	GCF_020091425.1	328812	Bacteria	Bacteroidota	Bacteroidia	Bacteroidales	Tannerellaceae	Parabacteroides	Parabacteroides goldsteinii
Tannerella forsythia	GCF_001547855.1	28112	Bacteria	Bacteroidota	Bacteroidia	Bacteroidales	Tannerellaceae	Tannerella	Tannerella forsythia
Tenuifilum thalassicum	GCF_013265555.1	2590900	Bacteria	Bacteroidota	Bacteroidia	Bacteroidales	Tenuifilaceae	Tenuifilum	Tenuifilum thalassicum
Labilibaculum antarcticum	GCF_002356295.1	1717717	Bacteria	Bacteroidota	Bacteroidia	Marinilabiliales	Marinifilaceae	Labilibaculum	Labilibaculum antarcticum
Alkalitalea saponilacus	GCF_002201795.1	889453	Bacteria	Bacteroidota	Bacteroidia	Marinilabiliales	Marinilabiliaceae	Alkalitalea	Alkalitalea saponilacus
Draconibacterium orientale	GCF_000626635.1	1168034	Bacteria	Bacteroidota	Bacteroidia	Marinilabiliales	Prolixibacteraceae	Draconibacterium	Draconibacterium orientale
Maribellus comscasis	GCF_009762775.1	2681766	Bacteria	Bacteroidota	Bacteroidia	Marinilabiliales	Prolixibacteraceae	Maribellus	Maribellus comscasis
Arachidicoccus ginsenosidivorans	GCF_007971385.1	496057	Bacteria	Bacteroidota	Chitinophagia	Chitinophagales	Chitinophagaceae	Arachidicoccus	Arachidicoccus ginsenosidivorans
Chitinophaga pinensis	GCF_000024005.1	79329	Bacteria	Bacteroidota	Chitinophagia	Chitinophagales	Chitinophagaceae	Chitinophaga	Chitinophaga pinensis
Ferruginibacter albus	GCF_020042285.1	2875540	Bacteria	Bacteroidota	Chitinophagia	Chitinophagales	Chitinophagaceae	Ferruginibacter	Ferruginibacter albus
Filimonas lacunae	GCF_002355595.1	477680	Bacteria	Bacteroidota	Chitinophagia	Chitinophagales	Chitinophagaceae	Filimonas	Filimonas lacunae
Flavisolibacter tropicus	GCF_001644645.1	1492898	Bacteria	Bacteroidota	Chitinophagia	Chitinophagales	Chitinophagaceae	Flavisolibacter	Flavisolibacter tropicus
Lacibacter sp. S13-6-22	GCF_014168535.1	2760713	Bacteria	Bacteroidota	Chitinophagia	Chitinophagales	Chitinophagaceae	Lacibacter	Lacibacter sp. S13-6-22
Niabella ginsenosidivorans	GCF_001654455.1	1176587	Bacteria	Bacteroidota	Chitinophagia	Chitinophagales	Chitinophagaceae	Niabella	Niabella ginsenosidivorans
Niastella koreensis	GCF_000246855.1	354356	Bacteria	Bacteroidota	Chitinophagia	Chitinophagales	Chitinophagaceae	Niastella	Niastella koreensis
Panacibacter ginsenosidivorans	GCF_007971225.1	1813871	Bacteria	Bacteroidota	Chitinophagia	Chitinophagales	Chitinophagaceae	Panacibacter	Panacibacter ginsenosidivorans
Paraflavitalea soli	GCF_003555545.1	2315862	Bacteria	Bacteroidota	Chitinophagia	Chitinophagales	Chitinophagaceae	Paraflavitalea	Paraflavitalea soli
Phnomibacter ginsenosidimutans	GCF_009740285.1	2676868	Bacteria	Bacteroidota	Chitinophagia	Chitinophagales	Chitinophagaceae	Phnomibacter	Phnomibacter ginsenosidimutans
Pseudobacter ginsenosidimutans	GCF_007970185.1	661488	Bacteria	Bacteroidota	Chitinophagia	Chitinophagales	Chitinophagaceae	Pseudobacter	Pseudobacter ginsenosidimutans
Pseudocnuella soli	GCF_004347775.1	2502779	Bacteria	Bacteroidota	Chitinophagia	Chitinophagales	Chitinophagaceae	Pseudocnuella	Pseudocnuella soli
Amoebophilus asiaticus	GCF_000020565.1	281120	Bacteria	Bacteroidota	Cytophagia	Cytophagales	Amoebophilaceae	Amoebophilus	Amoebophilus asiaticus
Cardinium hertigii	GCF_003176915.1	247481	Bacteria	Bacteroidota	Cytophagia	Cytophagales	Amoebophilaceae	Cardinium	Cardinium hertigii
Bernardetia litoralis	GCF_000265505.1	999	Bacteria	Bacteroidota	Cytophagia	Cytophagales	Bernardetiaceae	Bernardetia	Bernardetia litoralis
Algoriphagus sp. Y33	GCF_014838715.1	2772483	Bacteria	Bacteroidota	Cytophagia	Cytophagales	Cyclobacteriaceae	Algoriphagus	Algoriphagus sp. Y33
Belliella baltica	GCF_000265405.1	232259	Bacteria	Bacteroidota	Cytophagia	Cytophagales	Cyclobacteriaceae	Belliella	Belliella baltica
Cyclobacterium marinum	GCF_000222485.1	104	Bacteria	Bacteroidota	Cytophagia	Cytophagales	Cyclobacteriaceae	Cyclobacterium	Cyclobacterium marinum
Echinicola rosea	GCF_005281475.1	1807691	Bacteria	Bacteroidota	Cytophagia	Cytophagales	Cyclobacteriaceae	Echinicola	Echinicola rosea
Aquirufa nivalisilvae	GCF_003143535.1	2516557	Bacteria	Bacteroidota	Cytophagia	Cytophagales	Cytophagaceae	Aquirufa	Aquirufa nivalisilvae
Cytophaga hutchinsonii	GCF_000014145.1	985	Bacteria	Bacteroidota	Cytophagia	Cytophagales	Cytophagaceae	Cytophaga	Cytophaga hutchinsonii
Rhodocytophaga rosea	GCF_010119975.1	2704465	Bacteria	Bacteroidota	Cytophagia	Cytophagales	Cytophagaceae	Rhodocytophaga	Rhodocytophaga rosea
Spirosoma pollinicola	GCF_002831565.1	2057025	Bacteria	Bacteroidota	Cytophagia	Cytophagales	Cytophagaceae	Spirosoma	Spirosoma pollinicola
Flammeovirga pectinis	GCF_003970675.1	2494373	Bacteria	Bacteroidota	Cytophagia	Cytophagales	Flammeovirgaceae	Flammeovirga	Flammeovirga pectinis
Chryseolinea soli	GCF_003589925.1	2321403	Bacteria	Bacteroidota	Cytophagia	Cytophagales	Fulvivirgaceae	Chryseolinea	Chryseolinea soli
Fulvivirga lutea	GCF_017068455.1	2810512	Bacteria	Bacteroidota	Cytophagia	Cytophagales	Fulvivirgaceae	Fulvivirga	Fulvivirga lutea
Adhaeribacter radiodurans	GCF_014075995.1	2745197	Bacteria	Bacteroidota	Cytophagia	Cytophagales	Hymenobacteraceae	Adhaeribacter	Adhaeribacter radiodurans
Hymenobacter sp. PAMC 26628	GCF_001562275.1	1484118	Bacteria	Bacteroidota	Cytophagia	Cytophagales	Hymenobacteraceae	Hymenobacter	Hymenobacter sp. PAMC 26628
Nibribacter ruber	GCF_009913235.1	2698458	Bacteria	Bacteroidota	Cytophagia	Cytophagales	Hymenobacteraceae	Nibribacter	Nibribacter ruber
Pontibacter korlensis	GCF_000973725.1	400092	Bacteria	Bacteroidota	Cytophagia	Cytophagales	Hymenobacteraceae	Pontibacter	Pontibacter korlensis
Rufibacter tibetensis	GCF_001310085.1	512763	Bacteria	Bacteroidota	Cytophagia	Cytophagales	Hymenobacteraceae	Rufibacter	Rufibacter tibetensis
Mangrovivirga cuniculi	GCF_005166025.1	2715131	Bacteria	Bacteroidota	Cytophagia	Cytophagales	Mangrovivirgaceae	Mangrovivirga	Mangrovivirga cuniculi
Marivirga tractuosa	GCF_000183425.1	1006	Bacteria	Bacteroidota	Cytophagia	Cytophagales	Marivirgaceae	Marivirga	Marivirga tractuosa
Arcticibacterium luteifluviistationis	GCF_003258705.1	1784714	Bacteria	Bacteroidota	Cytophagia	Cytophagales	Spirosomaceae	Arcticibacterium	Arcticibacterium luteifluviistationis
Dyadobacter sp. NIV53	GCF_019711195.1	2861765	Bacteria	Bacteroidota	Cytophagia	Cytophagales	Spirosomaceae	Dyadobacter	Dyadobacter sp. NIV53
Fibrella sp. ES10-3-2-2	GCF_002108455.1	1834519	Bacteria	Bacteroidota	Cytophagia	Cytophagales	Spirosomaceae	Fibrella	Fibrella sp. ES10-3-2-2
Leadbetterella byssophila	GCF_000166395.1	316068	Bacteria	Bacteroidota	Cytophagia	Cytophagales	Spirosomaceae	Leadbetterella	Leadbetterella byssophila
Runella sp. SP2	GCF_003711225.1	2268026	Bacteria	Bacteroidota	Cytophagia	Cytophagales	Spirosomaceae	Runella	Runella sp. SP2
Blattabacterium cuenoti	GCF_014251515.1	1653831	Bacteria	Bacteroidota	Flavobacteriia	Flavobacteriales	Blattabacteriaceae	Blattabacterium	Blattabacterium cuenoti
Fluviicola taffensis	GCF_000194605.1	191579	Bacteria	Bacteroidota	Flavobacteriia	Flavobacteriales	Crocinitomicaceae	Fluviicola	Fluviicola taffensis
Aequorivita sublithincola	GCF_000265385.1	101385	Bacteria	Bacteroidota	Flavobacteriia	Flavobacteriales	Flavobacteriaceae	Aequorivita	Aequorivita sublithincola
Algibacter sp. L1A34	GCF_009796805.1	2686365	Bacteria	Bacteroidota	Flavobacteriia	Flavobacteriales	Flavobacteriaceae	Algibacter	Algibacter sp. L1A34
Constantimarinum furrinae	GCF_014295415.1	2562285	Bacteria	Bacteroidota	Flavobacteriia	Flavobacteriales	Flavobacteriaceae	Constantimarinum	Constantimarinum furrinae
Amniculibacterium sp. G2-70	GCF_014353055.1	2767188	Bacteria	Bacteroidota	Flavobacteriia	Flavobacteriales	Flavobacteriaceae	Amniculibacterium	Amniculibacterium sp. G2-70
Antarcticibacterium flavum	GCF_006159205.1	2058175	Bacteria	Bacteroidota	Flavobacteriia	Flavobacteriales	Flavobacteriaceae	Antarcticibacterium	Antarcticibacterium flavum
Aquimarina sp. AD10	GCF_003443715.1	1714849	Bacteria	Bacteroidota	Flavobacteriia	Flavobacteriales	Flavobacteriaceae	Aquimarina	Aquimarina sp. AD10
Arenibacter algicola	GCF_002234495.1	616991	Bacteria	Bacteroidota	Flavobacteriia	Flavobacteriales	Flavobacteriaceae	Arenibacter	Arenibacter algicola
Capnocytophaga endodontalis	GCF_002209445.1	2708117	Bacteria	Bacteroidota	Flavobacteriia	Flavobacteriales	Flavobacteriaceae	Capnocytophaga	Capnocytophaga endodontalis
Cellulophaga sp. L1A9	GCF_009797025.1	2686362	Bacteria	Bacteroidota	Flavobacteriia	Flavobacteriales	Flavobacteriaceae	Cellulophaga	Cellulophaga sp. L1A9
Changchengzhania lutea	GCF_006974145.1	2049305	Bacteria	Bacteroidota	Flavobacteriia	Flavobacteriales	Flavobacteriaceae	Changchengzhania	Changchengzhania lutea
Costertonia aggregata	GCF_013402795.1	343403	Bacteria	Bacteroidota	Flavobacteriia	Flavobacteriales	Flavobacteriaceae	Costertonia	Costertonia aggregata
Croceibacter atlanticus	GCF_000196315.1	313588	Bacteria	Bacteroidota	Flavobacteriia	Flavobacteriales	Flavobacteriaceae	Croceibacter	Croceibacter atlanticus
Dokdonia sp. Dokd-P16	GCF_003095655.1	2173169	Bacteria	Bacteroidota	Flavobacteriia	Flavobacteriales	Flavobacteriaceae	Dokdonia	Dokdonia sp. Dokd-P16
Euzebyella marina	GCF_003687485.1	1761453	Bacteria	Bacteroidota	Flavobacteriia	Flavobacteriales	Flavobacteriaceae	Euzebyella	Euzebyella marina
Flavivirga eckloniae	GCF_002886045.1	1803846	Bacteria	Bacteroidota	Flavobacteriia	Flavobacteriales	Flavobacteriaceae	Flavivirga	Flavivirga eckloniae
Flavobacterium johnsoniae	GCF_000016645.1	986	Bacteria	Bacteroidota	Flavobacteriia	Flavobacteriales	Flavobacteriaceae	Flavobacterium	Flavobacterium johnsoniae
Formosa sediminum	GCF_007197735.1	2594004	Bacteria	Bacteroidota	Flavobacteriia	Flavobacteriales	Flavobacteriaceae	Formosa	Formosa sediminum
Galbibacter sp. BG1	GCF_013391805.1	1170699	Bacteria	Bacteroidota	Flavobacteriia	Flavobacteriales	Flavobacteriaceae	Galbibacter	Galbibacter sp. BG1
Gramella fulva	GCF_003024155.1	2126553	Bacteria	Bacteroidota	Flavobacteriia	Flavobacteriales	Flavobacteriaceae	Gramella	Gramella fulva
Kordia antarctica	GCF_009901525.1	1218801	Bacteria	Bacteroidota	Flavobacteriia	Flavobacteriales	Flavobacteriaceae	Kordia	Kordia antarctica
Lacinutrix sp. WUR7	GCF_016864015.1	2653681	Bacteria	Bacteroidota	Flavobacteriia	Flavobacteriales	Flavobacteriaceae	Lacinutrix	Lacinutrix sp. WUR7
Leeuwenhoekiella sp. ZYFB001	GCF_011784865.1	2719912	Bacteria	Bacteroidota	Flavobacteriia	Flavobacteriales	Flavobacteriaceae	Leeuwenhoekiella	Leeuwenhoekiella sp. ZYFB001
Lutibacter profundi	GCF_001543325.1	1622118	Bacteria	Bacteroidota	Flavobacteriia	Flavobacteriales	Flavobacteriaceae	Lutibacter	Lutibacter profundi
Maribacter cobaltidurans	GCF_002269385.1	1178778	Bacteria	Bacteroidota	Flavobacteriia	Flavobacteriales	Flavobacteriaceae	Maribacter	Maribacter cobaltidurans
Mariniflexile sp. TRM1-10	GCF_003425985.1	2027857	Bacteria	Bacteroidota	Flavobacteriia	Flavobacteriales	Flavobacteriaceae	Mariniflexile	Mariniflexile sp. TRM1-10
Marixanthomonas sp. SCSIO 43207	GCF_019904255.1	2779360	Bacteria	Bacteroidota	Flavobacteriia	Flavobacteriales	Flavobacteriaceae	Marixanthomonas	Marixanthomonas sp. SCSIO 43207
Mesoflavibacter profundi	GCF_014764305.1	2708110	Bacteria	Bacteroidota	Flavobacteriia	Flavobacteriales	Flavobacteriaceae	Mesoflavibacter	Mesoflavibacter profundi
Muricauda aurantiaca	GCF_003269425.1	1383885	Bacteria	Bacteroidota	Flavobacteriia	Flavobacteriales	Flavobacteriaceae	Muricauda	Muricauda aurantiaca
Muricauda oceani	GCF_011068285.1	2698672	Bacteria	Bacteroidota	Flavobacteriia	Flavobacteriales	Flavobacteriaceae	Muricauda	Muricauda oceani
Muriicola soli	GCF_004139715.1	2507538	Bacteria	Bacteroidota	Flavobacteriia	Flavobacteriales	Flavobacteriaceae	Muriicola	Muriicola soli
Myroides odoratimimus	GCF_001481655.1	76832	Bacteria	Bacteroidota	Flavobacteriia	Flavobacteriales	Flavobacteriaceae	Myroides	Myroides odoratimimus
Nonlabens dokdonensis	GCF_000332115.1	328515	Bacteria	Bacteroidota	Flavobacteriia	Flavobacteriales	Flavobacteriaceae	Nonlabens	Nonlabens dokdonensis
Oceanihabitans sp. IOP_32	GCF_009498295.1	2529032	Bacteria	Bacteroidota	Flavobacteriia	Flavobacteriales	Flavobacteriaceae	Oceanihabitans	Oceanihabitans sp. IOP_32
Olleya sp. HaHaR_3_96	GCF_019278545.1	2745560	Bacteria	Bacteroidota	Flavobacteriia	Flavobacteriales	Flavobacteriaceae	Olleya	Olleya sp. HaHaR_3_96
Polaribacter sp. Q13	GCF_016858305.2	2806551	Bacteria	Bacteroidota	Flavobacteriia	Flavobacteriales	Flavobacteriaceae	Polaribacter	Polaribacter sp. Q13
Psychroflexus torquis	GCF_000153485.2	57029	Bacteria	Bacteroidota	Flavobacteriia	Flavobacteriales	Flavobacteriaceae	Psychroflexus	Psychroflexus torquis
Psychroserpens sp. NJDZ02	GCF_004843725.1	2570561	Bacteria	Bacteroidota	Flavobacteriia	Flavobacteriales	Flavobacteriaceae	Psychroserpens	Psychroserpens sp. NJDZ02
Pukyongia salina	GCF_002966125.1	2094025	Bacteria	Bacteroidota	Flavobacteriia	Flavobacteriales	Flavobacteriaceae	Pukyongia	Pukyongia salina
Robiginitalea biformata	GCF_000024125.1	252307	Bacteria	Bacteroidota	Flavobacteriia	Flavobacteriales	Flavobacteriaceae	Robiginitalea	Robiginitalea biformata
Salegentibacter sp. T436	GCF_001932675.1	1729720	Bacteria	Bacteroidota	Flavobacteriia	Flavobacteriales	Flavobacteriaceae	Salegentibacter	Salegentibacter sp. T436
Sediminicola sp. YIK13	GCF_001430825.1	1453352	Bacteria	Bacteroidota	Flavobacteriia	Flavobacteriales	Flavobacteriaceae	Sediminicola	Sediminicola sp. YIK13
Seonamhaeicola sp. S2-3	GCF_001971785.1	1936081	Bacteria	Bacteroidota	Flavobacteriia	Flavobacteriales	Flavobacteriaceae	Seonamhaeicola	Seonamhaeicola sp. S2-3
Siansivirga zeaxanthinifaciens	GCF_000941055.1	762954	Bacteria	Bacteroidota	Flavobacteriia	Flavobacteriales	Flavobacteriaceae	Siansivirga	Siansivirga zeaxanthinifaciens
Tamlana carrageenivorans	GCF_002893765.1	2069432	Bacteria	Bacteroidota	Flavobacteriia	Flavobacteriales	Flavobacteriaceae	Tamlana	Tamlana carrageenivorans
Tenacibaculum jejuense	GCF_900198195.1	584609	Bacteria	Bacteroidota	Flavobacteriia	Flavobacteriales	Flavobacteriaceae	Tenacibaculum	Tenacibaculum jejuense
Urechidicola croceus	GCF_001761325.1	1850246	Bacteria	Bacteroidota	Flavobacteriia	Flavobacteriales	Flavobacteriaceae	Urechidicola	Urechidicola croceus
Wenyingzhuangia fucanilytica	GCF_001697185.1	1790137	Bacteria	Bacteroidota	Flavobacteriia	Flavobacteriales	Flavobacteriaceae	Wenyingzhuangia	Wenyingzhuangia fucanilytica
Winogradskyella forsetii	GCF_013394635.1	2686077	Bacteria	Bacteroidota	Flavobacteriia	Flavobacteriales	Flavobacteriaceae	Winogradskyella	Winogradskyella forsetii
Zobellia galactanivorans	GCF_000973105.1	63186	Bacteria	Bacteroidota	Flavobacteriia	Flavobacteriales	Flavobacteriaceae	Zobellia	Zobellia galactanivorans
Zunongwangia profunda	GCF_000023465.1	398743	Bacteria	Bacteroidota	Flavobacteriia	Flavobacteriales	Flavobacteriaceae	Zunongwangia	Zunongwangia profunda
Karelsulcia muelleri	GCF_000829155.1	336810	Bacteria	Bacteroidota	Flavobacteriia	Flavobacteriales		Karelsulcia	Karelsulcia muelleri
Walczuchella monophlebidarum	GCF_000709555.1	1415657	Bacteria	Bacteroidota	Flavobacteriia	Flavobacteriales		Walczuchella	Walczuchella monophlebidarum
Ichthyobacterium seriolicida	GCF_002369955.1	242600	Bacteria	Bacteroidota	Flavobacteriia	Flavobacteriales	Ichthyobacteriaceae	Ichthyobacterium	Ichthyobacterium seriolicida
Croceimicrobium hydrocarbonivorans	GCF_014524565.1	2761580	Bacteria	Bacteroidota	Flavobacteriia	Flavobacteriales	Schleiferiaceae	Croceimicrobium	Croceimicrobium hydrocarbonivorans
Owenweeksia hongkongensis	GCF_000236705.1	253245	Bacteria	Bacteroidota	Flavobacteriia	Flavobacteriales	Schleiferiaceae	Owenweeksia	Owenweeksia hongkongensis
Apibacter raozihei	GCF_004014855.1	2500547	Bacteria	Bacteroidota	Flavobacteriia	Flavobacteriales	Weeksellaceae	Apibacter	Apibacter raozihei
Bergeyella cardium	GCF_009914665.1	1585976	Bacteria	Bacteroidota	Flavobacteriia	Flavobacteriales	Weeksellaceae	Bergeyella	Bergeyella cardium
Chryseobacterium gleum	GCF_900636535.1	250	Bacteria	Bacteroidota	Flavobacteriia	Flavobacteriales	Weeksellaceae	Chryseobacterium	Chryseobacterium gleum
Epilithonimonas vandammei	GCF_003860605.1	2487072	Bacteria	Bacteroidota	Flavobacteriia	Flavobacteriales	Weeksellaceae	Epilithonimonas	Epilithonimonas vandammei
Kaistella flava (ex Peng et al. 2021)	GCF_015191005.1	2038776	Bacteria	Bacteroidota	Flavobacteriia	Flavobacteriales	Weeksellaceae	Kaistella	Kaistella flava (ex Peng et al. 2021)
Cloacibacterium caeni	GCF_907163125.1	2004710	Bacteria	Bacteroidota	Flavobacteriia	Flavobacteriales	Weeksellaceae	Cloacibacterium	Cloacibacterium caeni
Cruoricaptor ignavus	GCF_014961145.1	1118202	Bacteria	Bacteroidota	Flavobacteriia	Flavobacteriales	Weeksellaceae	Cruoricaptor	Cruoricaptor ignavus
Elizabethkingia bruuniana	GCF_016599835.1	1756149	Bacteria	Bacteroidota	Flavobacteriia	Flavobacteriales	Weeksellaceae	Elizabethkingia	Elizabethkingia bruuniana
Empedobacter brevis	GCF_009834475.1	247	Bacteria	Bacteroidota	Flavobacteriia	Flavobacteriales	Weeksellaceae	Empedobacter	Empedobacter brevis
Ornithobacterium rhinotracheale	GCF_000265465.1	28251	Bacteria	Bacteroidota	Flavobacteriia	Flavobacteriales	Weeksellaceae	Ornithobacterium	Ornithobacterium rhinotracheale
Riemerella anatipestifer	GCF_019802745.1	34085	Bacteria	Bacteroidota	Flavobacteriia	Flavobacteriales	Weeksellaceae	Riemerella	Riemerella anatipestifer
Weeksella virosa	GCF_900637795.1	1014	Bacteria	Bacteroidota	Flavobacteriia	Flavobacteriales	Weeksellaceae	Weeksella	Weeksella virosa
Haliscomenobacter hydrossis	GCF_000212735.1	2350	Bacteria	Bacteroidota	Saprospiria	Saprospirales	Haliscomenobacteraceae	Haliscomenobacter	Haliscomenobacter hydrossis
Saprospira grandis	GCF_000250635.1	1008	Bacteria	Bacteroidota	Saprospiria	Saprospirales	Saprospiraceae	Saprospira	Saprospira grandis
Anseongella ginsenosidimutans	GCF_008033235.1	496056	Bacteria	Bacteroidota	Sphingobacteriia	Sphingobacteriales	Sphingobacteriaceae	Anseongella	Anseongella ginsenosidimutans
Mucilaginibacter rubeus	GCF_017569345.1	2027860	Bacteria	Bacteroidota	Sphingobacteriia	Sphingobacteriales	Sphingobacteriaceae	Mucilaginibacter	Mucilaginibacter rubeus
Olivibacter sp. LS-1	GCF_008245145.1	2592345	Bacteria	Bacteroidota	Sphingobacteriia	Sphingobacteriales	Sphingobacteriaceae	Olivibacter	Olivibacter sp. LS-1
Pedobacter steynii	GCF_001721645.1	430522	Bacteria	Bacteroidota	Sphingobacteriia	Sphingobacteriales	Sphingobacteriaceae	Pedobacter	Pedobacter steynii
Pseudopedobacter saltans	GCF_000190735.1	151895	Bacteria	Bacteroidota	Sphingobacteriia	Sphingobacteriales	Sphingobacteriaceae	Pseudopedobacter	Pseudopedobacter saltans
Solitalea canadensis	GCF_000242635.2	995	Bacteria	Bacteroidota	Sphingobacteriia	Sphingobacteriales	Sphingobacteriaceae	Solitalea	Solitalea canadensis
Sphingobacterium sp. DR205	GCF_011064245.1	2713573	Bacteria	Bacteroidota	Sphingobacteriia	Sphingobacteriales	Sphingobacteriaceae	Sphingobacterium	Sphingobacterium sp. DR205
Cyclonatronum proteinivorum	GCF_003353065.1	1457365	Bacteria	Balneolota	Balneolia	Balneolales	Cyclonatronaceae	Cyclonatronum	Cyclonatronum proteinivorum
Chlorobaculum limnaeum	GCF_001747405.1	274537	Bacteria	Chlorobiota	Chlorobiia	Chlorobiales	Chlorobiaceae	Chlorobaculum	Chlorobaculum limnaeum
Chlorobium phaeobacteroides	GCF_000015125.1	1096	Bacteria	Chlorobiota	Chlorobiia	Chlorobiales	Chlorobiaceae	Chlorobium	Chlorobium phaeobacteroides
Pelodictyon phaeoclathratiforme	GCF_000020645.1	34090	Bacteria	Chlorobiota	Chlorobiia	Chlorobiales	Chlorobiaceae	Pelodictyon	Pelodictyon phaeoclathratiforme
Prosthecochloris sp. GSB1	GCF_002240205.1	281093	Bacteria	Chlorobiota	Chlorobiia	Chlorobiales	Chlorobiaceae	Prosthecochloris	Prosthecochloris sp. GSB1
Chloroherpeton thalassium	GCF_000020525.1	100716	Bacteria	Chlorobiota	Chlorobiia	Chlorobiales	Chloroherpetonaceae	Chloroherpeton	Chloroherpeton thalassium
Ignavibacterium album	GCF_000258405.1	591197	Bacteria	Ignavibacteriae	Ignavibacteria	Ignavibacteriales	Ignavibacteriaceae	Ignavibacterium	Ignavibacterium album
Melioribacter roseus	GCF_000279145.1	1134405	Bacteria	Ignavibacteriae	Ignavibacteria	Ignavibacteriales	Melioribacteraceae	Melioribacter	Melioribacter roseus
Cloacimonas acidaminovorans	GCF_000146065.2	456827	Bacteria	Cloacimonetes				Cloacimonas	Cloacimonas acidaminovorans
Fibrobacter succinogenes	GCF_000146505.1	833	Bacteria	Fibrobacterota	Fibrobacteria	Fibrobacterales	Fibrobacteraceae	Fibrobacter	Fibrobacter succinogenes
Gemmatimonas groenlandica	GCF_013004105.1	2732249	Bacteria	Gemmatimonadota	Gemmatimonadetes	Gemmatimonadales	Gemmatimonadaceae	Gemmatimonas	Gemmatimonas groenlandica
Gemmatirosa kalamazoonensis	GCF_000522985.1	861299	Bacteria	Gemmatimonadota	Gemmatimonadetes	Gemmatimonadales	Gemmatimonadaceae	Gemmatirosa	Gemmatirosa kalamazoonensis
Fusobacterium ulcerans	GCF_900683735.1	861	Bacteria	Fusobacteriota	Fusobacteriia	Fusobacteriales	Fusobacteriaceae	Fusobacterium	Fusobacterium ulcerans
Ilyobacter polytropus	GCF_000165505.1	167642	Bacteria	Fusobacteriota	Fusobacteriia	Fusobacteriales	Fusobacteriaceae	Ilyobacter	Ilyobacter polytropus
Leptotrichia trevisanii	GCF_007990425.1	109328	Bacteria	Fusobacteriota	Fusobacteriia	Fusobacteriales	Leptotrichiaceae	Leptotrichia	Leptotrichia trevisanii
Pseudoleptotrichia goodfellowii	GCF_007990505.1	157692	Bacteria	Fusobacteriota	Fusobacteriia	Fusobacteriales	Leptotrichiaceae	Pseudoleptotrichia	Pseudoleptotrichia goodfellowii
Sebaldella termitidis	GCF_000024405.1	826	Bacteria	Fusobacteriota	Fusobacteriia	Fusobacteriales	Leptotrichiaceae	Sebaldella	Sebaldella termitidis
Sneathia vaginalis	GCF_000973085.1	187101	Bacteria	Fusobacteriota	Fusobacteriia	Fusobacteriales	Leptotrichiaceae	Sneathia	Sneathia vaginalis
Streptobacillus moniliformis	GCF_002983685.1	34105	Bacteria	Fusobacteriota	Fusobacteriia	Fusobacteriales	Leptotrichiaceae	Streptobacillus	Streptobacillus moniliformis
Leptospirillum sp. Group II 'CF-1'	GCF_001186405.1	1660083	Bacteria	Nitrospirota	Nitrospiria	Nitrospirales	Nitrospiraceae	Leptospirillum	Leptospirillum sp. Group II 'CF-1'
Dissulfurispira thermophila	GCF_014701235.1	2715679	Bacteria	Nitrospirota	Thermodesulfovibrionia	Thermodesulfovibrionales	Dissulfurispiraceae	Dissulfurispira	Dissulfurispira thermophila
Thermodesulfovibrio yellowstonii	GCF_000020985.1	28262	Bacteria	Nitrospirota	Thermodesulfovibrionia	Thermodesulfovibrionales	Thermodesulfovibrionaceae	Thermodesulfovibrio	Thermodesulfovibrio yellowstonii
Velamenicoccus archaeovorus	GCF_004102945.1	1930593	Bacteria	Omnitrophica				Velamenicoccus	Velamenicoccus archaeovorus
Chlamydia pneumoniae	GCF_000091085.2	83558	Bacteria	Chlamydiota	Chlamydiia	Chlamydiales	Chlamydiaceae	Chlamydia	Chlamydia pneumoniae
Chlamydiifrater volucris	GCF_902807015.1	2681470	Bacteria	Chlamydiota	Chlamydiia	Chlamydiales	Chlamydiaceae	Chlamydiifrater	Chlamydiifrater volucris
Protochlamydia naegleriophila	GCF_001499655.1	389348	Bacteria	Chlamydiota	Chlamydiia	Parachlamydiales	Parachlamydiaceae	Protochlamydia	Protochlamydia naegleriophila
Neochlamydia sp. S13	GCF_000648235.2	1353976	Bacteria	Chlamydiota	Chlamydiia	Parachlamydiales	Parachlamydiaceae	Neochlamydia	Neochlamydia sp. S13
Parachlamydia acanthamoebae	GCF_000253035.1	83552	Bacteria	Chlamydiota	Chlamydiia	Parachlamydiales	Parachlamydiaceae	Parachlamydia	Parachlamydia acanthamoebae
Rhabdochlamydia oedothoracis	GCF_019453995.1	2720720	Bacteria	Chlamydiota	Chlamydiia	Parachlamydiales	Rhabdochlamydiaceae	Rhabdochlamydia	Rhabdochlamydia oedothoracis
Simkania negevensis	GCF_000237205.1	83561	Bacteria	Chlamydiota	Chlamydiia	Parachlamydiales	Simkaniaceae	Simkania	Simkania negevensis
Waddlia chondrophila	GCF_000092785.1	71667	Bacteria	Chlamydiota	Chlamydiia	Parachlamydiales	Waddliaceae	Waddlia	Waddlia chondrophila
Kiritimatiella glycovorans	GCF_001017655.1	1307763	Bacteria	Kiritimatiellaeota	Kiritimatiellae	Kiritimatiellales	Kiritimatiellaceae	Kiritimatiella	Kiritimatiella glycovorans
Tichowtungia aerotolerans	GCA_009905215.1	2697043	Bacteria	Kiritimatiellaeota	Tichowtungiia	Tichowtungiales	Tichowtungiaceae	Tichowtungia	Tichowtungia aerotolerans
Kuenenia stuttgartiensis	GCF_900232105.1	174633	Bacteria	Planctomycetota	Brocadiia	Brocadiales	Brocadiaceae	Kuenenia	Kuenenia stuttgartiensis
Phycisphaera mikurensis	GCF_000284115.1	547188	Bacteria	Planctomycetota	Phycisphaerae	Phycisphaerales	Phycisphaeraceae	Phycisphaera	Phycisphaera mikurensis
Poriferisphaera corsica	GCF_007747445.1	2528020	Bacteria	Planctomycetota	Phycisphaerae	Phycisphaerales	Phycisphaeraceae	Poriferisphaera	Poriferisphaera corsica
Anaerohalosphaera lusitana	GCF_002007645.1	1936003	Bacteria	Planctomycetota	Phycisphaerae	Sedimentisphaerales	Anaerohalosphaeraceae	Anaerohalosphaera	Anaerohalosphaera lusitana
Limihaloglobus sulfuriphilus	GCF_001999965.1	1851148	Bacteria	Planctomycetota	Phycisphaerae	Sedimentisphaerales	Sedimentisphaeraceae	Limihaloglobus	Limihaloglobus sulfuriphilus
Sedimentisphaera salicampi	GCF_002117005.1	1941349	Bacteria	Planctomycetota	Phycisphaerae	Sedimentisphaerales	Sedimentisphaeraceae	Sedimentisphaera	Sedimentisphaera salicampi
Humisphaera borealis	GCF_015169395.1	2807512	Bacteria	Planctomycetota	Phycisphaerae	Tepidisphaerales	Tepidisphaeraceae	Humisphaera	Humisphaera borealis
Frigoriglobus tundricola	GCF_013128195.2	2774151	Bacteria	Planctomycetota	Planctomycetia	Gemmatales	Gemmataceae	Frigoriglobus	Frigoriglobus tundricola
Gemmata massiliana	GCF_901538265.1	1210884	Bacteria	Planctomycetota	Planctomycetia	Gemmatales	Gemmataceae	Gemmata	Gemmata massiliana
Limnoglobus roseus	GCF_008254045.1	2598579	Bacteria	Planctomycetota	Planctomycetia	Gemmatales	Gemmataceae	Limnoglobus	Limnoglobus roseus
Telmatocola sphagniphila	GCF_018398935.1	1123043	Bacteria	Planctomycetota	Planctomycetia	Gemmatales	Gemmataceae	Telmatocola	Telmatocola sphagniphila
Tuwongella immobilis	GCF_901538355.1	692036	Bacteria	Planctomycetota	Planctomycetia	Gemmatales	Gemmataceae	Tuwongella	Tuwongella immobilis
Urbifossiella limnaea	GCF_007747215.1	2528023	Bacteria	Planctomycetota	Planctomycetia	Gemmatales	Gemmataceae	Urbifossiella	Urbifossiella limnaea
Aquisphaera giovannonii	GCF_008087625.1	406548	Bacteria	Planctomycetota	Planctomycetia	Isosphaerales	Isosphaeraceae	Aquisphaera	Aquisphaera giovannonii
Isosphaera pallida	GCF_000186345.1	128	Bacteria	Planctomycetota	Planctomycetia	Isosphaerales	Isosphaeraceae	Isosphaera	Isosphaera pallida
Paludisphaera borealis	GCF_001956985.1	1387353	Bacteria	Planctomycetota	Planctomycetia	Isosphaerales	Isosphaeraceae	Paludisphaera	Paludisphaera borealis
Singulisphaera acidiphila	GCF_000242455.2	466153	Bacteria	Planctomycetota	Planctomycetia	Isosphaerales	Isosphaeraceae	Singulisphaera	Singulisphaera acidiphila
Adhaeretor mobilis	GCF_007741515.1	1930276	Bacteria	Planctomycetota	Planctomycetia	Pirellulales	Lacipirellulaceae	Adhaeretor	Adhaeretor mobilis
Aeoliella mucimassa	GCF_007748035.1	2527972	Bacteria	Planctomycetota	Planctomycetia	Pirellulales	Lacipirellulaceae	Aeoliella	Aeoliella mucimassa
Lacipirellula parvula	GCF_009177095.1	2650471	Bacteria	Planctomycetota	Planctomycetia	Pirellulales	Lacipirellulaceae	Lacipirellula	Lacipirellula parvula
Pirellulimonas nuda	GCF_007750855.1	2528009	Bacteria	Planctomycetota	Planctomycetia	Pirellulales	Lacipirellulaceae	Pirellulimonas	Pirellulimonas nuda
Anatilimnocola aggregata	GCF_007747655.1	2528021	Bacteria	Planctomycetota	Planctomycetia	Pirellulales	Pirellulaceae	Anatilimnocola	Anatilimnocola aggregata
Aureliella helgolandensis	GCF_007752135.1	2527968	Bacteria	Planctomycetota	Planctomycetia	Pirellulales	Pirellulaceae	Aureliella	Aureliella helgolandensis
Bremerella volcania	GCF_020150455.1	2527984	Bacteria	Planctomycetota	Planctomycetia	Pirellulales	Pirellulaceae	Bremerella	Bremerella volcania
Lignipirellula cremea	GCF_007751035.1	2528010	Bacteria	Planctomycetota	Planctomycetia	Pirellulales	Pirellulaceae	Lignipirellula	Lignipirellula cremea
Mariniblastus fucicola	GCF_008087665.1	980251	Bacteria	Planctomycetota	Planctomycetia	Pirellulales	Pirellulaceae	Mariniblastus	Mariniblastus fucicola
Pirellula sp. SH-Sr6A	GCF_001610875.1	1632865	Bacteria	Planctomycetota	Planctomycetia	Pirellulales	Pirellulaceae	Pirellula	Pirellula sp. SH-Sr6A
Rhodopirellula baltica	GCF_000196115.1	265606	Bacteria	Planctomycetota	Planctomycetia	Pirellulales	Pirellulaceae	Rhodopirellula	Rhodopirellula baltica
Roseimaritima ulvae	GCF_008065135.1	980254	Bacteria	Planctomycetota	Planctomycetia	Pirellulales	Pirellulaceae	Roseimaritima	Roseimaritima ulvae
Rosistilla oblonga	GCF_007751715.1	2527990	Bacteria	Planctomycetota	Planctomycetia	Pirellulales	Pirellulaceae	Rosistilla	Rosistilla oblonga
Rubripirellula lacrimiformis	GCF_007741535.1	1930273	Bacteria	Planctomycetota	Planctomycetia	Pirellulales	Pirellulaceae	Rubripirellula	Rubripirellula lacrimiformis
Thermogutta terrifontis	GCF_002277955.1	1331910	Bacteria	Planctomycetota	Planctomycetia	Pirellulales	Thermoguttaceae	Thermogutta	Thermogutta terrifontis
Fuerstiella marisgermanici	GCF_001983935.1	1891926	Bacteria	Planctomycetota	Planctomycetia	Planctomycetales	Planctomycetaceae	Fuerstiella	Fuerstiella marisgermanici
Gimesia panareensis	GCF_007751945.1	2527978	Bacteria	Planctomycetota	Planctomycetia	Planctomycetales	Planctomycetaceae	Gimesia	Gimesia panareensis
Maioricimonas rarisocia	GCF_007747795.1	2528026	Bacteria	Planctomycetota	Planctomycetia	Planctomycetales	Planctomycetaceae	Maioricimonas	Maioricimonas rarisocia
Planctomyces sp. SH-PL14	GCF_001610835.1	1632864	Bacteria	Planctomycetota	Planctomycetia	Planctomycetales	Planctomycetaceae	Planctomyces	Planctomyces sp. SH-PL14
Planctopirus limnophila	GCF_000092105.1	120	Bacteria	Planctomycetota	Planctomycetia	Planctomycetales	Planctomycetaceae	Planctopirus	Planctopirus limnophila
Polystyrenella longa	GCF_007750395.1	2528007	Bacteria	Planctomycetota	Planctomycetia	Planctomycetales	Planctomycetaceae	Polystyrenella	Polystyrenella longa
Rubinisphaera brasiliensis	GCF_000165715.2	119	Bacteria	Planctomycetota	Planctomycetia	Planctomycetales	Planctomycetaceae	Rubinisphaera	Rubinisphaera brasiliensis
Symmachiella dynata	GCF_007747995.1	2527995	Bacteria	Planctomycetota	Planctomycetia	Planctomycetales	Planctomycetaceae	Symmachiella	Symmachiella dynata
Methylacidiphilum infernorum	GCF_000019665.1	511746	Bacteria	Verrucomicrobiota	Methylacidiphilae	Methylacidiphilales	Methylacidiphilaceae	Methylacidiphilum	Methylacidiphilum infernorum
Horticoccus luteus	GCF_019464535.1	2862869	Bacteria	Verrucomicrobiota	Opitutae	Opitutales	Opitutaceae	Horticoccus	Horticoccus luteus
Lacunisphaera limnophila	GCF_001746835.1	1838286	Bacteria	Verrucomicrobiota	Opitutae	Opitutales	Opitutaceae	Lacunisphaera	Lacunisphaera limnophila
Nibricoccus aquaticus	GCF_002310495.1	2576891	Bacteria	Verrucomicrobiota	Opitutae	Opitutales	Opitutaceae	Nibricoccus	Nibricoccus aquaticus
Opitutus terrae	GCF_000019965.1	107709	Bacteria	Verrucomicrobiota	Opitutae	Opitutales	Opitutaceae	Opitutus	Opitutus terrae
Coraliomargarita akajimensis	GCF_000025905.1	395922	Bacteria	Verrucomicrobiota	Opitutae	Puniceicoccales	Puniceicoccaceae	Coraliomargarita	Coraliomargarita akajimensis
Ruficoccus sp. ZRK36	GCF_019603315.1	2866311	Bacteria	Verrucomicrobiota	Opitutae	Puniceicoccales	Puniceicoccaceae	Ruficoccus	Ruficoccus sp. ZRK36
Xiphinematobacter sp. Idaho Grape	GCF_001318295.1	1704307	Bacteria	Verrucomicrobiota	Spartobacteria			Xiphinematobacter	Xiphinematobacter sp. Idaho Grape
Akkermansia muciniphila	GCF_018847195.1	239935	Bacteria	Verrucomicrobiota	Verrucomicrobiae	Verrucomicrobiales	Akkermansiaceae	Akkermansia	Akkermansia muciniphila
Luteolibacter luteus	GCF_012913485.1	2728835	Bacteria	Verrucomicrobiota	Verrucomicrobiae	Verrucomicrobiales	Verrucomicrobiaceae	Luteolibacter	Luteolibacter luteus
Roseimicrobium sp. ORNL1	GCF_011044495.1	2711231	Bacteria	Verrucomicrobiota	Verrucomicrobiae	Verrucomicrobiales	Verrucomicrobiaceae	Roseimicrobium	Roseimicrobium sp. ORNL1
Methylacidimicrobium sp. B4	GCF_017310545.1	2796139	Bacteria	Verrucomicrobiota				Methylacidimicrobium	Methylacidimicrobium sp. B4
Acidithiobacillus thiooxidans	GCF_009662475.1	930	Bacteria	Pseudomonadota	Acidithiobacillia	Acidithiobacillales	Acidithiobacillaceae	Acidithiobacillus	Acidithiobacillus thiooxidans
Puniceispirillum marinum	GCF_000024465.1	767892	Bacteria	Pseudomonadota	Alphaproteobacteria			Puniceispirillum	Puniceispirillum marinum
Asticcacaulis sp. AND118	GCF_020535245.1	2840468	Bacteria	Pseudomonadota	Alphaproteobacteria	Caulobacterales	Caulobacteraceae	Asticcacaulis	Asticcacaulis sp. AND118
Brevundimonas goettingensis	GCF_017487405.1	2774190	Bacteria	Pseudomonadota	Alphaproteobacteria	Caulobacterales	Caulobacteraceae	Brevundimonas	Brevundimonas goettingensis
Caulobacter rhizosphaerae	GCF_010977555.1	2010972	Bacteria	Pseudomonadota	Alphaproteobacteria	Caulobacterales	Caulobacteraceae	Caulobacter	Caulobacter rhizosphaerae
Phenylobacterium zucineum	GCF_000017265.1	284016	Bacteria	Pseudomonadota	Alphaproteobacteria	Caulobacterales	Caulobacteraceae	Phenylobacterium	Phenylobacterium zucineum
Terricaulis silvestris	GCF_009792355.1	2686094	Bacteria	Pseudomonadota	Alphaproteobacteria	Caulobacterales	Caulobacteraceae	Terricaulis	Terricaulis silvestris
Luteithermobacter gelatinilyticus	GCF_005849285.1	2582913	Bacteria	Pseudomonadota	Alphaproteobacteria	Emcibacterales	Emcibacteraceae	Luteithermobacter	Luteithermobacter gelatinilyticus
Paremcibacter congregatus	GCF_006385135.1	2043170	Bacteria	Pseudomonadota	Alphaproteobacteria	Emcibacterales	Emcibacteraceae	Paremcibacter	Paremcibacter congregatus
Nucleicultrix amoebiphila	GCF_002117145.1	1509244	Bacteria	Pseudomonadota	Alphaproteobacteria	Holosporales	Caedimonadaceae	Nucleicultrix	Nucleicultrix amoebiphila
Paracaedibacter acanthamoebae	GCF_000742835.1	91604	Bacteria	Pseudomonadota	Alphaproteobacteria	Holosporales	Paracaedibacteraceae	Paracaedibacter	Paracaedibacter acanthamoebae
Aureimonas sp. SA4125	GCF_019973775.1	2826993	Bacteria	Pseudomonadota	Alphaproteobacteria	Hyphomicrobiales	Aurantimonadaceae	Aureimonas	Aureimonas sp. SA4125
Martelella sp. NC20	GCF_013459645.1	2740298	Bacteria	Pseudomonadota	Alphaproteobacteria	Hyphomicrobiales	Aurantimonadaceae	Martelella	Martelella sp. NC20
Bartonella sp. HY038	GCF_014117425.1	2759660	Bacteria	Pseudomonadota	Alphaproteobacteria	Hyphomicrobiales	Bartonellaceae	Bartonella	Bartonella sp. HY038
Beijerinckia indica	GCF_000019845.1	533	Bacteria	Pseudomonadota	Alphaproteobacteria	Hyphomicrobiales	Beijerinckiaceae	Beijerinckia	Beijerinckia indica
Methylocella silvestris	GCF_000021745.1	199596	Bacteria	Pseudomonadota	Alphaproteobacteria	Hyphomicrobiales	Beijerinckiaceae	Methylocella	Methylocella silvestris
Methylovirgula sp. HY1	GCF_019343105.1	2822761	Bacteria	Pseudomonadota	Alphaproteobacteria	Hyphomicrobiales	Beijerinckiaceae	Methylovirgula	Methylovirgula sp. HY1
Blastochloris tepida	GCF_003966715.1	2233851	Bacteria	Pseudomonadota	Alphaproteobacteria	Hyphomicrobiales	Blastochloridaceae	Blastochloris	Blastochloris tepida
Bosea vaviloviae	GCF_001741865.1	1526658	Bacteria	Pseudomonadota	Alphaproteobacteria	Hyphomicrobiales	Boseaceae	Bosea	Bosea vaviloviae
Breoghania sp. L-A4	GCF_003432385.1	2304600	Bacteria	Pseudomonadota	Alphaproteobacteria	Hyphomicrobiales	Breoghaniaceae	Breoghania	Breoghania sp. L-A4
Brucella pseudogrignonensis	GCF_001652485.1	419475	Bacteria	Pseudomonadota	Alphaproteobacteria	Hyphomicrobiales	Brucellaceae	Brucella	Brucella pseudogrignonensis
Ochrobactrum sp. MT180101	GCF_014784575.1	2726427	Bacteria	Pseudomonadota	Alphaproteobacteria	Hyphomicrobiales	Brucellaceae	Ochrobactrum	Ochrobactrum sp. MT180101
Pseudochrobactrum sp. Wa41.01b-1	GCF_019464455.1	2864102	Bacteria	Pseudomonadota	Alphaproteobacteria	Hyphomicrobiales	Brucellaceae	Pseudochrobactrum	Pseudochrobactrum sp. Wa41.01b-1
Chelatococcus sp. CO-6	GCF_001271345.1	1702325	Bacteria	Pseudomonadota	Alphaproteobacteria	Hyphomicrobiales	Chelatococcaceae	Chelatococcus	Chelatococcus sp. CO-6
Devosia sp. A16	GCF_001402915.1	1736675	Bacteria	Pseudomonadota	Alphaproteobacteria	Hyphomicrobiales	Devosiaceae	Devosia	Devosia sp. A16
Maritalea myrionectae	GCF_003433515.1	454601	Bacteria	Pseudomonadota	Alphaproteobacteria	Hyphomicrobiales	Devosiaceae	Maritalea	Maritalea myrionectae
Paradevosia shaoguanensis	GCF_016801025.1	1335043	Bacteria	Pseudomonadota	Alphaproteobacteria	Hyphomicrobiales	Devosiaceae	Paradevosia	Paradevosia shaoguanensis
Pelagibacterium halotolerans	GCF_013004005.1	531813	Bacteria	Pseudomonadota	Alphaproteobacteria	Hyphomicrobiales	Devosiaceae	Pelagibacterium	Pelagibacterium halotolerans
Youhaiella tibetensis	GCF_008000755.1	1447062	Bacteria	Pseudomonadota	Alphaproteobacteria	Hyphomicrobiales	Devosiaceae	Youhaiella	Youhaiella tibetensis
Caenibius tardaugens	GCF_003860345.1	169176	Bacteria	Pseudomonadota	Alphaproteobacteria	Hyphomicrobiales	Hyphomicrobiaceae	Caenibius	Caenibius tardaugens
Filomicrobium marinum	GCF_000981565.1	1608628	Bacteria	Pseudomonadota	Alphaproteobacteria	Hyphomicrobiales	Hyphomicrobiaceae	Filomicrobium	Filomicrobium marinum
Hyphomicrobium sp. MC1	GCF_000253295.1	717785	Bacteria	Pseudomonadota	Alphaproteobacteria	Hyphomicrobiales	Hyphomicrobiaceae	Hyphomicrobium	Hyphomicrobium sp. MC1
Methyloceanibacter caenitepidi	GCF_000828475.1	1384459	Bacteria	Pseudomonadota	Alphaproteobacteria	Hyphomicrobiales	Hyphomicrobiaceae	Methyloceanibacter	Methyloceanibacter caenitepidi
Methyloligella sp. GL2	GCF_013341275.1	2742204	Bacteria	Pseudomonadota	Alphaproteobacteria	Hyphomicrobiales	Hyphomicrobiaceae	Methyloligella	Methyloligella sp. GL2
Rhodomicrobium vannielii	GCF_000166055.1	1069	Bacteria	Pseudomonadota	Alphaproteobacteria	Hyphomicrobiales	Hyphomicrobiaceae	Rhodomicrobium	Rhodomicrobium vannielii
Rhodoplanes sp. Z2-YC6860	GCF_001579845.1	674703	Bacteria	Pseudomonadota	Alphaproteobacteria	Hyphomicrobiales	Hyphomicrobiaceae	Rhodoplanes	Rhodoplanes sp. Z2-YC6860
Nordella sp. HKS 07	GCF_011046735.1	2712222	Bacteria	Pseudomonadota	Alphaproteobacteria	Hyphomicrobiales		Nordella	Nordella sp. HKS 07
Pseudorhodoplanes sinuspersici	GCF_002119765.1	1235591	Bacteria	Pseudomonadota	Alphaproteobacteria	Hyphomicrobiales		Pseudorhodoplanes	Pseudorhodoplanes sinuspersici
Terrihabitans soli	GCF_014191545.1	708113	Bacteria	Pseudomonadota	Alphaproteobacteria	Hyphomicrobiales		Terrihabitans	Terrihabitans soli
Kaistia sp. 32K	GCF_016629525.1	2795690	Bacteria	Pseudomonadota	Alphaproteobacteria	Hyphomicrobiales	Kaistiaceae	Kaistia	Kaistia sp. 32K
Lichenihabitans psoromatis	GCF_004323635.1	2528642	Bacteria	Pseudomonadota	Alphaproteobacteria	Hyphomicrobiales	Lichenihabitantaceae	Lichenihabitans	Lichenihabitans psoromatis
Methylobacterium nodulans	GCF_000022085.1	114616	Bacteria	Pseudomonadota	Alphaproteobacteria	Hyphomicrobiales	Methylobacteriaceae	Methylobacterium	Methylobacterium nodulans
Methylorubrum extorquens	GCF_000083545.1	408	Bacteria	Pseudomonadota	Alphaproteobacteria	Hyphomicrobiales	Methylobacteriaceae	Methylorubrum	Methylorubrum extorquens
Microvirga ossetica	GCF_002741015.1	1882682	Bacteria	Pseudomonadota	Alphaproteobacteria	Hyphomicrobiales	Methylobacteriaceae	Microvirga	Microvirga ossetica
Methylocystis bryophila	GCF_002117405.1	655015	Bacteria	Pseudomonadota	Alphaproteobacteria	Hyphomicrobiales	Methylocystaceae	Methylocystis	Methylocystis bryophila
Methylosinus trichosporium	GCF_002752655.1	426	Bacteria	Pseudomonadota	Alphaproteobacteria	Hyphomicrobiales	Methylocystaceae	Methylosinus	Methylosinus trichosporium
Afipia carboxidovorans	GCF_000021365.1	40137	Bacteria	Pseudomonadota	Alphaproteobacteria	Hyphomicrobiales	Nitrobacteraceae	Afipia	Afipia carboxidovorans
Bradyrhizobium japonicum	GCF_001887695.1	375	Bacteria	Pseudomonadota	Alphaproteobacteria	Hyphomicrobiales	Nitrobacteraceae	Bradyrhizobium	Bradyrhizobium japonicum
Nitrobacter hamburgensis	GCF_000013885.1	912	Bacteria	Pseudomonadota	Alphaproteobacteria	Hyphomicrobiales	Nitrobacteraceae	Nitrobacter	Nitrobacter hamburgensis
Rhodopseudomonas sp. SK50-23	GCF_018279705.1	340268	Bacteria	Pseudomonadota	Alphaproteobacteria	Hyphomicrobiales	Nitrobacteraceae	Rhodopseudomonas	Rhodopseudomonas sp. SK50-23
Tardiphaga robiniae	GCF_014189415.1	943830	Bacteria	Pseudomonadota	Alphaproteobacteria	Hyphomicrobiales	Nitrobacteraceae	Tardiphaga	Tardiphaga robiniae
Variibacter gotjawalensis	GCF_002355335.1	1333996	Bacteria	Pseudomonadota	Alphaproteobacteria	Hyphomicrobiales	Nitrobacteraceae	Variibacter	Variibacter gotjawalensis
Kaustia mangrovi	GCF_015482775.1	2593653	Bacteria	Pseudomonadota	Alphaproteobacteria	Hyphomicrobiales	Parvibaculaceae	Kaustia	Kaustia mangrovi
Parvibaculum lavamentivorans	GCF_000017565.1	256618	Bacteria	Pseudomonadota	Alphaproteobacteria	Hyphomicrobiales	Parvibaculaceae	Parvibaculum	Parvibaculum lavamentivorans
Pyruvatibacter mobilis	GCF_012848855.1	1712261	Bacteria	Pseudomonadota	Alphaproteobacteria	Hyphomicrobiales	Parvibaculaceae	Pyruvatibacter	Pyruvatibacter mobilis
Phreatobacter stygius	GCF_005144885.1	1940610	Bacteria	Pseudomonadota	Alphaproteobacteria	Hyphomicrobiales	Phreatobacteraceae	Phreatobacter	Phreatobacter stygius
Aminobacter sp. MDW-2	GCF_014250155.1	2666139	Bacteria	Pseudomonadota	Alphaproteobacteria	Hyphomicrobiales	Phyllobacteriaceae	Aminobacter	Aminobacter sp. MDW-2
Hoeflea sp. IMCC20628	GCF_001011155.1	1620421	Bacteria	Pseudomonadota	Alphaproteobacteria	Hyphomicrobiales	Phyllobacteriaceae	Hoeflea	Hoeflea sp. IMCC20628
Lentilitoribacter sp. Alg239-R112	GCF_900537175.1	2305987	Bacteria	Pseudomonadota	Alphaproteobacteria	Hyphomicrobiales	Phyllobacteriaceae	Lentilitoribacter	Lentilitoribacter sp. Alg239-R112
Mesorhizobium sp. L-8-10	GCF_016756635.1	2744523	Bacteria	Pseudomonadota	Alphaproteobacteria	Hyphomicrobiales	Phyllobacteriaceae	Mesorhizobium	Mesorhizobium sp. L-8-10
Nitratireductor sp. SY7	GCF_007922615.2	2599600	Bacteria	Pseudomonadota	Alphaproteobacteria	Hyphomicrobiales	Phyllobacteriaceae	Nitratireductor	Nitratireductor sp. SY7
Oricola thermophila	GCF_013358405.1	2742145	Bacteria	Pseudomonadota	Alphaproteobacteria	Hyphomicrobiales	Phyllobacteriaceae	Oricola	Oricola thermophila
Phyllobacterium zundukense	GCF_002764115.1	1867719	Bacteria	Pseudomonadota	Alphaproteobacteria	Hyphomicrobiales	Phyllobacteriaceae	Phyllobacterium	Phyllobacterium zundukense
Roseitalea porphyridii	GCF_004331955.1	1852022	Bacteria	Pseudomonadota	Alphaproteobacteria	Hyphomicrobiales	Phyllobacteriaceae	Roseitalea	Roseitalea porphyridii
Salaquimonas pukyongi	GCF_001953055.1	2712698	Bacteria	Pseudomonadota	Alphaproteobacteria	Hyphomicrobiales	Phyllobacteriaceae	Salaquimonas	Salaquimonas pukyongi
Hartmannibacter diazotrophicus	GCF_900231165.1	1482074	Bacteria	Pseudomonadota	Alphaproteobacteria	Hyphomicrobiales	Pleomorphomonadaceae	Hartmannibacter	Hartmannibacter diazotrophicus
Ciceribacter thiooxidans	GCF_014126615.1	1969821	Bacteria	Pseudomonadota	Alphaproteobacteria	Hyphomicrobiales	Rhizobiaceae	Ciceribacter	Ciceribacter thiooxidans
Georhizobium profundi	GCF_003952725.1	2341112	Bacteria	Pseudomonadota	Alphaproteobacteria	Hyphomicrobiales	Rhizobiaceae	Georhizobium	Georhizobium profundi
Liberibacter crescens	GCF_001543305.1	1273132	Bacteria	Pseudomonadota	Alphaproteobacteria	Hyphomicrobiales	Rhizobiaceae	Liberibacter	Liberibacter crescens
Peteryoungia desertarenae	GCF_005860795.2	1813451	Bacteria	Pseudomonadota	Alphaproteobacteria	Hyphomicrobiales	Rhizobiaceae	Peteryoungia	Peteryoungia desertarenae
Agrobacterium sp. RAC06	GCF_001713475.1	1842536	Bacteria	Pseudomonadota	Alphaproteobacteria	Hyphomicrobiales	Rhizobiaceae	Agrobacterium	Agrobacterium sp. RAC06
Neorhizobium galegae	GCF_000731315.1	399	Bacteria	Pseudomonadota	Alphaproteobacteria	Hyphomicrobiales	Rhizobiaceae	Neorhizobium	Neorhizobium galegae
Pseudorhizobium banfieldiae	GCF_000967425.1	1125847	Bacteria	Pseudomonadota	Alphaproteobacteria	Hyphomicrobiales	Rhizobiaceae	Pseudorhizobium	Pseudorhizobium banfieldiae
Rhizobium leguminosarum	GCF_017357305.1	384	Bacteria	Pseudomonadota	Alphaproteobacteria	Hyphomicrobiales	Rhizobiaceae	Rhizobium	Rhizobium leguminosarum
Shinella sp. XGS7	GCF_020535565.1	2877941	Bacteria	Pseudomonadota	Alphaproteobacteria	Hyphomicrobiales	Rhizobiaceae	Shinella	Shinella sp. XGS7
Ensifer sp. PDNC004	GCF_016919405.1	2811423	Bacteria	Pseudomonadota	Alphaproteobacteria	Hyphomicrobiales	Rhizobiaceae	Ensifer	Ensifer sp. PDNC004
Sinorhizobium sp. BG8	GCF_016864555.1	2613773	Bacteria	Pseudomonadota	Alphaproteobacteria	Hyphomicrobiales	Rhizobiaceae	Sinorhizobium	Sinorhizobium sp. BG8
Labrenzia sp. THAF82	GCF_009363435.1	2587861	Bacteria	Pseudomonadota	Alphaproteobacteria	Hyphomicrobiales	Stappiaceae	Labrenzia	Labrenzia sp. THAF82
Pannonibacter phragmitetus	GCF_001484065.1	121719	Bacteria	Pseudomonadota	Alphaproteobacteria	Hyphomicrobiales	Stappiaceae	Pannonibacter	Pannonibacter phragmitetus
Roseibium aggregatum	GCF_001999245.1	187304	Bacteria	Pseudomonadota	Alphaproteobacteria	Hyphomicrobiales	Stappiaceae	Roseibium	Roseibium aggregatum
Stappia indica	GCF_009789575.1	538381	Bacteria	Pseudomonadota	Alphaproteobacteria	Hyphomicrobiales	Stappiaceae	Stappia	Stappia indica
Ancylobacter pratisalsi	GCF_010669125.1	1745854	Bacteria	Pseudomonadota	Alphaproteobacteria	Hyphomicrobiales	Xanthobacteraceae	Ancylobacter	Ancylobacter pratisalsi
Azorhizobium caulinodans	GCF_000010525.1	7	Bacteria	Pseudomonadota	Alphaproteobacteria	Hyphomicrobiales	Xanthobacteraceae	Azorhizobium	Azorhizobium caulinodans
Labrys sp. KNU-23	GCF_008330945.1	2789216	Bacteria	Pseudomonadota	Alphaproteobacteria	Hyphomicrobiales	Xanthobacteraceae	Labrys	Labrys sp. KNU-23
Pseudolabrys sp. FHR47	GCF_005153485.1	2562284	Bacteria	Pseudomonadota	Alphaproteobacteria	Hyphomicrobiales	Xanthobacteraceae	Pseudolabrys	Pseudolabrys sp. FHR47
Starkeya sp. ORNL1	GCF_012971745.1	2709380	Bacteria	Pseudomonadota	Alphaproteobacteria	Hyphomicrobiales	Xanthobacteraceae	Starkeya	Starkeya sp. ORNL1
Xanthobacter dioxanivorans	GCF_016807805.1	2528964	Bacteria	Pseudomonadota	Alphaproteobacteria	Hyphomicrobiales	Xanthobacteraceae	Xanthobacter	Xanthobacter dioxanivorans
Viadribacter manganicus	GCF_001679665.1	1759059	Bacteria	Pseudomonadota	Alphaproteobacteria	Hyphomonadales	Hyphomonadaceae	Viadribacter	Viadribacter manganicus
Hirschia baltica	GCF_000023785.1	2724	Bacteria	Pseudomonadota	Alphaproteobacteria	Hyphomonadales	Hyphomonadaceae	Hirschia	Hirschia baltica
Hyphomonas neptunium	GCF_000013025.1	81032	Bacteria	Pseudomonadota	Alphaproteobacteria	Hyphomonadales	Hyphomonadaceae	Hyphomonas	Hyphomonas neptunium
Kordiimonas pumila	GCF_015240255.1	2161677	Bacteria	Pseudomonadota	Alphaproteobacteria	Kordiimonadales	Kordiimonadaceae	Kordiimonas	Kordiimonas pumila
Magnetococcus marinus	GCF_000014865.1	1124597	Bacteria	Pseudomonadota	Alphaproteobacteria	Magnetococcales	Magnetococcaceae	Magnetococcus	Magnetococcus marinus
Glycocaulis alkaliphilus	GCF_004000605.1	1434191	Bacteria	Pseudomonadota	Alphaproteobacteria	Maricaulales	Maricaulaceae	Glycocaulis	Glycocaulis alkaliphilus
Hyphobacterium sp. CCMP332	GCF_014323565.1	2749086	Bacteria	Pseudomonadota	Alphaproteobacteria	Maricaulales	Maricaulaceae	Hyphobacterium	Hyphobacterium sp. CCMP332
Maricaulis maris	GCF_000014745.1	74318	Bacteria	Pseudomonadota	Alphaproteobacteria	Maricaulales	Maricaulaceae	Maricaulis	Maricaulis maris
Marinicauda algicola	GCF_017161425.1	2029849	Bacteria	Pseudomonadota	Alphaproteobacteria	Maricaulales	Maricaulaceae	Marinicauda	Marinicauda algicola
Parvularcula bermudensis	GCF_000152825.2	208216	Bacteria	Pseudomonadota	Alphaproteobacteria	Parvularculales	Parvularculaceae	Parvularcula	Parvularcula bermudensis
Pelagibacter giovannonii	GCF_012276695.1	2563896	Bacteria	Pseudomonadota	Alphaproteobacteria	Pelagibacterales	Pelagibacteraceae	Pelagibacter	Pelagibacter giovannonii
Fonsibacter ubiquis	GCF_002688585.1	1925548	Bacteria	Pseudomonadota	Alphaproteobacteria	Pelagibacterales		Fonsibacter	Fonsibacter ubiquis
Boseongicola sp. CCM32	GCF_004751985.1	2552942	Bacteria	Pseudomonadota	Alphaproteobacteria	Rhodobacterales	Paracoccaceae	Boseongicola	Boseongicola sp. CCM32
Cereibacter sphaeroides	GCF_005311585.1	1063	Bacteria	Pseudomonadota	Alphaproteobacteria	Rhodobacterales	Paracoccaceae	Cereibacter	Cereibacter sphaeroides
Cognatishimia activa	GCF_017798205.1	1715691	Bacteria	Pseudomonadota	Alphaproteobacteria	Rhodobacterales	Paracoccaceae	Cognatishimia	Cognatishimia activa
Falsirhodobacter sp. PG104	GCF_018279165.1	2692330	Bacteria	Pseudomonadota	Alphaproteobacteria	Rhodobacterales	Paracoccaceae	Falsirhodobacter	Falsirhodobacter sp. PG104
Frigidibacter mobilis	GCF_001620265.1	1335048	Bacteria	Pseudomonadota	Alphaproteobacteria	Rhodobacterales	Paracoccaceae	Frigidibacter	Frigidibacter mobilis
Fuscovulum blasticum	GCF_003071405.1	1075	Bacteria	Pseudomonadota	Alphaproteobacteria	Rhodobacterales	Paracoccaceae	Fuscovulum	Fuscovulum blasticum
Gemmobacter aquarius	GCF_003060865.1	2169400	Bacteria	Pseudomonadota	Alphaproteobacteria	Rhodobacterales	Paracoccaceae	Gemmobacter	Gemmobacter aquarius
Haematobacter massiliensis	GCF_004328555.1	195105	Bacteria	Pseudomonadota	Alphaproteobacteria	Rhodobacterales	Paracoccaceae	Haematobacter	Haematobacter massiliensis
Aestuarium zhoushanense	GCF_002850435.1	2820523	Bacteria	Pseudomonadota	Alphaproteobacteria	Rhodobacterales	Paracoccaceae	Aestuarium	Aestuarium zhoushanense
Marivivens sp. JLT3646	GCF_001908835.1	1920883	Bacteria	Pseudomonadota	Alphaproteobacteria	Rhodobacterales	Paracoccaceae	Marivivens	Marivivens sp. JLT3646
Neotabrizicola shimadae	GCF_019623905.1	2807096	Bacteria	Pseudomonadota	Alphaproteobacteria	Rhodobacterales	Paracoccaceae	Neotabrizicola	Neotabrizicola shimadae
Pacificitalea manganoxidans	GCF_002504165.1	1411902	Bacteria	Pseudomonadota	Alphaproteobacteria	Rhodobacterales	Paracoccaceae	Pacificitalea	Pacificitalea manganoxidans
Paracoccus zhejiangensis	GCF_002847445.1	1077935	Bacteria	Pseudomonadota	Alphaproteobacteria	Rhodobacterales	Paracoccaceae	Paracoccus	Paracoccus zhejiangensis
Parasedimentitalea marina	GCF_004006175.1	2483033	Bacteria	Pseudomonadota	Alphaproteobacteria	Rhodobacterales	Paracoccaceae	Parasedimentitalea	Parasedimentitalea marina
Paroceanicella profunda	GCF_005887635.2	2579971	Bacteria	Pseudomonadota	Alphaproteobacteria	Rhodobacterales	Paracoccaceae	Paroceanicella	Paroceanicella profunda
Pelagovum pacificum	GCF_016134045.1	2588711	Bacteria	Pseudomonadota	Alphaproteobacteria	Rhodobacterales	Paracoccaceae	Pelagovum	Pelagovum pacificum
Pikeienuella piscinae	GCF_011044155.1	2748098	Bacteria	Pseudomonadota	Alphaproteobacteria	Rhodobacterales	Paracoccaceae	Pikeienuella	Pikeienuella piscinae
Planktomarina temperata	GCF_000738435.1	1284658	Bacteria	Pseudomonadota	Alphaproteobacteria	Rhodobacterales	Paracoccaceae	Planktomarina	Planktomarina temperata
Polymorphum gilvum	GCF_000192745.1	991904	Bacteria	Pseudomonadota	Alphaproteobacteria	Rhodobacterales	Paracoccaceae	Polymorphum	Polymorphum gilvum
Pontibrevibacter nitratireducens	GCF_011290545.1	2715211	Bacteria	Pseudomonadota	Alphaproteobacteria	Rhodobacterales	Paracoccaceae	Pontibrevibacter	Pontibrevibacter nitratireducens
Pontivivens ytuae	GCF_015679265.1	2789856	Bacteria	Pseudomonadota	Alphaproteobacteria	Rhodobacterales	Paracoccaceae	Pontivivens	Pontivivens ytuae
Profundibacter amoris	GCF_003544895.1	2171755	Bacteria	Pseudomonadota	Alphaproteobacteria	Rhodobacterales	Paracoccaceae	Profundibacter	Profundibacter amoris
Pseudohalocynthiibacter aestuariivivens	GCF_011040495.1	1591409	Bacteria	Pseudomonadota	Alphaproteobacteria	Rhodobacterales	Paracoccaceae	Pseudohalocynthiibacter	Pseudohalocynthiibacter aestuariivivens
Pseudooceanicola algae	GCF_003590145.2	1537215	Bacteria	Pseudomonadota	Alphaproteobacteria	Rhodobacterales	Paracoccaceae	Pseudooceanicola	Pseudooceanicola algae
Pseudopuniceibacterium antarcticum	GCF_014899185.1	2613965	Bacteria	Pseudomonadota	Alphaproteobacteria	Rhodobacterales	Paracoccaceae	Pseudopuniceibacterium	Pseudopuniceibacterium antarcticum
Pseudorhodobacter turbinis	GCF_005234135.1	2500533	Bacteria	Pseudomonadota	Alphaproteobacteria	Rhodobacterales	Paracoccaceae	Pseudorhodobacter	Pseudorhodobacter turbinis
Pukyongiella litopenaei	GCF_003008555.2	2605946	Bacteria	Pseudomonadota	Alphaproteobacteria	Rhodobacterales	Paracoccaceae	Pukyongiella	Pukyongiella litopenaei
Qingshengfaniella alkalisoli	GCF_007855645.1	2599296	Bacteria	Pseudomonadota	Alphaproteobacteria	Rhodobacterales	Paracoccaceae	Qingshengfaniella	Qingshengfaniella alkalisoli
Rhodobaca barguzinensis	GCF_001870665.2	441209	Bacteria	Pseudomonadota	Alphaproteobacteria	Rhodobacterales	Paracoccaceae	Rhodobaca	Rhodobaca barguzinensis
Rhodovulum sulfidophilum	GCF_001548075.1	35806	Bacteria	Pseudomonadota	Alphaproteobacteria	Rhodobacterales	Paracoccaceae	Rhodovulum	Rhodovulum sulfidophilum
Roseicitreum antarcticum	GCF_014681765.1	564137	Bacteria	Pseudomonadota	Alphaproteobacteria	Rhodobacterales	Paracoccaceae	Roseicitreum	Roseicitreum antarcticum
Silicimonas algicola	GCF_003970735.1	1826607	Bacteria	Pseudomonadota	Alphaproteobacteria	Rhodobacterales	Paracoccaceae	Silicimonas	Silicimonas algicola
Tabrizicola piscis	GCF_003940805.1	2494374	Bacteria	Pseudomonadota	Alphaproteobacteria	Rhodobacterales	Paracoccaceae	Tabrizicola	Tabrizicola piscis
Thioclava electrotropha	GCF_002085925.2	1549850	Bacteria	Pseudomonadota	Alphaproteobacteria	Rhodobacterales	Paracoccaceae	Thioclava	Thioclava electrotropha
Tritonibacter mobilis	GCF_000376545.2	379347	Bacteria	Pseudomonadota	Alphaproteobacteria	Rhodobacterales	Paracoccaceae	Tritonibacter	Tritonibacter mobilis
Yoonia vestfoldensis	GCF_002158905.1	245188	Bacteria	Pseudomonadota	Alphaproteobacteria	Rhodobacterales	Paracoccaceae	Yoonia	Yoonia vestfoldensis
Actibacterium sp. EMB200-NS6	GCF_001305615.1	1609966	Bacteria	Pseudomonadota	Alphaproteobacteria	Rhodobacterales	Roseobacteraceae	Actibacterium	Actibacterium sp. EMB200-NS6
Antarctobacter heliothermus	GCF_002237555.1	74033	Bacteria	Pseudomonadota	Alphaproteobacteria	Rhodobacterales	Roseobacteraceae	Antarctobacter	Antarctobacter heliothermus
Celeribacter indicus	GCF_000819565.1	1208324	Bacteria	Pseudomonadota	Alphaproteobacteria	Rhodobacterales	Roseobacteraceae	Celeribacter	Celeribacter indicus
Dinoroseobacter shibae	GCF_000018145.1	215813	Bacteria	Pseudomonadota	Alphaproteobacteria	Rhodobacterales	Roseobacteraceae	Dinoroseobacter	Dinoroseobacter shibae
Falsihalocynthiibacter arcticus	GCF_000812665.2	1579316	Bacteria	Pseudomonadota	Alphaproteobacteria	Rhodobacterales	Roseobacteraceae	Falsihalocynthiibacter	Falsihalocynthiibacter arcticus
Jannaschia sp. CCS1	GCF_000013565.1	290400	Bacteria	Pseudomonadota	Alphaproteobacteria	Rhodobacterales	Roseobacteraceae	Jannaschia	Jannaschia sp. CCS1
Ketogulonicigenium vulgare	GCF_001855295.1	92945	Bacteria	Pseudomonadota	Alphaproteobacteria	Rhodobacterales	Roseobacteraceae	Ketogulonicigenium	Ketogulonicigenium vulgare
Leisingera sp. NJS204	GCF_004123675.1	2508307	Bacteria	Pseudomonadota	Alphaproteobacteria	Rhodobacterales	Roseobacteraceae	Leisingera	Leisingera sp. NJS204
Mameliella alba	GCF_011405015.1	561184	Bacteria	Pseudomonadota	Alphaproteobacteria	Rhodobacterales	Roseobacteraceae	Mameliella	Mameliella alba
Maribius sp. THAF1	GCF_009363795.1	2587842	Bacteria	Pseudomonadota	Alphaproteobacteria	Rhodobacterales	Roseobacteraceae	Maribius	Maribius sp. THAF1
Marinovum algicola	GCF_001046955.1	42444	Bacteria	Pseudomonadota	Alphaproteobacteria	Rhodobacterales	Roseobacteraceae	Marinovum	Marinovum algicola
Oceanicola sp. D3	GCF_006351965.1	2587163	Bacteria	Pseudomonadota	Alphaproteobacteria	Rhodobacterales	Roseobacteraceae	Oceanicola	Oceanicola sp. D3
Octadecabacter arcticus	GCF_000155735.2	53946	Bacteria	Pseudomonadota	Alphaproteobacteria	Rhodobacterales	Roseobacteraceae	Octadecabacter	Octadecabacter arcticus
Phaeobacter gallaeciensis	GCF_001678945.1	60890	Bacteria	Pseudomonadota	Alphaproteobacteria	Rhodobacterales	Roseobacteraceae	Phaeobacter	Phaeobacter gallaeciensis
Roseibacterium elongatum	GCF_000590925.1	159346	Bacteria	Pseudomonadota	Alphaproteobacteria	Rhodobacterales	Roseobacteraceae	Roseibacterium	Roseibacterium elongatum
Roseivivax sp. THAF30	GCF_009363575.1	2587852	Bacteria	Pseudomonadota	Alphaproteobacteria	Rhodobacterales	Roseobacteraceae	Roseivivax	Roseivivax sp. THAF30
Roseobacter litoralis	GCF_000154785.2	42443	Bacteria	Pseudomonadota	Alphaproteobacteria	Rhodobacterales	Roseobacteraceae	Roseobacter	Roseobacter litoralis
Roseovarius indicus	GCF_008728195.1	540747	Bacteria	Pseudomonadota	Alphaproteobacteria	Rhodobacterales	Roseobacteraceae	Roseovarius	Roseovarius indicus
Ruegeria pomeroyi	GCF_018972145.1	89184	Bacteria	Pseudomonadota	Alphaproteobacteria	Rhodobacterales	Roseobacteraceae	Ruegeria	Ruegeria pomeroyi
Sagittula sp. P11	GCF_002814095.1	2009329	Bacteria	Pseudomonadota	Alphaproteobacteria	Rhodobacterales	Roseobacteraceae	Sagittula	Sagittula sp. P11
Salipiger profundus	GCF_001969385.1	1229727	Bacteria	Pseudomonadota	Alphaproteobacteria	Rhodobacterales	Roseobacteraceae	Salipiger	Salipiger profundus
Sulfitobacter sp. SK012	GCF_003352085.1	1389005	Bacteria	Pseudomonadota	Alphaproteobacteria	Rhodobacterales	Roseobacteraceae	Sulfitobacter	Sulfitobacter sp. SK012
Tateyamaria omphalii	GCF_001969365.1	299262	Bacteria	Pseudomonadota	Alphaproteobacteria	Rhodobacterales	Roseobacteraceae	Tateyamaria	Tateyamaria omphalii
Thalassobius gelatinovorus	GCF_012295595.1	53501	Bacteria	Pseudomonadota	Alphaproteobacteria	Rhodobacterales	Roseobacteraceae	Thalassobius	Thalassobius gelatinovorus
Thalassococcus sp. S3	GCF_004216475.1	2017482	Bacteria	Pseudomonadota	Alphaproteobacteria	Rhodobacterales	Roseobacteraceae	Thalassococcus	Thalassococcus sp. S3
Acetobacter tropicalis	GCF_002549835.1	104102	Bacteria	Pseudomonadota	Alphaproteobacteria	Rhodospirillales	Acetobacteraceae	Acetobacter	Acetobacter tropicalis
Acidibrevibacterium fodinaquatile	GCF_003352165.1	1969806	Bacteria	Pseudomonadota	Alphaproteobacteria	Rhodospirillales	Acetobacteraceae	Acidibrevibacterium	Acidibrevibacterium fodinaquatile
Acidiphilium multivorum	GCF_000202835.1	62140	Bacteria	Pseudomonadota	Alphaproteobacteria	Rhodospirillales	Acetobacteraceae	Acidiphilium	Acidiphilium multivorum
Asaia bogorensis	GCF_019823045.1	91915	Bacteria	Pseudomonadota	Alphaproteobacteria	Rhodospirillales	Acetobacteraceae	Asaia	Asaia bogorensis
Bombella sp. ESL0368	GCA_009734205.1	2676441	Bacteria	Pseudomonadota	Alphaproteobacteria	Rhodospirillales	Acetobacteraceae	Bombella	Bombella sp. ESL0368
Commensalibacter sp. AMU001	GCF_003691365.1	2478912	Bacteria	Pseudomonadota	Alphaproteobacteria	Rhodospirillales	Acetobacteraceae	Commensalibacter	Commensalibacter sp. AMU001
Entomobacter blattae	GCF_014672835.1	2762277	Bacteria	Pseudomonadota	Alphaproteobacteria	Rhodospirillales	Acetobacteraceae	Entomobacter	Entomobacter blattae
Gluconacetobacter diazotrophicus	GCF_000021325.1	33996	Bacteria	Pseudomonadota	Alphaproteobacteria	Rhodospirillales	Acetobacteraceae	Gluconacetobacter	Gluconacetobacter diazotrophicus
Gluconobacter oxydans	GCF_001680825.1	442	Bacteria	Pseudomonadota	Alphaproteobacteria	Rhodospirillales	Acetobacteraceae	Gluconobacter	Gluconobacter oxydans
Granulibacter bethesdensis	GCA_000576185.2	364410	Bacteria	Pseudomonadota	Alphaproteobacteria	Rhodospirillales	Acetobacteraceae	Granulibacter	Granulibacter bethesdensis
Komagataeibacter xylinus	GCF_009834365.1	28448	Bacteria	Pseudomonadota	Alphaproteobacteria	Rhodospirillales	Acetobacteraceae	Komagataeibacter	Komagataeibacter xylinus
Kozakia baliensis	GCF_001787335.1	153496	Bacteria	Pseudomonadota	Alphaproteobacteria	Rhodospirillales	Acetobacteraceae	Kozakia	Kozakia baliensis
Lichenicola cladoniae	GCF_013201075.1	1484109	Bacteria	Pseudomonadota	Alphaproteobacteria	Rhodospirillales	Acetobacteraceae	Lichenicola	Lichenicola cladoniae
Neoasaia chiangmaiensis	GCF_002005465.1	320497	Bacteria	Pseudomonadota	Alphaproteobacteria	Rhodospirillales	Acetobacteraceae	Neoasaia	Neoasaia chiangmaiensis
Neokomagataea tanensis	GCF_006542335.1	661191	Bacteria	Pseudomonadota	Alphaproteobacteria	Rhodospirillales	Acetobacteraceae	Neokomagataea	Neokomagataea tanensis
Oecophyllibacter saccharovorans	GCF_006542375.1	2558360	Bacteria	Pseudomonadota	Alphaproteobacteria	Rhodospirillales	Acetobacteraceae	Oecophyllibacter	Oecophyllibacter saccharovorans
Parasaccharibacter apium	GCF_002079945.1	1510841	Bacteria	Pseudomonadota	Alphaproteobacteria	Rhodospirillales	Acetobacteraceae	Parasaccharibacter	Parasaccharibacter apium
Roseococcus microcysteis	GCF_014764365.1	2771361	Bacteria	Pseudomonadota	Alphaproteobacteria	Rhodospirillales	Acetobacteraceae	Roseococcus	Roseococcus microcysteis
Roseomonas gilardii	GCF_001941945.1	257708	Bacteria	Pseudomonadota	Alphaproteobacteria	Rhodospirillales	Acetobacteraceae	Roseomonas	Roseomonas gilardii
Swingsia samuiensis	GCF_006542355.1	1293412	Bacteria	Pseudomonadota	Alphaproteobacteria	Rhodospirillales	Acetobacteraceae	Swingsia	Swingsia samuiensis
Azospirillum sp. B510	GCF_000010725.1	137722	Bacteria	Pseudomonadota	Alphaproteobacteria	Rhodospirillales	Azospirillaceae	Azospirillum	Azospirillum sp. B510
Indioceanicola profundi	GCF_003568845.1	2220096	Bacteria	Pseudomonadota	Alphaproteobacteria	Rhodospirillales	Azospirillaceae	Indioceanicola	Indioceanicola profundi
Nitrospirillum amazonense	GCF_000730165.1	28077	Bacteria	Pseudomonadota	Alphaproteobacteria	Rhodospirillales	Azospirillaceae	Nitrospirillum	Nitrospirillum amazonense
Niveispirillum cyanobacteriorum	GCF_002868735.1	1612173	Bacteria	Pseudomonadota	Alphaproteobacteria	Rhodospirillales	Azospirillaceae	Niveispirillum	Niveispirillum cyanobacteriorum
Skermanella sp. TT6	GCF_016653635.2	2775420	Bacteria	Pseudomonadota	Alphaproteobacteria	Rhodospirillales	Azospirillaceae	Skermanella	Skermanella sp. TT6
Elioraea tepida	GCF_019203965.1	2843330	Bacteria	Pseudomonadota	Alphaproteobacteria	Rhodospirillales	Elioraeaceae	Elioraea	Elioraea tepida
Tistrella mobilis	GCF_000264455.2	171437	Bacteria	Pseudomonadota	Alphaproteobacteria	Rhodospirillales	Geminicoccaceae	Tistrella	Tistrella mobilis
Endolissoclinum faulkneri	GCF_000319385.1	1263979	Bacteria	Pseudomonadota	Alphaproteobacteria	Rhodospirillales	Rhodospirillaceae	Endolissoclinum	Endolissoclinum faulkneri
Defluviicoccus vanus	GCF_014672695.1	111831	Bacteria	Pseudomonadota	Alphaproteobacteria	Rhodospirillales	Rhodospirillaceae	Defluviicoccus	Defluviicoccus vanus
Ferrovibrio terrae	GCF_007197755.1	2594003	Bacteria	Pseudomonadota	Alphaproteobacteria	Rhodospirillales	Rhodospirillaceae	Ferrovibrio	Ferrovibrio terrae
Haematospirillum jordaniae	GCF_001611975.1	1549855	Bacteria	Pseudomonadota	Alphaproteobacteria	Rhodospirillales	Rhodospirillaceae	Haematospirillum	Haematospirillum jordaniae
Hypericibacter terrae	GCF_008728855.1	2602015	Bacteria	Pseudomonadota	Alphaproteobacteria	Rhodospirillales	Rhodospirillaceae	Hypericibacter	Hypericibacter terrae
Magnetospirillum magneticum	GCF_000009985.1	84159	Bacteria	Pseudomonadota	Alphaproteobacteria	Rhodospirillales	Rhodospirillaceae	Magnetospirillum	Magnetospirillum magneticum
Pararhodospirillum photometricum	GCF_000284415.1	1084	Bacteria	Pseudomonadota	Alphaproteobacteria	Rhodospirillales	Rhodospirillaceae	Pararhodospirillum	Pararhodospirillum photometricum
Rhodospirillum centenum	GCF_000016185.1	34018	Bacteria	Pseudomonadota	Alphaproteobacteria	Rhodospirillales	Rhodospirillaceae	Rhodospirillum	Rhodospirillum centenum
Stella humosa	GCF_006738645.1	94	Bacteria	Pseudomonadota	Alphaproteobacteria	Rhodospirillales	Stellaceae	Stella	Stella humosa
Terasakiella sp. SH-1	GCF_004564135.1	2560057	Bacteria	Pseudomonadota	Alphaproteobacteria	Rhodospirillales	Terasakiellaceae	Terasakiella	Terasakiella sp. SH-1
Magnetospira sp. QH-2	GCF_000968135.1	1288970	Bacteria	Pseudomonadota	Alphaproteobacteria	Rhodospirillales	Thalassospiraceae	Magnetospira	Magnetospira sp. QH-2
Thalassospira sp. B30-1	GCF_015767575.1	2785911	Bacteria	Pseudomonadota	Alphaproteobacteria	Rhodospirillales	Thalassospiraceae	Thalassospira	Thalassospira sp. B30-1
Anaplasma phagocytophilum	GCF_013487825.1	948	Bacteria	Pseudomonadota	Alphaproteobacteria	Rickettsiales	Anaplasmataceae	Anaplasma	Anaplasma phagocytophilum
Ehrlichia canis	GCF_000012565.1	944	Bacteria	Pseudomonadota	Alphaproteobacteria	Rickettsiales	Anaplasmataceae	Ehrlichia	Ehrlichia canis
Neorickettsia helminthoeca	GCF_000632985.1	33994	Bacteria	Pseudomonadota	Alphaproteobacteria	Rickettsiales	Anaplasmataceae	Neorickettsia	Neorickettsia helminthoeca
Wolbachia endosymbiont of Folsomia candida	GCA_001931755.2	169402	Bacteria	Pseudomonadota	Alphaproteobacteria	Rickettsiales	Anaplasmataceae	Wolbachia	Wolbachia endosymbiont of Folsomia candida
Fokinia solitaria	GCF_003072485.1	1802984	Bacteria	Pseudomonadota	Alphaproteobacteria	Rickettsiales	Midichloriaceae	Fokinia	Fokinia solitaria
Midichloria mitochondrii	GCF_000219355.1	234827	Bacteria	Pseudomonadota	Alphaproteobacteria	Rickettsiales	Midichloriaceae	Midichloria	Midichloria mitochondrii
Phycorickettsia trachydisci	GCF_003015145.1	2115978	Bacteria	Pseudomonadota	Alphaproteobacteria	Rickettsiales	Rickettsiaceae	Phycorickettsia	Phycorickettsia trachydisci
Orientia tsutsugamushi	GCF_900327265.1	784	Bacteria	Pseudomonadota	Alphaproteobacteria	Rickettsiales	Rickettsiaceae	Orientia	Orientia tsutsugamushi
Rickettsia parkeri	GCA_018610945.1	35792	Bacteria	Pseudomonadota	Alphaproteobacteria	Rickettsiales	Rickettsiaceae	Rickettsia	Rickettsia parkeri
Altererythrobacter sp. B11	GCF_003569745.1	2060312	Bacteria	Pseudomonadota	Alphaproteobacteria	Sphingomonadales	Erythrobacteraceae	Altererythrobacter	Altererythrobacter sp. B11
Aurantiacibacter atlanticus	GCF_001077815.2	1648404	Bacteria	Pseudomonadota	Alphaproteobacteria	Sphingomonadales	Erythrobacteraceae	Aurantiacibacter	Aurantiacibacter atlanticus
Croceibacterium atlanticum	GCF_001008165.2	1267766	Bacteria	Pseudomonadota	Alphaproteobacteria	Sphingomonadales	Erythrobacteraceae	Croceibacterium	Croceibacterium atlanticum
Croceicoccus naphthovorans	GCF_001028705.1	1348774	Bacteria	Pseudomonadota	Alphaproteobacteria	Sphingomonadales	Erythrobacteraceae	Croceicoccus	Croceicoccus naphthovorans
Erythrobacter sp. A30-3	GCF_015767595.1	2785907	Bacteria	Pseudomonadota	Alphaproteobacteria	Sphingomonadales	Erythrobacteraceae	Erythrobacter	Erythrobacter sp. A30-3
Porphyrobacter sp. YT40	GCF_006542605.1	2547601	Bacteria	Pseudomonadota	Alphaproteobacteria	Sphingomonadales	Erythrobacteraceae	Porphyrobacter	Porphyrobacter sp. YT40
Paraurantiacibacter namhicola	GCF_001687545.1	645517	Bacteria	Pseudomonadota	Alphaproteobacteria	Sphingomonadales	Erythrobacteraceae	Paraurantiacibacter	Paraurantiacibacter namhicola
Pelagerythrobacter marensis	GCF_001028625.1	543877	Bacteria	Pseudomonadota	Alphaproteobacteria	Sphingomonadales	Erythrobacteraceae	Pelagerythrobacter	Pelagerythrobacter marensis
Qipengyuania flava	GCF_008932225.1	192812	Bacteria	Pseudomonadota	Alphaproteobacteria	Sphingomonadales	Erythrobacteraceae	Qipengyuania	Qipengyuania flava
Tsuneonella flava	GCF_016925655.1	2055955	Bacteria	Pseudomonadota	Alphaproteobacteria	Sphingomonadales	Erythrobacteraceae	Tsuneonella	Tsuneonella flava
Aquisediminimonas profunda	GCF_019443285.1	1550733	Bacteria	Pseudomonadota	Alphaproteobacteria	Sphingomonadales	Sphingomonadaceae	Aquisediminimonas	Aquisediminimonas profunda
Blastomonas sp. RAC04	GCF_001713435.1	1842535	Bacteria	Pseudomonadota	Alphaproteobacteria	Sphingomonadales	Sphingomonadaceae	Blastomonas	Blastomonas sp. RAC04
Citromicrobium sp. JL477	GCF_001304795.1	1634516	Bacteria	Pseudomonadota	Alphaproteobacteria	Sphingomonadales	Sphingomonadaceae	Citromicrobium	Citromicrobium sp. JL477
Novosphingobium decolorationis	GCF_018417475.1	2698673	Bacteria	Pseudomonadota	Alphaproteobacteria	Sphingomonadales	Sphingomonadaceae	Novosphingobium	Novosphingobium decolorationis
Novosphingopyxis iocasae	GCF_014334095.1	2762729	Bacteria	Pseudomonadota	Alphaproteobacteria	Sphingomonadales	Sphingomonadaceae	Novosphingopyxis	Novosphingopyxis iocasae
Parasphingopyxis algicola	GCF_013378075.1	2026624	Bacteria	Pseudomonadota	Alphaproteobacteria	Sphingomonadales	Sphingomonadaceae	Parasphingopyxis	Parasphingopyxis algicola
Parasphingorhabdus cellanae	GCF_017498565.1	2806553	Bacteria	Pseudomonadota	Alphaproteobacteria	Sphingomonadales	Sphingomonadaceae	Parasphingorhabdus	Parasphingorhabdus cellanae
Rhizorhabdus wittichii	GCF_017607425.1	160791	Bacteria	Pseudomonadota	Alphaproteobacteria	Sphingomonadales	Sphingomonadaceae	Rhizorhabdus	Rhizorhabdus wittichii
Sphingobium yanoikuyae	GCF_002504085.1	13690	Bacteria	Pseudomonadota	Alphaproteobacteria	Sphingomonadales	Sphingomonadaceae	Sphingobium	Sphingobium yanoikuyae
Sphingomonas sanxanigenens	GCF_000512205.2	397260	Bacteria	Pseudomonadota	Alphaproteobacteria	Sphingomonadales	Sphingomonadaceae	Sphingomonas	Sphingomonas sanxanigenens
Sphingopyxis macrogoltabida	GCF_001610995.1	33050	Bacteria	Pseudomonadota	Alphaproteobacteria	Sphingomonadales	Sphingomonadaceae	Sphingopyxis	Sphingopyxis macrogoltabida
Sphingorhabdus sp. YGSMI21	GCF_002776575.1	2077182	Bacteria	Pseudomonadota	Alphaproteobacteria	Sphingomonadales	Sphingomonadaceae	Sphingorhabdus	Sphingorhabdus sp. YGSMI21
Sphingosinithalassobacter tenebrarum	GCF_011057975.1	2711215	Bacteria	Pseudomonadota	Alphaproteobacteria	Sphingomonadales	Sphingomonadaceae	Sphingosinithalassobacter	Sphingosinithalassobacter tenebrarum
Tardibacter chloracetimidivorans	GCF_001890385.1	1921510	Bacteria	Pseudomonadota	Alphaproteobacteria	Sphingomonadales	Sphingomonadaceae	Tardibacter	Tardibacter chloracetimidivorans
Polymorphobacter megasporae	GCF_018982885.2	2835787	Bacteria	Pseudomonadota	Alphaproteobacteria	Sphingomonadales	Sphingosinicellaceae	Polymorphobacter	Polymorphobacter megasporae
Sandaracinobacteroides saxicola	GCF_014117445.1	2759707	Bacteria	Pseudomonadota	Alphaproteobacteria	Sphingomonadales	Sphingosinicellaceae	Sandaracinobacteroides	Sandaracinobacteroides saxicola
Sphingosinicella sp. BN140058	GCF_004135585.1	1892855	Bacteria	Pseudomonadota	Alphaproteobacteria	Sphingomonadales	Sphingosinicellaceae	Sphingosinicella	Sphingosinicella sp. BN140058
Zymomonas mobilis	GCF_000024245.1	542	Bacteria	Pseudomonadota	Alphaproteobacteria	Sphingomonadales	Zymomonadaceae	Zymomonas	Zymomonas mobilis
Kinetoplastibacterium blastocrithidii	GCF_000319245.1	233181	Bacteria	Pseudomonadota	Betaproteobacteria			Kinetoplastibacterium	Kinetoplastibacterium blastocrithidii
Profftella armatura	GCF_013463555.1	669502	Bacteria	Pseudomonadota	Betaproteobacteria			Profftella	Profftella armatura
Tremblaya princeps	GCA_900019315.1	189385	Bacteria	Pseudomonadota	Betaproteobacteria			Tremblaya	Tremblaya princeps
Vidania fulgoroideae	GCA_003391315.1	881286	Bacteria	Pseudomonadota	Betaproteobacteria			Vidania	Vidania fulgoroideae
Casimicrobium huifangae	GCF_009746125.1	2591109	Bacteria	Pseudomonadota	Betaproteobacteria		Casimicrobiaceae	Casimicrobium	Casimicrobium huifangae
Achromobacter pestifer	GCF_013267355.1	1353889	Bacteria	Pseudomonadota	Betaproteobacteria	Burkholderiales	Alcaligenaceae	Achromobacter	Achromobacter pestifer
Advenella mimigardefordensis	GCF_000521505.1	302406	Bacteria	Pseudomonadota	Betaproteobacteria	Burkholderiales	Alcaligenaceae	Advenella	Advenella mimigardefordensis
Alcaligenes faecalis	GCF_010092625.1	511	Bacteria	Pseudomonadota	Betaproteobacteria	Burkholderiales	Alcaligenaceae	Alcaligenes	Alcaligenes faecalis
Basilea psittacipulmonis	GCF_000743945.1	1472345	Bacteria	Pseudomonadota	Betaproteobacteria	Burkholderiales	Alcaligenaceae	Basilea	Basilea psittacipulmonis
Bordetella genomosp. 8	GCF_002119685.1	1416806	Bacteria	Pseudomonadota	Betaproteobacteria	Burkholderiales	Alcaligenaceae	Bordetella	Bordetella genomosp. 8
Castellaniella defragrans	GCF_000612685.1	75697	Bacteria	Pseudomonadota	Betaproteobacteria	Burkholderiales	Alcaligenaceae	Castellaniella	Castellaniella defragrans
Kerstersia gyiorum	GCF_004551665.1	206506	Bacteria	Pseudomonadota	Betaproteobacteria	Burkholderiales	Alcaligenaceae	Kerstersia	Kerstersia gyiorum
Oligella ureolytica	GCF_016028735.1	90244	Bacteria	Pseudomonadota	Betaproteobacteria	Burkholderiales	Alcaligenaceae	Oligella	Oligella ureolytica
Orrella dioscoreae	GCF_900089455.2	1851544	Bacteria	Pseudomonadota	Betaproteobacteria	Burkholderiales	Alcaligenaceae	Orrella	Orrella dioscoreae
Paenalcaligenes hominis	GCF_002005365.1	643674	Bacteria	Pseudomonadota	Betaproteobacteria	Burkholderiales	Alcaligenaceae	Paenalcaligenes	Paenalcaligenes hominis
Pelistega ratti	GCF_009833965.1	2652177	Bacteria	Pseudomonadota	Betaproteobacteria	Burkholderiales	Alcaligenaceae	Pelistega	Pelistega ratti
Pigmentiphaga sp. H8	GCF_003854895.1	2488560	Bacteria	Pseudomonadota	Betaproteobacteria	Burkholderiales	Alcaligenaceae	Pigmentiphaga	Pigmentiphaga sp. H8
Pusillimonas sp. T7-7	GCF_000209655.1	1007105	Bacteria	Pseudomonadota	Betaproteobacteria	Burkholderiales	Alcaligenaceae	Pusillimonas	Pusillimonas sp. T7-7
Taylorella equigenitalis	GCF_002288155.1	29575	Bacteria	Pseudomonadota	Betaproteobacteria	Burkholderiales	Alcaligenaceae	Taylorella	Taylorella equigenitalis
Burkholderia cenocepacia	GCF_001606135.1	95486	Bacteria	Pseudomonadota	Betaproteobacteria	Burkholderiales	Burkholderiaceae	Burkholderia	Burkholderia cenocepacia
Caballeronia sp. SBC1	GCF_011493005.1	2705548	Bacteria	Pseudomonadota	Betaproteobacteria	Burkholderiales	Burkholderiaceae	Caballeronia	Caballeronia sp. SBC1
Vallotia cooleyia	GCF_020541305.1	1177211	Bacteria	Pseudomonadota	Betaproteobacteria	Burkholderiales	Burkholderiaceae	Vallotia	Vallotia cooleyia
Chitinimonas arctica	GCF_007431345.1	2594795	Bacteria	Pseudomonadota	Betaproteobacteria	Burkholderiales	Burkholderiaceae	Chitinimonas	Chitinimonas arctica
Cupriavidus sp. KK10	GCF_018223725.1	1478019	Bacteria	Pseudomonadota	Betaproteobacteria	Burkholderiales	Burkholderiaceae	Cupriavidus	Cupriavidus sp. KK10
Ephemeroptericola cinctiostellae	GCF_003339525.1	2268024	Bacteria	Pseudomonadota	Betaproteobacteria	Burkholderiales	Burkholderiaceae	Ephemeroptericola	Ephemeroptericola cinctiostellae
Lautropia mirabilis	GCF_900637555.1	47671	Bacteria	Pseudomonadota	Betaproteobacteria	Burkholderiales	Burkholderiaceae	Lautropia	Lautropia mirabilis
Limnobacter sp. SAORIC-580	GCF_013004065.1	2732163	Bacteria	Pseudomonadota	Betaproteobacteria	Burkholderiales	Burkholderiaceae	Limnobacter	Limnobacter sp. SAORIC-580
Mycetohabitans rhizoxinica	GCF_000198775.1	412963	Bacteria	Pseudomonadota	Betaproteobacteria	Burkholderiales	Burkholderiaceae	Mycetohabitans	Mycetohabitans rhizoxinica
Mycoavidus cysteinexigens	GCF_003966915.1	1553431	Bacteria	Pseudomonadota	Betaproteobacteria	Burkholderiales	Burkholderiaceae	Mycoavidus	Mycoavidus cysteinexigens
Pandoraea norimbergensis	GCF_001465545.3	93219	Bacteria	Pseudomonadota	Betaproteobacteria	Burkholderiales	Burkholderiaceae	Pandoraea	Pandoraea norimbergensis
Paraburkholderia xenovorans	GCF_000013645.1	36873	Bacteria	Pseudomonadota	Betaproteobacteria	Burkholderiales	Burkholderiaceae	Paraburkholderia	Paraburkholderia xenovorans
Polynucleobacter asymbioticus	GCF_001874565.1	576611	Bacteria	Pseudomonadota	Betaproteobacteria	Burkholderiales	Burkholderiaceae	Polynucleobacter	Polynucleobacter asymbioticus
Ralstonia insidiosa	GCF_001663855.1	190721	Bacteria	Pseudomonadota	Betaproteobacteria	Burkholderiales	Burkholderiaceae	Ralstonia	Ralstonia insidiosa
Aquabacterium olei	GCF_003100395.1	1296669	Bacteria	Pseudomonadota	Betaproteobacteria	Burkholderiales		Aquabacterium	Aquabacterium olei
Leptothrix cholodnii	GCF_000019785.1	34029	Bacteria	Pseudomonadota	Betaproteobacteria	Burkholderiales		Leptothrix	Leptothrix cholodnii
Paucibacter sp. KCTC 42545	GCF_001477625.1	1768242	Bacteria	Pseudomonadota	Betaproteobacteria	Burkholderiales		Paucibacter	Paucibacter sp. KCTC 42545
Rhizobacter gummiphilus	GCF_002762215.1	946333	Bacteria	Pseudomonadota	Betaproteobacteria	Burkholderiales		Rhizobacter	Rhizobacter gummiphilus
Tepidimonas taiwanensis	GCF_020162115.1	307486	Bacteria	Pseudomonadota	Betaproteobacteria	Burkholderiales		Tepidimonas	Tepidimonas taiwanensis
Thiomonas intermedia	GCF_002028405.1	926	Bacteria	Pseudomonadota	Betaproteobacteria	Burkholderiales		Thiomonas	Thiomonas intermedia
Xylophilus rhododendri	GCF_009906855.1	2697032	Bacteria	Pseudomonadota	Betaproteobacteria	Burkholderiales		Xylophilus	Xylophilus rhododendri
Acidovorax avenae	GCF_000176855.2	80867	Bacteria	Pseudomonadota	Betaproteobacteria	Burkholderiales	Comamonadaceae	Acidovorax	Acidovorax avenae
Alicycliphilus denitrificans	GCF_000204645.1	179636	Bacteria	Pseudomonadota	Betaproteobacteria	Burkholderiales	Comamonadaceae	Alicycliphilus	Alicycliphilus denitrificans
Symbiobacter mobilis	GCF_000477435.1	1436290	Bacteria	Pseudomonadota	Betaproteobacteria	Burkholderiales	Comamonadaceae	Symbiobacter	Symbiobacter mobilis
Comamonas testosteroni	GCF_000739375.1	285	Bacteria	Pseudomonadota	Betaproteobacteria	Burkholderiales	Comamonadaceae	Comamonas	Comamonas testosteroni
Delftia tsuruhatensis	GCF_001753225.1	180282	Bacteria	Pseudomonadota	Betaproteobacteria	Burkholderiales	Comamonadaceae	Delftia	Delftia tsuruhatensis
Diaphorobacter sp. HDW4A	GCF_011305995.1	2714924	Bacteria	Pseudomonadota	Betaproteobacteria	Burkholderiales	Comamonadaceae	Diaphorobacter	Diaphorobacter sp. HDW4A
Hydrogenophaga sp. BPS33	GCF_009859475.1	2651974	Bacteria	Pseudomonadota	Betaproteobacteria	Burkholderiales	Comamonadaceae	Hydrogenophaga	Hydrogenophaga sp. BPS33
Kinneretia sp. DAIF2	GCF_015624425.1	2714952	Bacteria	Pseudomonadota	Betaproteobacteria	Burkholderiales	Comamonadaceae	Kinneretia	Kinneretia sp. DAIF2
Limnohabitans sp. 63ED37-2	GCF_001412535.1	1678128	Bacteria	Pseudomonadota	Betaproteobacteria	Burkholderiales	Comamonadaceae	Limnohabitans	Limnohabitans sp. 63ED37-2
Melaminivora suipulveris	GCF_003008575.1	2109913	Bacteria	Pseudomonadota	Betaproteobacteria	Burkholderiales	Comamonadaceae	Melaminivora	Melaminivora suipulveris
Ottowia testudinis	GCF_017498525.1	2816950	Bacteria	Pseudomonadota	Betaproteobacteria	Burkholderiales	Comamonadaceae	Ottowia	Ottowia testudinis
Polaromonas sp. JS666	GCF_000013865.1	296591	Bacteria	Pseudomonadota	Betaproteobacteria	Burkholderiales	Comamonadaceae	Polaromonas	Polaromonas sp. JS666
Pulveribacter suum	GCF_003013695.1	2116657	Bacteria	Pseudomonadota	Betaproteobacteria	Burkholderiales	Comamonadaceae	Pulveribacter	Pulveribacter suum
Ramlibacter tataouinensis	GCF_001580455.1	94132	Bacteria	Pseudomonadota	Betaproteobacteria	Burkholderiales	Comamonadaceae	Ramlibacter	Ramlibacter tataouinensis
Rhodoferax koreense	GCF_001955695.1	1842727	Bacteria	Pseudomonadota	Betaproteobacteria	Burkholderiales	Comamonadaceae	Rhodoferax	Rhodoferax koreense
Serpentinimonas raichei	GCF_000828895.1	1458425	Bacteria	Pseudomonadota	Betaproteobacteria	Burkholderiales	Comamonadaceae	Serpentinimonas	Serpentinimonas raichei
Simplicispira suum	GCF_003008595.1	2109915	Bacteria	Pseudomonadota	Betaproteobacteria	Burkholderiales	Comamonadaceae	Simplicispira	Simplicispira suum
Variovorax sp. PAMC26660	GCF_014302995.1	2762322	Bacteria	Pseudomonadota	Betaproteobacteria	Burkholderiales	Comamonadaceae	Variovorax	Variovorax sp. PAMC26660
Verminephrobacter eiseniae	GCF_000015565.1	364317	Bacteria	Pseudomonadota	Betaproteobacteria	Burkholderiales	Comamonadaceae	Verminephrobacter	Verminephrobacter eiseniae
Collimonas pratensis	GCF_001584185.1	279113	Bacteria	Pseudomonadota	Betaproteobacteria	Burkholderiales	Oxalobacteraceae	Collimonas	Collimonas pratensis
Glaciimonas sp. PAMC28666	GCF_016917355.1	2807626	Bacteria	Pseudomonadota	Betaproteobacteria	Burkholderiales	Oxalobacteraceae	Glaciimonas	Glaciimonas sp. PAMC28666
Herbaspirillum rubrisubalbicans	GCF_000300435.2	80842	Bacteria	Pseudomonadota	Betaproteobacteria	Burkholderiales	Oxalobacteraceae	Herbaspirillum	Herbaspirillum rubrisubalbicans
Herminiimonas arsenitoxidans	GCF_900130075.1	1809410	Bacteria	Pseudomonadota	Betaproteobacteria	Burkholderiales	Oxalobacteraceae	Herminiimonas	Herminiimonas arsenitoxidans
Janthinobacterium sp. PAMC25594	GCF_019443505.1	2861284	Bacteria	Pseudomonadota	Betaproteobacteria	Burkholderiales	Oxalobacteraceae	Janthinobacterium	Janthinobacterium sp. PAMC25594
Duganella dendranthematis	GCF_012849375.1	2728021	Bacteria	Pseudomonadota	Betaproteobacteria	Burkholderiales	Oxalobacteraceae	Duganella	Duganella dendranthematis
Massilia antarctica	GCF_015689335.1	2765360	Bacteria	Pseudomonadota	Betaproteobacteria	Burkholderiales	Oxalobacteraceae	Massilia	Massilia antarctica
Noviherbaspirillum sp. UKPF54	GCF_007874125.1	2601898	Bacteria	Pseudomonadota	Betaproteobacteria	Burkholderiales	Oxalobacteraceae	Noviherbaspirillum	Noviherbaspirillum sp. UKPF54
Oxalobacter formigenes	GCF_002127965.1	847	Bacteria	Pseudomonadota	Betaproteobacteria	Burkholderiales	Oxalobacteraceae	Oxalobacter	Oxalobacter formigenes
Undibacterium sp. YM2	GCF_009937975.1	2058625	Bacteria	Pseudomonadota	Betaproteobacteria	Burkholderiales	Oxalobacteraceae	Undibacterium	Undibacterium sp. YM2
Caldimonas thermodepolymerans	GCF_015476235.1	215580	Bacteria	Pseudomonadota	Betaproteobacteria	Burkholderiales	Sphaerotilaceae	Caldimonas	Caldimonas thermodepolymerans
Inhella inkyongensis	GCF_005952805.1	392593	Bacteria	Pseudomonadota	Betaproteobacteria	Burkholderiales	Sphaerotilaceae	Inhella	Inhella inkyongensis
Methylibium petroleiphilum	GCF_000015725.1	105560	Bacteria	Pseudomonadota	Betaproteobacteria	Burkholderiales	Sphaerotilaceae	Methylibium	Methylibium petroleiphilum
Mitsuaria sp. 7	GCF_001653795.1	1658665	Bacteria	Pseudomonadota	Betaproteobacteria	Burkholderiales	Sphaerotilaceae	Mitsuaria	Mitsuaria sp. 7
Roseateles depolymerans	GCF_001483865.1	76731	Bacteria	Pseudomonadota	Betaproteobacteria	Burkholderiales	Sphaerotilaceae	Roseateles	Roseateles depolymerans
Rubrivivax gelatinosus	GCF_000284255.1	28068	Bacteria	Pseudomonadota	Betaproteobacteria	Burkholderiales	Sphaerotilaceae	Rubrivivax	Rubrivivax gelatinosus
Sphaerotilus natans	GCF_008329925.1	34103	Bacteria	Pseudomonadota	Betaproteobacteria	Burkholderiales	Sphaerotilaceae	Sphaerotilus	Sphaerotilus natans
Sutterella faecalis	GCF_006337085.1	2584944	Bacteria	Pseudomonadota	Betaproteobacteria	Burkholderiales	Sutterellaceae	Sutterella	Sutterella faecalis
Aquaspirillum sp. LM1	GCF_002002905.1	1938604	Bacteria	Pseudomonadota	Betaproteobacteria	Neisseriales	Chromobacteriaceae	Aquaspirillum	Aquaspirillum sp. LM1
Aquitalea magnusonii	GCF_002217795.2	332411	Bacteria	Pseudomonadota	Betaproteobacteria	Neisseriales	Chromobacteriaceae	Aquitalea	Aquitalea magnusonii
Chitinibacter fontanus	GCF_013423785.1	1737446	Bacteria	Pseudomonadota	Betaproteobacteria	Neisseriales	Chromobacteriaceae	Chitinibacter	Chitinibacter fontanus
Chromobacterium haemolyticum	GCF_009936155.1	394935	Bacteria	Pseudomonadota	Betaproteobacteria	Neisseriales	Chromobacteriaceae	Chromobacterium	Chromobacterium haemolyticum
Iodobacter fluviatilis	GCF_004194535.1	537	Bacteria	Pseudomonadota	Betaproteobacteria	Neisseriales	Chromobacteriaceae	Iodobacter	Iodobacter fluviatilis
Deefgea piscis	GCF_019665785.1	2864875	Bacteria	Pseudomonadota	Betaproteobacteria	Neisseriales	Chromobacteriaceae	Deefgea	Deefgea piscis
Jeongeupia sp. USM3	GCF_001808185.1	1906741	Bacteria	Pseudomonadota	Betaproteobacteria	Neisseriales	Chromobacteriaceae	Jeongeupia	Jeongeupia sp. USM3
Laribacter hongkongensis	GCF_002215055.1	168471	Bacteria	Pseudomonadota	Betaproteobacteria	Neisseriales	Chromobacteriaceae	Laribacter	Laribacter hongkongensis
Paludibacterium yongneupense	GCF_018802645.1	400061	Bacteria	Pseudomonadota	Betaproteobacteria	Neisseriales	Chromobacteriaceae	Paludibacterium	Paludibacterium yongneupense
Pseudogulbenkiania sp. NH8B	GCF_000283535.1	748280	Bacteria	Pseudomonadota	Betaproteobacteria	Neisseriales	Chromobacteriaceae	Pseudogulbenkiania	Pseudogulbenkiania sp. NH8B
Vogesella sp. XCS3	GCF_020616155.1	2877939	Bacteria	Pseudomonadota	Betaproteobacteria	Neisseriales	Chromobacteriaceae	Vogesella	Vogesella sp. XCS3
Alysiella filiformis	GCF_020162295.1	194196	Bacteria	Pseudomonadota	Betaproteobacteria	Neisseriales	Neisseriaceae	Alysiella	Alysiella filiformis
Aquella oligotrophica	GCF_002892535.1	2067065	Bacteria	Pseudomonadota	Betaproteobacteria	Neisseriales	Neisseriaceae	Aquella	Aquella oligotrophica
Chitinolyticbacter meiyuanensis	GCF_008033135.1	682798	Bacteria	Pseudomonadota	Betaproteobacteria	Neisseriales	Neisseriaceae	Chitinolyticbacter	Chitinolyticbacter meiyuanensis
Conchiformibius steedae	GCF_014054725.1	153493	Bacteria	Pseudomonadota	Betaproteobacteria	Neisseriales	Neisseriaceae	Conchiformibius	Conchiformibius steedae
Eikenella corrodens	GCF_003990355.1	539	Bacteria	Pseudomonadota	Betaproteobacteria	Neisseriales	Neisseriaceae	Eikenella	Eikenella corrodens
Kingella oralis	GCF_014054985.1	505	Bacteria	Pseudomonadota	Betaproteobacteria	Neisseriales	Neisseriaceae	Kingella	Kingella oralis
Neisseria musculi	GCF_014297595.1	1815583	Bacteria	Pseudomonadota	Betaproteobacteria	Neisseriales	Neisseriaceae	Neisseria	Neisseria musculi
Paralysiella testudinis	GCA_016894345.1	2809020	Bacteria	Pseudomonadota	Betaproteobacteria	Neisseriales	Neisseriaceae	Paralysiella	Paralysiella testudinis
Simonsiella muelleri	GCF_020162275.1	72	Bacteria	Pseudomonadota	Betaproteobacteria	Neisseriales	Neisseriaceae	Simonsiella	Simonsiella muelleri
Snodgrassella alvi	GCF_000600005.1	1196083	Bacteria	Pseudomonadota	Betaproteobacteria	Neisseriales	Neisseriaceae	Snodgrassella	Snodgrassella alvi
Vitreoscilla filiformis	GCF_002222655.1	63	Bacteria	Pseudomonadota	Betaproteobacteria	Neisseriales	Neisseriaceae	Vitreoscilla	Vitreoscilla filiformis
Nitrotoga sp. AM1P	GCF_013168275.1	2559597	Bacteria	Pseudomonadota	Betaproteobacteria	Nitrosomonadales	Gallionellaceae	Nitrotoga	Nitrotoga sp. AM1P
Ferrigenium kumadai	GCF_018324385.1	1682490	Bacteria	Pseudomonadota	Betaproteobacteria	Nitrosomonadales	Gallionellaceae	Ferrigenium	Ferrigenium kumadai
Ferriphaselus amnicola	GCF_000974685.2	1188319	Bacteria	Pseudomonadota	Betaproteobacteria	Nitrosomonadales	Gallionellaceae	Ferriphaselus	Ferriphaselus amnicola
Gallionella capsiferriformans	GCF_000145255.1	370405	Bacteria	Pseudomonadota	Betaproteobacteria	Nitrosomonadales	Gallionellaceae	Gallionella	Gallionella capsiferriformans
Sideroxydans lithotrophicus	GCF_000025705.1	63745	Bacteria	Pseudomonadota	Betaproteobacteria	Nitrosomonadales	Gallionellaceae	Sideroxydans	Sideroxydans lithotrophicus
Methylopumilus turicensis	GCF_000953015.1	1581680	Bacteria	Pseudomonadota	Betaproteobacteria	Nitrosomonadales	Methylophilaceae	Methylopumilus	Methylopumilus turicensis
Methylobacillus flagellatus	GCF_000013705.1	405	Bacteria	Pseudomonadota	Betaproteobacteria	Nitrosomonadales	Methylophilaceae	Methylobacillus	Methylobacillus flagellatus
Methylophilus sp. TWE2	GCF_001183865.1	1662285	Bacteria	Pseudomonadota	Betaproteobacteria	Nitrosomonadales	Methylophilaceae	Methylophilus	Methylophilus sp. TWE2
Methyloradius palustris	GCF_019703875.1	2778876	Bacteria	Pseudomonadota	Betaproteobacteria	Nitrosomonadales	Methylophilaceae	Methyloradius	Methyloradius palustris
Methylotenera versatilis	GCF_000093025.1	1055487	Bacteria	Pseudomonadota	Betaproteobacteria	Nitrosomonadales	Methylophilaceae	Methylotenera	Methylotenera versatilis
Methylovorus glucosotrophus	GCF_000023745.1	266009	Bacteria	Pseudomonadota	Betaproteobacteria	Nitrosomonadales	Methylophilaceae	Methylovorus	Methylovorus glucosotrophus
Nitrosomonas communis	GCF_001007935.1	44574	Bacteria	Pseudomonadota	Betaproteobacteria	Nitrosomonadales	Nitrosomonadaceae	Nitrosomonas	Nitrosomonas communis
Nitrosospira lacus	GCF_000355765.4	1288494	Bacteria	Pseudomonadota	Betaproteobacteria	Nitrosomonadales	Nitrosomonadaceae	Nitrosospira	Nitrosospira lacus
Denitratisoma oestradiolicum	GCF_902813185.1	311182	Bacteria	Pseudomonadota	Betaproteobacteria	Nitrosomonadales	Sterolibacteriaceae	Denitratisoma	Denitratisoma oestradiolicum
Methyloversatilis sp. RAC08	GCF_001713355.1	1842540	Bacteria	Pseudomonadota	Betaproteobacteria	Nitrosomonadales	Sterolibacteriaceae	Methyloversatilis	Methyloversatilis sp. RAC08
Sulfuritalea hydrogenivorans	GCF_000828635.1	748811	Bacteria	Pseudomonadota	Betaproteobacteria	Nitrosomonadales	Sterolibacteriaceae	Sulfuritalea	Sulfuritalea hydrogenivorans
Sulfuricella denitrificans	GCF_000297055.2	649841	Bacteria	Pseudomonadota	Betaproteobacteria	Nitrosomonadales	Sulfuricellaceae	Sulfuricella	Sulfuricella denitrificans
Sulfuriferula plumbiphila	GCF_009938015.1	171865	Bacteria	Pseudomonadota	Betaproteobacteria	Nitrosomonadales	Sulfuricellaceae	Sulfuriferula	Sulfuriferula plumbiphila
Sulfurimicrobium lacus	GCF_011764585.1	2715678	Bacteria	Pseudomonadota	Betaproteobacteria	Nitrosomonadales	Sulfuricellaceae	Sulfurimicrobium	Sulfurimicrobium lacus
Sulfuritortus calidifontis	GCF_003967275.1	1914471	Bacteria	Pseudomonadota	Betaproteobacteria	Nitrosomonadales	Thiobacillaceae	Sulfuritortus	Sulfuritortus calidifontis
Thiobacillus denitrificans	GCF_000012745.1	36861	Bacteria	Pseudomonadota	Betaproteobacteria	Nitrosomonadales	Thiobacillaceae	Thiobacillus	Thiobacillus denitrificans
Usitatibacter rugosus	GCF_013003965.1	2732067	Bacteria	Pseudomonadota	Betaproteobacteria	Nitrosomonadales	Usitatibacteraceae	Usitatibacter	Usitatibacter rugosus
Dechloromonas denitrificans	GCF_020510685.1	281362	Bacteria	Pseudomonadota	Betaproteobacteria	Rhodocyclales	Azonexaceae	Dechloromonas	Dechloromonas denitrificans
Ferribacterium limneticum	GCF_020510585.1	76259	Bacteria	Pseudomonadota	Betaproteobacteria	Rhodocyclales	Azonexaceae	Ferribacterium	Ferribacterium limneticum
Quatrionicoccus australiensis	GCF_020510525.1	138118	Bacteria	Pseudomonadota	Betaproteobacteria	Rhodocyclales	Azonexaceae	Quatrionicoccus	Quatrionicoccus australiensis
Fluviibacter phosphoraccumulans	GCF_009938325.1	1751046	Bacteria	Pseudomonadota	Betaproteobacteria	Rhodocyclales	Fluviibacteraceae	Fluviibacter	Fluviibacter phosphoraccumulans
Aromatoleum petrolei	GCF_017894385.1	76116	Bacteria	Pseudomonadota	Betaproteobacteria	Rhodocyclales	Rhodocyclaceae	Aromatoleum	Aromatoleum petrolei
Azospira restricta	GCF_016858125.1	404405	Bacteria	Pseudomonadota	Betaproteobacteria	Rhodocyclales	Rhodocyclaceae	Azospira	Azospira restricta
Niveibacterium microcysteis	GCF_017161445.1	2811415	Bacteria	Pseudomonadota	Betaproteobacteria	Rhodocyclales	Rhodocyclaceae	Niveibacterium	Niveibacterium microcysteis
Oryzomicrobium terrae	GCF_008274805.1	1735038	Bacteria	Pseudomonadota	Betaproteobacteria	Rhodocyclales	Rhodocyclaceae	Oryzomicrobium	Oryzomicrobium terrae
Rugosibacter aromaticivorans	GCF_000934545.1	1565605	Bacteria	Pseudomonadota	Betaproteobacteria	Rhodocyclales	Rhodocyclaceae	Rugosibacter	Rugosibacter aromaticivorans
Azoarcus sp. DD4	GCF_006496635.1	2027405	Bacteria	Pseudomonadota	Betaproteobacteria	Rhodocyclales	Zoogloeaceae	Azoarcus	Azoarcus sp. DD4
Nitrogeniibacter mangrovi	GCF_010983895.1	2016596	Bacteria	Pseudomonadota	Betaproteobacteria	Rhodocyclales	Zoogloeaceae	Nitrogeniibacter	Nitrogeniibacter mangrovi
Thauera sp. K11	GCF_002354895.1	2005884	Bacteria	Pseudomonadota	Betaproteobacteria	Rhodocyclales	Zoogloeaceae	Thauera	Thauera sp. K11
Acidiferrobacter sp. SPIII_3	GCF_003184265.1	1281578	Bacteria	Pseudomonadota	Gammaproteobacteria	Acidiferrobacterales	Acidiferrobacteraceae	Acidiferrobacter	Acidiferrobacter sp. SPIII_3
Sulfuricaulis limicola	GCF_002355735.1	1620215	Bacteria	Pseudomonadota	Gammaproteobacteria	Acidiferrobacterales	Acidiferrobacteraceae	Sulfuricaulis	Sulfuricaulis limicola
Sulfurifustis variabilis	GCF_002355415.1	1675686	Bacteria	Pseudomonadota	Gammaproteobacteria	Acidiferrobacterales	Acidiferrobacteraceae	Sulfurifustis	Sulfurifustis variabilis
Aeromonas hydrophila	GCF_001019645.1	644	Bacteria	Pseudomonadota	Gammaproteobacteria	Aeromonadales	Aeromonadaceae	Aeromonas	Aeromonas hydrophila
Dongshaea marina	GCF_003072645.1	2047966	Bacteria	Pseudomonadota	Gammaproteobacteria	Aeromonadales	Aeromonadaceae	Dongshaea	Dongshaea marina
Oceanimonas sp. GK1	GCF_000243075.1	511062	Bacteria	Pseudomonadota	Gammaproteobacteria	Aeromonadales	Aeromonadaceae	Oceanimonas	Oceanimonas sp. GK1
Oceanisphaera profunda	GCF_002157895.1	1416627	Bacteria	Pseudomonadota	Gammaproteobacteria	Aeromonadales	Aeromonadaceae	Oceanisphaera	Oceanisphaera profunda
Tolumonas auensis	GCF_000023065.1	43948	Bacteria	Pseudomonadota	Gammaproteobacteria	Aeromonadales	Aeromonadaceae	Tolumonas	Tolumonas auensis
Zobellella denitrificans	GCF_002407485.1	347534	Bacteria	Pseudomonadota	Gammaproteobacteria	Aeromonadales	Aeromonadaceae	Zobellella	Zobellella denitrificans
Succinivibrio dextrinosolvens	GCF_011065405.1	83771	Bacteria	Pseudomonadota	Gammaproteobacteria	Aeromonadales	Succinivibrionaceae	Succinivibrio	Succinivibrio dextrinosolvens
Agarivorans albus	GCF_019670105.1	182262	Bacteria	Pseudomonadota	Gammaproteobacteria	Alteromonadales	Alteromonadaceae	Agarivorans	Agarivorans albus
Alteromonas sp. RKMC-009	GCF_003584565.2	2267264	Bacteria	Pseudomonadota	Gammaproteobacteria	Alteromonadales	Alteromonadaceae	Alteromonas	Alteromonas sp. RKMC-009
Salinimonas sediminis	GCF_003429285.1	2303538	Bacteria	Pseudomonadota	Gammaproteobacteria	Alteromonadales	Alteromonadaceae	Salinimonas	Salinimonas sediminis
Catenovulum sediminis	GCF_007289895.1	1740262	Bacteria	Pseudomonadota	Gammaproteobacteria	Alteromonadales	Alteromonadaceae	Catenovulum	Catenovulum sediminis
Glaciecola amylolytica	GCF_003856375.1	2489595	Bacteria	Pseudomonadota	Gammaproteobacteria	Alteromonadales	Alteromonadaceae	Glaciecola	Glaciecola amylolytica
Hydrocarboniclastica marina	GCF_004851605.1	2259620	Bacteria	Pseudomonadota	Gammaproteobacteria	Alteromonadales	Alteromonadaceae	Hydrocarboniclastica	Hydrocarboniclastica marina
Lacimicrobium alkaliphilum	GCF_001466725.1	1526571	Bacteria	Pseudomonadota	Gammaproteobacteria	Alteromonadales	Alteromonadaceae	Lacimicrobium	Lacimicrobium alkaliphilum
Paraglaciecola psychrophila	GCF_000347635.1	326544	Bacteria	Pseudomonadota	Gammaproteobacteria	Alteromonadales	Alteromonadaceae	Paraglaciecola	Paraglaciecola psychrophila
Paraneptunicella aestuarii	GCA_019900845.1	2831148	Bacteria	Pseudomonadota	Gammaproteobacteria	Alteromonadales	Alteromonadaceae	Paraneptunicella	Paraneptunicella aestuarii
Saccharobesus litoralis	GCF_003063625.1	2172099	Bacteria	Pseudomonadota	Gammaproteobacteria	Alteromonadales	Alteromonadaceae	Saccharobesus	Saccharobesus litoralis
Saliniradius amylolyticus	GCF_003143555.1	2183582	Bacteria	Pseudomonadota	Gammaproteobacteria	Alteromonadales	Alteromonadaceae	Saliniradius	Saliniradius amylolyticus
Cognaticolwellia beringensis	GCF_002076895.1	1967665	Bacteria	Pseudomonadota	Gammaproteobacteria	Alteromonadales	Colwelliaceae	Cognaticolwellia	Cognaticolwellia beringensis
Colwellia psychrerythraea	GCF_000012325.1	28229	Bacteria	Pseudomonadota	Gammaproteobacteria	Alteromonadales	Colwelliaceae	Colwellia	Colwellia psychrerythraea
Litorilituus sediminis	GCF_004295665.1	718192	Bacteria	Pseudomonadota	Gammaproteobacteria	Alteromonadales	Colwelliaceae	Litorilituus	Litorilituus sediminis
Thalassotalea sp. HSM 43	GCF_004752005.1	2552945	Bacteria	Pseudomonadota	Gammaproteobacteria	Alteromonadales	Colwelliaceae	Thalassotalea	Thalassotalea sp. HSM 43
Ferrimonas balearica	GCF_000148645.1	44012	Bacteria	Pseudomonadota	Gammaproteobacteria	Alteromonadales	Ferrimonadaceae	Ferrimonas	Ferrimonas balearica
Idiomarina loihiensis	GCF_000401175.1	135577	Bacteria	Pseudomonadota	Gammaproteobacteria	Alteromonadales	Idiomarinaceae	Idiomarina	Idiomarina loihiensis
Moritella sp. 28	GCF_018219435.1	2746232	Bacteria	Pseudomonadota	Gammaproteobacteria	Alteromonadales	Moritellaceae	Moritella	Moritella sp. 28
Flocculibacter collagenilyticus	GCF_016469335.1	2744479	Bacteria	Pseudomonadota	Gammaproteobacteria	Alteromonadales	Pseudoalteromonadaceae	Flocculibacter	Flocculibacter collagenilyticus
Pseudoalteromonas atlantica	GCF_000014225.1	288	Bacteria	Pseudomonadota	Gammaproteobacteria	Alteromonadales	Pseudoalteromonadaceae	Pseudoalteromonas	Pseudoalteromonas atlantica
Psychrosphaera ytuae	GCF_017638545.1	2820710	Bacteria	Pseudomonadota	Gammaproteobacteria	Alteromonadales	Pseudoalteromonadaceae	Psychrosphaera	Psychrosphaera ytuae
Psychromonas ingrahamii	GCF_000015285.1	357794	Bacteria	Pseudomonadota	Gammaproteobacteria	Alteromonadales	Psychromonadaceae	Psychromonas	Psychromonas ingrahamii
Parashewanella spongiae	GCF_004358345.1	342950	Bacteria	Pseudomonadota	Gammaproteobacteria	Alteromonadales	Shewanellaceae	Parashewanella	Parashewanella spongiae
Shewanella psychrophila	GCF_002005305.1	225848	Bacteria	Pseudomonadota	Gammaproteobacteria	Alteromonadales	Shewanellaceae	Shewanella	Shewanella psychrophila
Cardiobacterium hominis	GCF_900637305.1	2718	Bacteria	Pseudomonadota	Gammaproteobacteria	Cardiobacteriales	Cardiobacteriaceae	Cardiobacterium	Cardiobacterium hominis
Dichelobacter nodosus	GCF_000015345.1	870	Bacteria	Pseudomonadota	Gammaproteobacteria	Cardiobacteriales	Cardiobacteriaceae	Dichelobacter	Dichelobacter nodosus
Agarilytica rhodophyticola	GCF_002157225.2	1737490	Bacteria	Pseudomonadota	Gammaproteobacteria	Cellvibrionales	Cellvibrionaceae	Agarilytica	Agarilytica rhodophyticola
Cellvibrio sp. KY-GH-1	GCF_008806975.1	2303332	Bacteria	Pseudomonadota	Gammaproteobacteria	Cellvibrionales	Cellvibrionaceae	Cellvibrio	Cellvibrio sp. KY-GH-1
Saccharophagus degradans	GCF_000013665.1	86304	Bacteria	Pseudomonadota	Gammaproteobacteria	Cellvibrionales	Cellvibrionaceae	Saccharophagus	Saccharophagus degradans
Simiduia agarivorans	GCF_000305785.2	447471	Bacteria	Pseudomonadota	Gammaproteobacteria	Cellvibrionales	Cellvibrionaceae	Simiduia	Simiduia agarivorans
Teredinibacter turnerae	GCF_000023025.1	2426	Bacteria	Pseudomonadota	Gammaproteobacteria	Cellvibrionales	Cellvibrionaceae	Teredinibacter	Teredinibacter turnerae
Aequoribacter fuscus	GCF_009910365.1	2518989	Bacteria	Pseudomonadota	Gammaproteobacteria	Cellvibrionales	Halieaceae	Aequoribacter	Aequoribacter fuscus
Halioglobus pacificus	GCF_001953075.1	930806	Bacteria	Pseudomonadota	Gammaproteobacteria	Cellvibrionales	Halieaceae	Halioglobus	Halioglobus pacificus
Kineobactrum salinum	GCF_010669285.1	2708301	Bacteria	Pseudomonadota	Gammaproteobacteria	Cellvibrionales	Halieaceae	Kineobactrum	Kineobactrum salinum
Microbulbifer sp. A4B17	GCF_003076275.1	359370	Bacteria	Pseudomonadota	Gammaproteobacteria	Cellvibrionales	Microbulbiferaceae	Microbulbifer	Microbulbifer sp. A4B17
Oceanicoccus sagamiensis	GCF_002117105.1	716816	Bacteria	Pseudomonadota	Gammaproteobacteria	Cellvibrionales	Spongiibacteraceae	Oceanicoccus	Oceanicoccus sagamiensis
Spongiibacter nanhainus	GCF_016132545.1	2794344	Bacteria	Pseudomonadota	Gammaproteobacteria	Cellvibrionales	Spongiibacteraceae	Spongiibacter	Spongiibacter nanhainus
Zhongshania aliphaticivorans	GCF_001586255.1	1470434	Bacteria	Pseudomonadota	Gammaproteobacteria	Cellvibrionales	Spongiibacteraceae	Zhongshania	Zhongshania aliphaticivorans
Allochromatium vinosum	GCF_000025485.1	1049	Bacteria	Pseudomonadota	Gammaproteobacteria	Chromatiales	Chromatiaceae	Allochromatium	Allochromatium vinosum
Caldichromatium japonicum	GCF_011290485.1	2699430	Bacteria	Pseudomonadota	Gammaproteobacteria	Chromatiales	Chromatiaceae	Caldichromatium	Caldichromatium japonicum
Nitrosacidococcus tergens	GCF_902810445.1	553981	Bacteria	Pseudomonadota	Gammaproteobacteria	Chromatiales	Chromatiaceae	Nitrosacidococcus	Nitrosacidococcus tergens
Nitrosoglobus terrae	GCF_002356115.1	1630141	Bacteria	Pseudomonadota	Gammaproteobacteria	Chromatiales	Chromatiaceae	Nitrosoglobus	Nitrosoglobus terrae
Marichromatium purpuratum	GCF_000224005.2	37487	Bacteria	Pseudomonadota	Gammaproteobacteria	Chromatiales	Chromatiaceae	Marichromatium	Marichromatium purpuratum
Nitrosococcus halophilus	GCF_000024725.1	133539	Bacteria	Pseudomonadota	Gammaproteobacteria	Chromatiales	Chromatiaceae	Nitrosococcus	Nitrosococcus halophilus
Rheinheimera mangrovi	GCF_003990335.1	2498451	Bacteria	Pseudomonadota	Gammaproteobacteria	Chromatiales	Chromatiaceae	Rheinheimera	Rheinheimera mangrovi
Thermochromatium tepidum	GCF_009664085.1	1050	Bacteria	Pseudomonadota	Gammaproteobacteria	Chromatiales	Chromatiaceae	Thermochromatium	Thermochromatium tepidum
Thiocystis violascens	GCF_000227745.2	73141	Bacteria	Pseudomonadota	Gammaproteobacteria	Chromatiales	Chromatiaceae	Thiocystis	Thiocystis violascens
Thiodictyon syntrophicum	GCF_002813775.1	1166950	Bacteria	Pseudomonadota	Gammaproteobacteria	Chromatiales	Chromatiaceae	Thiodictyon	Thiodictyon syntrophicum
Thioflavicoccus mobilis	GCF_000327045.1	80679	Bacteria	Pseudomonadota	Gammaproteobacteria	Chromatiales	Chromatiaceae	Thioflavicoccus	Thioflavicoccus mobilis
Thiohalobacter sp. COW1	GCF_016629505.1	2795687	Bacteria	Pseudomonadota	Gammaproteobacteria	Chromatiales		Thiohalobacter	Thiohalobacter sp. COW1
Acidihalobacter yilgarnensis	GCF_001753245.1	2819280	Bacteria	Pseudomonadota	Gammaproteobacteria	Chromatiales	Ectothiorhodospiraceae	Acidihalobacter	Acidihalobacter yilgarnensis
Alkalilimnicola ehrlichii	GCF_000014785.1	351052	Bacteria	Pseudomonadota	Gammaproteobacteria	Chromatiales	Ectothiorhodospiraceae	Alkalilimnicola	Alkalilimnicola ehrlichii
Aquisalimonas sp. 2447	GCF_012044895.1	2740807	Bacteria	Pseudomonadota	Gammaproteobacteria	Chromatiales	Ectothiorhodospiraceae	Aquisalimonas	Aquisalimonas sp. 2447
Ectothiorhodospira sp. BSL-9	GCF_001632845.1	1442136	Bacteria	Pseudomonadota	Gammaproteobacteria	Chromatiales	Ectothiorhodospiraceae	Ectothiorhodospira	Ectothiorhodospira sp. BSL-9
Halorhodospira halochloris	GCF_002356555.2	1052	Bacteria	Pseudomonadota	Gammaproteobacteria	Chromatiales	Ectothiorhodospiraceae	Halorhodospira	Halorhodospira halochloris
Spiribacter curvatus	GCF_000485905.1	1335757	Bacteria	Pseudomonadota	Gammaproteobacteria	Chromatiales	Ectothiorhodospiraceae	Spiribacter	Spiribacter curvatus
Thioalkalivibrio nitratireducens	GCF_000321415.2	186931	Bacteria	Pseudomonadota	Gammaproteobacteria	Chromatiales	Ectothiorhodospiraceae	Thioalkalivibrio	Thioalkalivibrio nitratireducens
Granulosicoccus antarcticus	GCF_002215215.1	437505	Bacteria	Pseudomonadota	Gammaproteobacteria	Chromatiales	Granulosicoccaceae	Granulosicoccus	Granulosicoccus antarcticus
Sulfuriflexus mobilis	GCF_003967195.1	1811807	Bacteria	Pseudomonadota	Gammaproteobacteria	Chromatiales	Granulosicoccaceae	Sulfuriflexus	Sulfuriflexus mobilis
Halothiobacillus sp. LS2	GCF_001663815.1	1860122	Bacteria	Pseudomonadota	Gammaproteobacteria	Chromatiales	Halothiobacillaceae	Halothiobacillus	Halothiobacillus sp. LS2
Guyparkeria halophila	GCF_009734265.1	47960	Bacteria	Pseudomonadota	Gammaproteobacteria	Chromatiales	Thioalkalibacteraceae	Guyparkeria	Guyparkeria halophila
Sulfurivermis fontis	GCF_004001245.1	1972068	Bacteria	Pseudomonadota	Gammaproteobacteria	Chromatiales	Thioalkalispiraceae	Sulfurivermis	Sulfurivermis fontis
Wenzhouxiangella sp. AB-CW3	GCF_014725735.1	2771012	Bacteria	Pseudomonadota	Gammaproteobacteria	Chromatiales	Wenzhouxiangellaceae	Wenzhouxiangella	Wenzhouxiangella sp. AB-CW3
Woeseia oceani	GCF_001677435.1	1548547	Bacteria	Pseudomonadota	Gammaproteobacteria	Chromatiales	Woeseiaceae	Woeseia	Woeseia oceani
Sodalis ligni	GCF_016865525.2	2697027	Bacteria	Pseudomonadota	Gammaproteobacteria	Enterobacterales	Bruguierivoracaceae	Sodalis	Sodalis ligni
Jinshanibacter zhutongyuii	GCF_004295645.1	2498113	Bacteria	Pseudomonadota	Gammaproteobacteria	Enterobacterales	Budviciaceae	Jinshanibacter	Jinshanibacter zhutongyuii
Leminorella richardii	GCF_902386615.1	158841	Bacteria	Pseudomonadota	Gammaproteobacteria	Enterobacterales	Budviciaceae	Leminorella	Leminorella richardii
Limnobaculum parvum	GCF_003096015.2	2172103	Bacteria	Pseudomonadota	Gammaproteobacteria	Enterobacterales	Budviciaceae	Limnobaculum	Limnobaculum parvum
Pragia fontium	GCF_001026985.1	82985	Bacteria	Pseudomonadota	Gammaproteobacteria	Enterobacterales	Budviciaceae	Pragia	Pragia fontium
Atlantibacter hermannii	GCF_016027855.1	565	Bacteria	Pseudomonadota	Gammaproteobacteria	Enterobacterales	Enterobacteriaceae	Atlantibacter	Atlantibacter hermannii
Buttiauxella sp. 3AFRM03	GCF_003675305.1	2479367	Bacteria	Pseudomonadota	Gammaproteobacteria	Enterobacterales	Enterobacteriaceae	Buttiauxella	Buttiauxella sp. 3AFRM03
Ishikawaella capsulata	GCF_000828515.1	168169	Bacteria	Pseudomonadota	Gammaproteobacteria	Enterobacterales	Enterobacteriaceae	Ishikawaella	Ishikawaella capsulata
Moranella endobia	GCF_000364725.1	1048758	Bacteria	Pseudomonadota	Gammaproteobacteria	Enterobacterales	Enterobacteriaceae	Moranella	Moranella endobia
Profftia tarda	GCF_904848675.1	1177216	Bacteria	Pseudomonadota	Gammaproteobacteria	Enterobacterales	Enterobacteriaceae	Profftia	Profftia tarda
Riesia pediculicola	GCF_000093065.1	401619	Bacteria	Pseudomonadota	Gammaproteobacteria	Enterobacterales	Enterobacteriaceae	Riesia	Riesia pediculicola
Schneideria nysicola	GCF_019923565.1	1081631	Bacteria	Pseudomonadota	Gammaproteobacteria	Enterobacterales	Enterobacteriaceae	Schneideria	Schneideria nysicola
Cedecea neteri	GCF_002393445.1	158822	Bacteria	Pseudomonadota	Gammaproteobacteria	Enterobacterales	Enterobacteriaceae	Cedecea	Cedecea neteri
Citrobacter braakii	GCF_019048805.1	57706	Bacteria	Pseudomonadota	Gammaproteobacteria	Enterobacterales	Enterobacteriaceae	Citrobacter	Citrobacter braakii
Cronobacter turicensis	GCA_000027065.2	413502	Bacteria	Pseudomonadota	Gammaproteobacteria	Enterobacterales	Enterobacteriaceae	Cronobacter	Cronobacter turicensis
Enterobacter ludwigii	GCF_000512375.1	299767	Bacteria	Pseudomonadota	Gammaproteobacteria	Enterobacterales	Enterobacteriaceae	Enterobacter	Enterobacter ludwigii
Annandia pinicola	GCF_020541245.1	1345117	Bacteria	Pseudomonadota	Gammaproteobacteria	Enterobacterales	Enterobacteriaceae	Annandia	Annandia pinicola
Doolittlea endobia	GCF_900039485.1	1778262	Bacteria	Pseudomonadota	Gammaproteobacteria	Enterobacterales	Enterobacteriaceae	Doolittlea	Doolittlea endobia
Gullanella endobia	GCF_900048035.1	1070130	Bacteria	Pseudomonadota	Gammaproteobacteria	Enterobacterales	Enterobacteriaceae	Gullanella	Gullanella endobia
Hoaglandella endobia	GCF_900044015.1	1778263	Bacteria	Pseudomonadota	Gammaproteobacteria	Enterobacterales	Enterobacteriaceae	Hoaglandella	Hoaglandella endobia
Mikella endobia	GCF_900048045.1	1778264	Bacteria	Pseudomonadota	Gammaproteobacteria	Enterobacterales	Enterobacteriaceae	Mikella	Mikella endobia
Purcelliella pentastirinorum	GCF_003391335.1	472834	Bacteria	Pseudomonadota	Gammaproteobacteria	Enterobacterales	Enterobacteriaceae	Purcelliella	Purcelliella pentastirinorum
Tachikawaea gelatinosa	GCF_000828815.1	1410383	Bacteria	Pseudomonadota	Gammaproteobacteria	Enterobacterales	Enterobacteriaceae	Tachikawaea	Tachikawaea gelatinosa
Symbiopectobacterium purcellii	GCF_019797845.1	2871826	Bacteria	Pseudomonadota	Gammaproteobacteria	Enterobacterales	Enterobacteriaceae	Symbiopectobacterium	Symbiopectobacterium purcellii
Blochmannia pennsylvanicus	GCF_000011745.1	101534	Bacteria	Pseudomonadota	Gammaproteobacteria	Enterobacterales	Enterobacteriaceae	Blochmannia	Blochmannia pennsylvanicus
Hamiltonella defensa	GCF_002285855.1	138072	Bacteria	Pseudomonadota	Gammaproteobacteria	Enterobacterales	Enterobacteriaceae	Hamiltonella	Hamiltonella defensa
Escherichia coli	GCF_003018455.1	562	Bacteria	Pseudomonadota	Gammaproteobacteria	Enterobacterales	Enterobacteriaceae	Escherichia	Escherichia coli
Jejubacter calystegiae	GCF_005671395.1	2579935	Bacteria	Pseudomonadota	Gammaproteobacteria	Enterobacterales	Enterobacteriaceae	Jejubacter	Jejubacter calystegiae
Klebsiella michiganensis	GCF_018140945.1	1134687	Bacteria	Pseudomonadota	Gammaproteobacteria	Enterobacterales	Enterobacteriaceae	Klebsiella	Klebsiella michiganensis
Raoultella planticola	GCF_013462275.1	575	Bacteria	Pseudomonadota	Gammaproteobacteria	Enterobacterales	Enterobacteriaceae	Raoultella	Raoultella planticola
Kluyvera sp. CRP	GCF_019930565.1	2873269	Bacteria	Pseudomonadota	Gammaproteobacteria	Enterobacterales	Enterobacteriaceae	Kluyvera	Kluyvera sp. CRP
Kosakonia radicincitans	GCF_000280495.2	283686	Bacteria	Pseudomonadota	Gammaproteobacteria	Enterobacterales	Enterobacteriaceae	Kosakonia	Kosakonia radicincitans
Leclercia adecarboxylata	GCF_020097395.1	83655	Bacteria	Pseudomonadota	Gammaproteobacteria	Enterobacterales	Enterobacteriaceae	Leclercia	Leclercia adecarboxylata
Lelliottia amnigena	GCF_019048185.1	61646	Bacteria	Pseudomonadota	Gammaproteobacteria	Enterobacterales	Enterobacteriaceae	Lelliottia	Lelliottia amnigena
Metakosakonia sp. MRY16-398	GCF_003925915.1	2487150	Bacteria	Pseudomonadota	Gammaproteobacteria	Enterobacterales	Enterobacteriaceae	Metakosakonia	Metakosakonia sp. MRY16-398
Phytobacter sp. SCO41	GCF_003073275.1	1756993	Bacteria	Pseudomonadota	Gammaproteobacteria	Enterobacterales	Enterobacteriaceae	Phytobacter	Phytobacter sp. SCO41
Plesiomonas shigelloides	GCF_003019855.1	703	Bacteria	Pseudomonadota	Gammaproteobacteria	Enterobacterales	Enterobacteriaceae	Plesiomonas	Plesiomonas shigelloides
Pluralibacter gergoviae	GCF_000757785.1	61647	Bacteria	Pseudomonadota	Gammaproteobacteria	Enterobacterales	Enterobacteriaceae	Pluralibacter	Pluralibacter gergoviae
Salmonella enterica	GCF_002208195.1	28901	Bacteria	Pseudomonadota	Gammaproteobacteria	Enterobacterales	Enterobacteriaceae	Salmonella	Salmonella enterica
Scandinavium goeteborgense	GCF_003935895.2	1851514	Bacteria	Pseudomonadota	Gammaproteobacteria	Enterobacterales	Enterobacteriaceae	Scandinavium	Scandinavium goeteborgense
Shigella flexneri	GCA_000953035.1	623	Bacteria	Pseudomonadota	Gammaproteobacteria	Enterobacterales	Enterobacteriaceae	Shigella	Shigella flexneri
Shimwellia blattae	GCF_000262305.1	563	Bacteria	Pseudomonadota	Gammaproteobacteria	Enterobacterales	Enterobacteriaceae	Shimwellia	Shimwellia blattae
Yokenella regensburgei	GCF_012109195.1	158877	Bacteria	Pseudomonadota	Gammaproteobacteria	Enterobacterales	Enterobacteriaceae	Yokenella	Yokenella regensburgei
Buchnera aphidicola	GCF_000521525.1	9	Bacteria	Pseudomonadota	Gammaproteobacteria	Enterobacterales	Erwiniaceae	Buchnera	Buchnera aphidicola
Erwinia billingiae	GCF_000196615.1	182337	Bacteria	Pseudomonadota	Gammaproteobacteria	Enterobacterales	Erwiniaceae	Erwinia	Erwinia billingiae
Mixta intestinalis	GCF_009914055.1	1615494	Bacteria	Pseudomonadota	Gammaproteobacteria	Enterobacterales	Erwiniaceae	Mixta	Mixta intestinalis
Pantoea sp. CCBC3-3-1	GCF_007981265.1	2490851	Bacteria	Pseudomonadota	Gammaproteobacteria	Enterobacterales	Erwiniaceae	Pantoea	Pantoea sp. CCBC3-3-1
Tatumella citrea	GCF_002163605.1	53336	Bacteria	Pseudomonadota	Gammaproteobacteria	Enterobacterales	Erwiniaceae	Tatumella	Tatumella citrea
Wigglesworthia glossinidia	GCF_000247565.1	51229	Bacteria	Pseudomonadota	Gammaproteobacteria	Enterobacterales	Erwiniaceae	Wigglesworthia	Wigglesworthia glossinidia
Edwardsiella anguillarum	GCF_000264765.2	1821960	Bacteria	Pseudomonadota	Gammaproteobacteria	Enterobacterales	Hafniaceae	Edwardsiella	Edwardsiella anguillarum
Hafnia paralvei	GCF_020450285.1	546367	Bacteria	Pseudomonadota	Gammaproteobacteria	Enterobacterales	Hafniaceae	Hafnia	Hafnia paralvei
Obesumbacterium proteus	GCF_001586165.1	82983	Bacteria	Pseudomonadota	Gammaproteobacteria	Enterobacterales	Hafniaceae	Obesumbacterium	Obesumbacterium proteus
Arsenophonus nasoniae	GCF_004768525.1	638	Bacteria	Pseudomonadota	Gammaproteobacteria	Enterobacterales	Morganellaceae	Arsenophonus	Arsenophonus nasoniae
Morganella morganii	GCF_016939635.1	582	Bacteria	Pseudomonadota	Gammaproteobacteria	Enterobacterales	Morganellaceae	Morganella	Morganella morganii
Photorhabdus laumondii	GCF_000196155.1	2218628	Bacteria	Pseudomonadota	Gammaproteobacteria	Enterobacterales	Morganellaceae	Photorhabdus	Photorhabdus laumondii
Proteus sp. NMG38-2	GCF_020640995.1	2883107	Bacteria	Pseudomonadota	Gammaproteobacteria	Enterobacterales	Morganellaceae	Proteus	Proteus sp. NMG38-2
Providencia rettgeri	GCF_019047885.1	587	Bacteria	Pseudomonadota	Gammaproteobacteria	Enterobacterales	Morganellaceae	Providencia	Providencia rettgeri
Xenorhabdus bovienii	GCF_000973125.1	40576	Bacteria	Pseudomonadota	Gammaproteobacteria	Enterobacterales	Morganellaceae	Xenorhabdus	Xenorhabdus bovienii
Brenneria goodwinii	GCF_002291445.1	1109412	Bacteria	Pseudomonadota	Gammaproteobacteria	Enterobacterales	Pectobacteriaceae	Brenneria	Brenneria goodwinii
Dickeya solani	GCA_013334165.1	1089444	Bacteria	Pseudomonadota	Gammaproteobacteria	Enterobacterales	Pectobacteriaceae	Dickeya	Dickeya solani
Lonsdalea britannica	GCF_003515985.1	1082704	Bacteria	Pseudomonadota	Gammaproteobacteria	Enterobacterales	Pectobacteriaceae	Lonsdalea	Lonsdalea britannica
Musicola paradisiaca	GCF_000023545.1	69223	Bacteria	Pseudomonadota	Gammaproteobacteria	Enterobacterales	Pectobacteriaceae	Musicola	Musicola paradisiaca
Pectobacterium parmentieri	GCF_009931535.1	1905730	Bacteria	Pseudomonadota	Gammaproteobacteria	Enterobacterales	Pectobacteriaceae	Pectobacterium	Pectobacterium parmentieri
Fukatsuia symbiotica	GCF_003122425.1	1878942	Bacteria	Pseudomonadota	Gammaproteobacteria	Enterobacterales	Yersiniaceae	Fukatsuia	Fukatsuia symbiotica
Chania multitudinisentens	GCF_000520015.2	1639108	Bacteria	Pseudomonadota	Gammaproteobacteria	Enterobacterales	Yersiniaceae	Chania	Chania multitudinisentens
Ewingella americana	GCF_014233485.1	41202	Bacteria	Pseudomonadota	Gammaproteobacteria	Enterobacterales	Yersiniaceae	Ewingella	Ewingella americana
Gibbsiella quercinecans	GCF_002291425.1	929813	Bacteria	Pseudomonadota	Gammaproteobacteria	Enterobacterales	Yersiniaceae	Gibbsiella	Gibbsiella quercinecans
Rahnella aquatilis	GCF_003573465.1	34038	Bacteria	Pseudomonadota	Gammaproteobacteria	Enterobacterales	Yersiniaceae	Rahnella	Rahnella aquatilis
Rouxiella badensis	GCF_014859005.1	1646377	Bacteria	Pseudomonadota	Gammaproteobacteria	Enterobacterales	Yersiniaceae	Rouxiella	Rouxiella badensis
Serratia sp. JSRIV004	GCF_019968705.1	2831895	Bacteria	Pseudomonadota	Gammaproteobacteria	Enterobacterales	Yersiniaceae	Serratia	Serratia sp. JSRIV004
Yersinia frederiksenii	GCF_002591095.1	29484	Bacteria	Pseudomonadota	Gammaproteobacteria	Enterobacterales	Yersiniaceae	Yersinia	Yersinia frederiksenii
Azoamicus ciliaticola	GCF_902860225.1	2652803	Bacteria	Pseudomonadota	Gammaproteobacteria			Azoamicus	Azoamicus ciliaticola
endosymbiont of Sipalinus gigas	GCF_004296475.1	1972134	Bacteria	Pseudomonadota	Gammaproteobacteria			Nardonella	endosymbiont of Sipalinus gigas
Pseudothioglobus singularis	GCF_001281385.1	1427364	Bacteria	Pseudomonadota	Gammaproteobacteria			Pseudothioglobus	Pseudothioglobus singularis
Reidiella endopervernicosa	GCF_013343005.1	2738883	Bacteria	Pseudomonadota	Gammaproteobacteria			Reidiella	Reidiella endopervernicosa
Thioglobus sp. NP1	GCF_003326015.1	2508687	Bacteria	Pseudomonadota	Gammaproteobacteria			Thioglobus	Thioglobus sp. NP1
Celerinatantimonas diazotrophica	GCF_914590485.1	412034	Bacteria	Pseudomonadota	Gammaproteobacteria		Celerinatantimonadaceae	Celerinatantimonas	Celerinatantimonas diazotrophica
Gallaecimonas mangrovi	GCF_003367375.1	2291597	Bacteria	Pseudomonadota	Gammaproteobacteria			Gallaecimonas	Gallaecimonas mangrovi
Pseudohongiella spirulinae	GCF_001444425.1	1249552	Bacteria	Pseudomonadota	Gammaproteobacteria			Pseudohongiella	Pseudohongiella spirulinae
Sedimenticola thiotaurini	GCF_001007875.1	1543721	Bacteria	Pseudomonadota	Gammaproteobacteria			Sedimenticola	Sedimenticola thiotaurini
Thiolapillus brandeum	GCF_000828615.1	1076588	Bacteria	Pseudomonadota	Gammaproteobacteria			Thiolapillus	Thiolapillus brandeum
Ruthia endofausta	GCF_013342985.1	2738852	Bacteria	Pseudomonadota	Gammaproteobacteria			Ruthia	Ruthia endofausta
Vesicomyosocius okutanii	GCF_000010405.1	412965	Bacteria	Pseudomonadota	Gammaproteobacteria			Vesicomyosocius	Vesicomyosocius okutanii
Immundisolibacter cernigliae	GCF_001697225.1	1810504	Bacteria	Pseudomonadota	Gammaproteobacteria	Immundisolibacterales	Immundisolibacteraceae	Immundisolibacter	Immundisolibacter cernigliae
Kangiella koreensis	GCF_000024085.1	261964	Bacteria	Pseudomonadota	Gammaproteobacteria	Kangiellales	Kangiellaceae	Kangiella	Kangiella koreensis
Aquicella siphonis	GCF_902459485.1	254247	Bacteria	Pseudomonadota	Gammaproteobacteria	Legionellales	Coxiellaceae	Aquicella	Aquicella siphonis
Coxiella burnetii	GCF_001572745.1	777	Bacteria	Pseudomonadota	Gammaproteobacteria	Legionellales	Coxiellaceae	Coxiella	Coxiella burnetii
Rickettsiella endosymbiont of Dermanyssus gallinae	GCF_019285595.1	2856608	Bacteria	Pseudomonadota	Gammaproteobacteria	Legionellales	Coxiellaceae	Rickettsiella	Rickettsiella endosymbiont of Dermanyssus gallinae
Legionella anisa	GCF_019930885.1	28082	Bacteria	Pseudomonadota	Gammaproteobacteria	Legionellales	Legionellaceae	Legionella	Legionella anisa
Tatlockia micdadei	GCF_000953635.1	451	Bacteria	Pseudomonadota	Gammaproteobacteria	Legionellales	Legionellaceae	Tatlockia	Tatlockia micdadei
Methylospira mobilis	GCF_009498235.1	1808979	Bacteria	Pseudomonadota	Gammaproteobacteria	Methylococcales	Methylococcaceae	Methylospira	Methylospira mobilis
Methylocaldum marinum	GCF_003584645.1	1432792	Bacteria	Pseudomonadota	Gammaproteobacteria	Methylococcales	Methylococcaceae	Methylocaldum	Methylocaldum marinum
Methylococcus sp. EFPC2	GCF_016925495.1	2812648	Bacteria	Pseudomonadota	Gammaproteobacteria	Methylococcales	Methylococcaceae	Methylococcus	Methylococcus sp. EFPC2
Methylogaea oryzae	GCF_019669985.1	1295382	Bacteria	Pseudomonadota	Gammaproteobacteria	Methylococcales	Methylococcaceae	Methylogaea	Methylogaea oryzae
Methylomagnum ishizawai	GCF_019670005.1	1760988	Bacteria	Pseudomonadota	Gammaproteobacteria	Methylococcales	Methylococcaceae	Methylomagnum	Methylomagnum ishizawai
Methylomicrobium sp. wino1	GCF_003932755.1	2049332	Bacteria	Pseudomonadota	Gammaproteobacteria	Methylococcales	Methylococcaceae	Methylomicrobium	Methylomicrobium sp. wino1
Methylomonas sp. LW13	GCF_016865255.1	107637	Bacteria	Pseudomonadota	Gammaproteobacteria	Methylococcales	Methylococcaceae	Methylomonas	Methylomonas sp. LW13
Methylotuvimicrobium buryatense	GCF_005931095.1	95641	Bacteria	Pseudomonadota	Gammaproteobacteria	Methylococcales	Methylococcaceae	Methylotuvimicrobium	Methylotuvimicrobium buryatense
Methylovulum psychrotolerans	GCF_002209385.1	1704499	Bacteria	Pseudomonadota	Gammaproteobacteria	Methylococcales	Methylococcaceae	Methylovulum	Methylovulum psychrotolerans
Acinetobacter bereziniae	GCF_016576965.1	106648	Bacteria	Pseudomonadota	Gammaproteobacteria	Moraxellales	Moraxellaceae	Acinetobacter	Acinetobacter bereziniae
Aquirhabdus parva	GCF_003351745.1	2283318	Bacteria	Pseudomonadota	Gammaproteobacteria	Moraxellales	Moraxellaceae	Aquirhabdus	Aquirhabdus parva
Moraxella bovis	GCF_003287015.1	476	Bacteria	Pseudomonadota	Gammaproteobacteria	Moraxellales	Moraxellaceae	Moraxella	Moraxella bovis
Psychrobacter arenosus	GCF_904848165.1	256326	Bacteria	Pseudomonadota	Gammaproteobacteria	Moraxellales	Moraxellaceae	Psychrobacter	Psychrobacter arenosus
Sinimarinibacterium sp. NLF-5-8	GCF_010092425.1	2698684	Bacteria	Pseudomonadota	Gammaproteobacteria	Nevskiales	Sinobacteraceae	Sinimarinibacterium	Sinimarinibacterium sp. NLF-5-8
Solimonas sp. K1W22B-7	GCF_003428335.1	2303331	Bacteria	Pseudomonadota	Gammaproteobacteria	Nevskiales	Sinobacteraceae	Solimonas	Solimonas sp. K1W22B-7
Steroidobacter denitrificans	GCF_001579945.1	465721	Bacteria	Pseudomonadota	Gammaproteobacteria	Nevskiales	Steroidobacteraceae	Steroidobacter	Steroidobacter denitrificans
Alloalcanivorax dieselolei	GCF_000300005.1	285091	Bacteria	Pseudomonadota	Gammaproteobacteria	Oceanospirillales	Alcanivoracaceae	Alloalcanivorax	Alloalcanivorax dieselolei
Ketobacter alkanivorans	GCF_002863865.1	1917421	Bacteria	Pseudomonadota	Gammaproteobacteria	Oceanospirillales	Alcanivoracaceae	Ketobacter	Ketobacter alkanivorans
Hahella chejuensis	GCF_000012985.1	158327	Bacteria	Pseudomonadota	Gammaproteobacteria	Oceanospirillales	Hahellaceae	Hahella	Hahella chejuensis
Chromohalobacter salexigens	GCF_000055785.1	158080	Bacteria	Pseudomonadota	Gammaproteobacteria	Oceanospirillales	Halomonadaceae	Chromohalobacter	Chromohalobacter salexigens
Cobetia sp. 4B	GCF_018831605.1	2758724	Bacteria	Pseudomonadota	Gammaproteobacteria	Oceanospirillales	Halomonadaceae	Cobetia	Cobetia sp. 4B
Halomonas titanicae	GCF_013347205.1	664683	Bacteria	Pseudomonadota	Gammaproteobacteria	Oceanospirillales	Halomonadaceae	Halomonas	Halomonas titanicae
Halotalea alkalilenta	GCF_001648175.1	376489	Bacteria	Pseudomonadota	Gammaproteobacteria	Oceanospirillales	Halomonadaceae	Halotalea	Halotalea alkalilenta
Kushneria phosphatilytica	GCF_008247605.1	657387	Bacteria	Pseudomonadota	Gammaproteobacteria	Oceanospirillales	Halomonadaceae	Kushneria	Kushneria phosphatilytica
Pistricoccus aurantiacus	GCF_007954585.1	1883414	Bacteria	Pseudomonadota	Gammaproteobacteria	Oceanospirillales	Halomonadaceae	Pistricoccus	Pistricoccus aurantiacus
Carsonella ruddii	GCF_013463375.1	114186	Bacteria	Pseudomonadota	Gammaproteobacteria	Oceanospirillales	Halomonadaceae	Carsonella	Carsonella ruddii
Evansia muelleri	GCA_000953435.1	1495769	Bacteria	Pseudomonadota	Gammaproteobacteria	Oceanospirillales	Halomonadaceae	Evansia	Evansia muelleri
Portiera aleyrodidarum	GCF_000953415.1	91844	Bacteria	Pseudomonadota	Gammaproteobacteria	Oceanospirillales	Halomonadaceae	Portiera	Portiera aleyrodidarum
Zymobacter palmae	GCF_003610015.1	33074	Bacteria	Pseudomonadota	Gammaproteobacteria	Oceanospirillales	Halomonadaceae	Zymobacter	Zymobacter palmae
Litorivicinus lipolyticus	GCF_009650135.1	418701	Bacteria	Pseudomonadota	Gammaproteobacteria	Oceanospirillales	Litorivicinaceae	Litorivicinus	Litorivicinus lipolyticus
Amphritea japonica	GCF_016592435.1	452627	Bacteria	Pseudomonadota	Gammaproteobacteria	Oceanospirillales	Oceanospirillaceae	Amphritea	Amphritea japonica
Bacterioplanes sanyensis	GCF_002237535.1	1249553	Bacteria	Pseudomonadota	Gammaproteobacteria	Oceanospirillales	Oceanospirillaceae	Bacterioplanes	Bacterioplanes sanyensis
Bermanella marisrubri	GCF_012295615.1	207949	Bacteria	Pseudomonadota	Gammaproteobacteria	Oceanospirillales	Oceanospirillaceae	Bermanella	Bermanella marisrubri
Marinobacterium aestuarii	GCF_001651805.1	1821621	Bacteria	Pseudomonadota	Gammaproteobacteria	Oceanospirillales	Oceanospirillaceae	Marinobacterium	Marinobacterium aestuarii
Marinomonas mediterranea	GCF_000192865.1	119864	Bacteria	Pseudomonadota	Gammaproteobacteria	Oceanospirillales	Oceanospirillaceae	Marinomonas	Marinomonas mediterranea
Neptunomonas japonica	GCF_016592555.1	417574	Bacteria	Pseudomonadota	Gammaproteobacteria	Oceanospirillales	Oceanospirillaceae	Neptunomonas	Neptunomonas japonica
Nitrincola iocasae	GCF_008727795.1	2614693	Bacteria	Pseudomonadota	Gammaproteobacteria	Oceanospirillales	Oceanospirillaceae	Nitrincola	Nitrincola iocasae
Oleispira antarctica	GCA_000967895.1	188908	Bacteria	Pseudomonadota	Gammaproteobacteria	Oceanospirillales	Oceanospirillaceae	Oleispira	Oleispira antarctica
Thalassolituus oleivorans	GCF_000355675.1	187493	Bacteria	Pseudomonadota	Gammaproteobacteria	Oceanospirillales	Oceanospirillaceae	Thalassolituus	Thalassolituus oleivorans
Venatorbacter cucullus	GCA_016132445.1	2661630	Bacteria	Pseudomonadota	Gammaproteobacteria	Oceanospirillales	Oceanospirillaceae	Venatorbacter	Venatorbacter cucullus
Oleiphilus messinensis	GCF_002162375.1	141451	Bacteria	Pseudomonadota	Gammaproteobacteria	Oceanospirillales	Oleiphilaceae	Oleiphilus	Oleiphilus messinensis
Gynuella sunshinyii	GCF_000940805.1	1445505	Bacteria	Pseudomonadota	Gammaproteobacteria	Oceanospirillales	Saccharospirillaceae	Gynuella	Gynuella sunshinyii
Reinekea forsetii	GCF_002795845.1	1336806	Bacteria	Pseudomonadota	Gammaproteobacteria	Oceanospirillales	Saccharospirillaceae	Reinekea	Reinekea forsetii
Saccharospirillum mangrovi	GCF_003367315.1	2161747	Bacteria	Pseudomonadota	Gammaproteobacteria	Oceanospirillales	Saccharospirillaceae	Saccharospirillum	Saccharospirillum mangrovi
Spartinivicinus ruber	GCF_011009015.1	2683272	Bacteria	Pseudomonadota	Gammaproteobacteria	Oceanospirillales	Zooshikellaceae	Spartinivicinus	Spartinivicinus ruber
Frischella perrara	GCF_000807275.1	1267021	Bacteria	Pseudomonadota	Gammaproteobacteria	Orbales	Orbaceae	Frischella	Frischella perrara
Gilliamella apicola	GCF_000599985.1	1196095	Bacteria	Pseudomonadota	Gammaproteobacteria	Orbales	Orbaceae	Gilliamella	Gilliamella apicola
Zophobihabitans entericus	GCF_011745665.1	1635327	Bacteria	Pseudomonadota	Gammaproteobacteria	Orbales	Orbaceae	Zophobihabitans	Zophobihabitans entericus
Actinobacillus suis	GCF_000739435.1	716	Bacteria	Pseudomonadota	Gammaproteobacteria	Pasteurellales	Pasteurellaceae	Actinobacillus	Actinobacillus suis
Aggregatibacter actinomycetemcomitans	GCF_001594265.1	714	Bacteria	Pseudomonadota	Gammaproteobacteria	Pasteurellales	Pasteurellaceae	Aggregatibacter	Aggregatibacter actinomycetemcomitans
Avibacterium paragallinarum	GCF_019822885.1	728	Bacteria	Pseudomonadota	Gammaproteobacteria	Pasteurellales	Pasteurellaceae	Avibacterium	Avibacterium paragallinarum
[Mannheimia] succiniciproducens	GCF_000007745.1	157673	Bacteria	Pseudomonadota	Gammaproteobacteria	Pasteurellales	Pasteurellaceae	Basfia	[Mannheimia] succiniciproducens
Bibersteinia trehalosi	GCF_000521765.1	47735	Bacteria	Pseudomonadota	Gammaproteobacteria	Pasteurellales	Pasteurellaceae	Bibersteinia	Bibersteinia trehalosi
Bisgaardia hudsonensis	GCF_013377195.1	109472	Bacteria	Pseudomonadota	Gammaproteobacteria	Pasteurellales	Pasteurellaceae	Bisgaardia	Bisgaardia hudsonensis
Frederiksenia canicola	GCF_011455495.1	123824	Bacteria	Pseudomonadota	Gammaproteobacteria	Pasteurellales	Pasteurellaceae	Frederiksenia	Frederiksenia canicola
Gallibacterium anatis	GCF_000209675.1	750	Bacteria	Pseudomonadota	Gammaproteobacteria	Pasteurellales	Pasteurellaceae	Gallibacterium	Gallibacterium anatis
Glaesserella parasuis	GCF_013373555.1	738	Bacteria	Pseudomonadota	Gammaproteobacteria	Pasteurellales	Pasteurellaceae	Glaesserella	Glaesserella parasuis
Haemophilus parainfluenzae	GCF_014931395.1	729	Bacteria	Pseudomonadota	Gammaproteobacteria	Pasteurellales	Pasteurellaceae	Haemophilus	Haemophilus parainfluenzae
Histophilus somni	GCF_016415245.1	731	Bacteria	Pseudomonadota	Gammaproteobacteria	Pasteurellales	Pasteurellaceae	Histophilus	Histophilus somni
Mannheimia haemolytica	GCF_007980905.1	75985	Bacteria	Pseudomonadota	Gammaproteobacteria	Pasteurellales	Pasteurellaceae	Mannheimia	Mannheimia haemolytica
Otariodibacter oris	GCF_009684715.1	1032623	Bacteria	Pseudomonadota	Gammaproteobacteria	Pasteurellales	Pasteurellaceae	Otariodibacter	Otariodibacter oris
Pasteurella multocida	GCF_019916005.1	747	Bacteria	Pseudomonadota	Gammaproteobacteria	Pasteurellales	Pasteurellaceae	Pasteurella	Pasteurella multocida
Rodentibacter heylii	GCF_010587025.1	1906744	Bacteria	Pseudomonadota	Gammaproteobacteria	Pasteurellales	Pasteurellaceae	Rodentibacter	Rodentibacter heylii
Marinobacter sp. CP1	GCF_001266795.1	1671721	Bacteria	Pseudomonadota	Gammaproteobacteria	Pseudomonadales	Marinobacteraceae	Marinobacter	Marinobacter sp. CP1
Azotobacter vinelandii	GCF_000380335.1	354	Bacteria	Pseudomonadota	Gammaproteobacteria	Pseudomonadales	Pseudomonadaceae	Azotobacter	Azotobacter vinelandii
Entomomonas moraniae	GCF_003991975.1	2213226	Bacteria	Pseudomonadota	Gammaproteobacteria	Pseudomonadales	Pseudomonadaceae	Entomomonas	Entomomonas moraniae
Pseudomonas denitrificans (nom. rej.)	GCF_008807415.1	43306	Bacteria	Pseudomonadota	Gammaproteobacteria	Pseudomonadales	Pseudomonadaceae	Halopseudomonas	Pseudomonas denitrificans (nom. rej.)
Permianibacter aggregans	GCF_009756665.1	1510150	Bacteria	Pseudomonadota	Gammaproteobacteria	Pseudomonadales	Pseudomonadaceae	Permianibacter	Permianibacter aggregans
Pseudomonas sp. PS1(2021)	GCF_020405165.1	2866282	Bacteria	Pseudomonadota	Gammaproteobacteria	Pseudomonadales	Pseudomonadaceae	Pseudomonas	Pseudomonas sp. PS1(2021)
Thiopseudomonas alkaliphila	GCF_001267175.1	1697053	Bacteria	Pseudomonadota	Gammaproteobacteria	Pseudomonadales	Pseudomonadaceae	Thiopseudomonas	Thiopseudomonas alkaliphila
Salinisphaera sp. LB1	GCF_003177035.1	2183911	Bacteria	Pseudomonadota	Gammaproteobacteria	Salinisphaerales	Salinisphaeraceae	Salinisphaera	Salinisphaera sp. LB1
Allofrancisella inopinata	GCF_012222965.1	1085647	Bacteria	Pseudomonadota	Gammaproteobacteria	Thiotrichales	Francisellaceae	Allofrancisella	Allofrancisella inopinata
Francisella halioticida	GCF_018326105.1	549298	Bacteria	Pseudomonadota	Gammaproteobacteria	Thiotrichales	Francisellaceae	Francisella	Francisella halioticida
Cycloclasticus zancles	GCF_000442595.1	1329899	Bacteria	Pseudomonadota	Gammaproteobacteria	Thiotrichales	Piscirickettsiaceae	Cycloclasticus	Cycloclasticus zancles
Hydrogenovibrio thermophilus	GCF_004028275.1	265883	Bacteria	Pseudomonadota	Gammaproteobacteria	Thiotrichales	Piscirickettsiaceae	Hydrogenovibrio	Hydrogenovibrio thermophilus
Methylophaga nitratireducenticrescens	GCF_000260985.4	754476	Bacteria	Pseudomonadota	Gammaproteobacteria	Thiotrichales	Piscirickettsiaceae	Methylophaga	Methylophaga nitratireducenticrescens
Piscirickettsia salmonis	GCF_009709535.1	1238	Bacteria	Pseudomonadota	Gammaproteobacteria	Thiotrichales	Piscirickettsiaceae	Piscirickettsia	Piscirickettsia salmonis
Thiomicrorhabdus indica	GCF_004293625.1	2267253	Bacteria	Pseudomonadota	Gammaproteobacteria	Thiotrichales	Piscirickettsiaceae	Thiomicrorhabdus	Thiomicrorhabdus indica
Thiomicrospira sp. S5	GCF_003991075.1	1803865	Bacteria	Pseudomonadota	Gammaproteobacteria	Thiotrichales	Piscirickettsiaceae	Thiomicrospira	Thiomicrospira sp. S5
Thiosulfatimonas sediminis	GCF_011398355.1	2675054	Bacteria	Pseudomonadota	Gammaproteobacteria	Thiotrichales	Piscirickettsiaceae	Thiosulfatimonas	Thiosulfatimonas sediminis
Thiosulfativibrio zosterae	GCF_011398155.1	2675053	Bacteria	Pseudomonadota	Gammaproteobacteria	Thiotrichales	Piscirickettsiaceae	Thiosulfativibrio	Thiosulfativibrio zosterae
Beggiatoa leptomitoformis	GCF_001305575.3	288004	Bacteria	Pseudomonadota	Gammaproteobacteria	Thiotrichales	Thiotrichaceae	Beggiatoa	Beggiatoa leptomitoformis
Thioploca ingrica	GCA_000828835.1	40754	Bacteria	Pseudomonadota	Gammaproteobacteria	Thiotrichales	Thiotrichaceae	Thioploca	Thioploca ingrica
Thiothrix sp.	GCF_017901135.1	1032	Bacteria	Pseudomonadota	Gammaproteobacteria	Thiotrichales	Thiotrichaceae	Thiothrix	Thiothrix sp.
Aliivibrio salmonicida	GCF_000196495.1	40269	Bacteria	Pseudomonadota	Gammaproteobacteria	Vibrionales	Vibrionaceae	Aliivibrio	Aliivibrio salmonicida
Grimontia hollisae	GCF_009763585.1	673	Bacteria	Pseudomonadota	Gammaproteobacteria	Vibrionales	Vibrionaceae	Grimontia	Grimontia hollisae
Paraphotobacterium marinum	GCF_002216855.1	1755811	Bacteria	Pseudomonadota	Gammaproteobacteria	Vibrionales	Vibrionaceae	Paraphotobacterium	Paraphotobacterium marinum
Photobacterium profundum	GCF_000196255.1	74109	Bacteria	Pseudomonadota	Gammaproteobacteria	Vibrionales	Vibrionaceae	Photobacterium	Photobacterium profundum
Salinivibrio sp. YCSC6	GCF_004916735.1	2003370	Bacteria	Pseudomonadota	Gammaproteobacteria	Vibrionales	Vibrionaceae	Salinivibrio	Salinivibrio sp. YCSC6
Thaumasiovibrio subtropicus	GCF_019703835.1	1891207	Bacteria	Pseudomonadota	Gammaproteobacteria	Vibrionales	Vibrionaceae	Thaumasiovibrio	Thaumasiovibrio subtropicus
Vibrio penaeicida	GCF_019977775.1	104609	Bacteria	Pseudomonadota	Gammaproteobacteria	Vibrionales	Vibrionaceae	Vibrio	Vibrio penaeicida
Aerosticca soli	GCF_003967035.1	2010829	Bacteria	Pseudomonadota	Gammaproteobacteria	Xanthomonadales	Rhodanobacteraceae	Aerosticca	Aerosticca soli
Ahniella affigens	GCF_003015185.1	2021234	Bacteria	Pseudomonadota	Gammaproteobacteria	Xanthomonadales	Rhodanobacteraceae	Ahniella	Ahniella affigens
Dokdonella koreensis	GCF_001632775.1	323415	Bacteria	Pseudomonadota	Gammaproteobacteria	Xanthomonadales	Rhodanobacteraceae	Dokdonella	Dokdonella koreensis
Dyella telluris	GCF_014297575.1	2763498	Bacteria	Pseudomonadota	Gammaproteobacteria	Xanthomonadales	Rhodanobacteraceae	Dyella	Dyella telluris
Frateuria aurantia	GCF_000242255.2	81475	Bacteria	Pseudomonadota	Gammaproteobacteria	Xanthomonadales	Rhodanobacteraceae	Frateuria	Frateuria aurantia
Luteibacter rhizovicinus	GCF_001887595.1	242606	Bacteria	Pseudomonadota	Gammaproteobacteria	Xanthomonadales	Rhodanobacteraceae	Luteibacter	Luteibacter rhizovicinus
Rhodanobacter denitrificans	GCF_000230695.2	666685	Bacteria	Pseudomonadota	Gammaproteobacteria	Xanthomonadales	Rhodanobacteraceae	Rhodanobacter	Rhodanobacter denitrificans
Luteimonas chenhongjianii	GCF_002327105.1	2006110	Bacteria	Pseudomonadota	Gammaproteobacteria	Xanthomonadales	Xanthomonadaceae	Luteimonas	Luteimonas chenhongjianii
Lysobacter capsici	GCF_001442785.1	435897	Bacteria	Pseudomonadota	Gammaproteobacteria	Xanthomonadales	Xanthomonadaceae	Lysobacter	Lysobacter capsici
Pseudolysobacter antarcticus	GCF_004168365.1	2511995	Bacteria	Pseudomonadota	Gammaproteobacteria	Xanthomonadales	Xanthomonadaceae	Pseudolysobacter	Pseudolysobacter antarcticus
Pseudoxanthomonas sp. X-1	GCF_020042665.1	2571115	Bacteria	Pseudomonadota	Gammaproteobacteria	Xanthomonadales	Xanthomonadaceae	Pseudoxanthomonas	Pseudoxanthomonas sp. X-1
Stenotrophomonas maltophilia	GCF_007833655.1	40324	Bacteria	Pseudomonadota	Gammaproteobacteria	Xanthomonadales	Xanthomonadaceae	Stenotrophomonas	Stenotrophomonas maltophilia
Thermomonas brevis	GCF_014395425.1	215691	Bacteria	Pseudomonadota	Gammaproteobacteria	Xanthomonadales	Xanthomonadaceae	Thermomonas	Thermomonas brevis
Xanthomonas citri	GCF_017723895.1	346	Bacteria	Pseudomonadota	Gammaproteobacteria	Xanthomonadales	Xanthomonadaceae	Xanthomonas	Xanthomonas citri
Xylella fastidiosa	GCF_001456315.1	2371	Bacteria	Pseudomonadota	Gammaproteobacteria	Xanthomonadales	Xanthomonadaceae	Xylella	Xylella fastidiosa
Hydrogenophilus thermoluteolus	GCF_003574215.1	297	Bacteria	Pseudomonadota	Hydrogenophilia	Hydrogenophilales	Hydrogenophilaceae	Hydrogenophilus	Hydrogenophilus thermoluteolus
Bacteriovorax stolpii	GCF_006874605.1	960	Bacteria	Pseudomonadota	Oligoflexia	Bacteriovoracales	Bacteriovoracaceae	Bacteriovorax	Bacteriovorax stolpii
Halobacteriovorax marinus	GCF_000210915.2	97084	Bacteria	Pseudomonadota	Oligoflexia	Bacteriovoracales	Halobacteriovoraceae	Halobacteriovorax	Halobacteriovorax marinus
Bdellovibrio sp. ZAP7	GCF_006874645.1	2231053	Bacteria	Pseudomonadota	Oligoflexia	Bdellovibrionales	Pseudobdellovibrionaceae	Bdellovibrio	Bdellovibrio sp. ZAP7
Micavibrio aeruginosavorus	GCF_000226315.1	349221	Bacteria	Pseudomonadota	Oligoflexia	Bdellovibrionales	Pseudobdellovibrionaceae	Micavibrio	Micavibrio aeruginosavorus
Fluviispira sanaruensis	GCA_004295685.1	2493639	Bacteria	Pseudomonadota	Oligoflexia	Silvanigrellales	Silvanigrellaceae	Fluviispira	Fluviispira sanaruensis
Mariprofundus aestuarium	GCF_002795805.1	1921086	Bacteria	Pseudomonadota	Zetaproteobacteria	Mariprofundales	Mariprofundaceae	Mariprofundus	Mariprofundus aestuarium
Bradymonas sediminis	GCF_003258315.1	1548548	Bacteria	Pseudomonadota	Deltaproteobacteria	Bradymonadales	Bradymonadaceae	Bradymonas	Bradymonas sediminis
Persicimonas caeni	GCF_007993775.1	2292766	Bacteria	Pseudomonadota	Deltaproteobacteria	Bradymonadales	Bradymonadaceae	Persicimonas	Persicimonas caeni
Desulfarculus baarsii	GCF_000143965.1	453230	Bacteria	Pseudomonadota	Deltaproteobacteria	Desulfarculales	Desulfarculaceae	Desulfarculus	Desulfarculus baarsii
Desulfatibacillum aliphaticivorans	GCF_000021905.1	218208	Bacteria	Pseudomonadota	Deltaproteobacteria	Desulfobacterales	Desulfobacteraceae	Desulfatibacillum	Desulfatibacillum aliphaticivorans
Desulfobacula toluolica	GCF_000307105.1	28223	Bacteria	Pseudomonadota	Deltaproteobacteria	Desulfobacterales	Desulfobacteraceae	Desulfobacula	Desulfobacula toluolica
Desulfococcus multivorans	GCF_002009335.2	897	Bacteria	Pseudomonadota	Deltaproteobacteria	Desulfobacterales	Desulfobacteraceae	Desulfococcus	Desulfococcus multivorans
Desulfonema magnum	GCF_017377395.1	45655	Bacteria	Pseudomonadota	Deltaproteobacteria	Desulfobacterales	Desulfobacteraceae	Desulfonema	Desulfonema magnum
Desulforapulum autotrophicum	GCF_000020365.1	2296	Bacteria	Pseudomonadota	Deltaproteobacteria	Desulfobacterales	Desulfobacteraceae	Desulforapulum	Desulforapulum autotrophicum
Desulfosarcina ovata	GCF_009688985.1	83564	Bacteria	Pseudomonadota	Deltaproteobacteria	Desulfobacterales	Desulfobacteraceae	Desulfosarcina	Desulfosarcina ovata
Desulfobulbus propionicus	GCF_000186885.1	894	Bacteria	Pseudomonadota	Deltaproteobacteria	Desulfobacterales	Desulfobulbaceae	Desulfobulbus	Desulfobulbus propionicus
Desulfomarina profundi	GCA_019703855.1	2772557	Bacteria	Pseudomonadota	Deltaproteobacteria	Desulfobacterales	Desulfobulbaceae	Desulfomarina	Desulfomarina profundi
Desulfurivibrio alkaliphilus	GCF_000092205.1	427923	Bacteria	Pseudomonadota	Deltaproteobacteria	Desulfobacterales	Desulfobulbaceae	Desulfurivibrio	Desulfurivibrio alkaliphilus
Desulfocapsa sulfexigens	GCF_000341395.1	65555	Bacteria	Pseudomonadota	Deltaproteobacteria	Desulfobacterales	Desulfocapsaceae	Desulfocapsa	Desulfocapsa sulfexigens
Desulfosediminicola flagellatus	GCF_005116655.2	2569541	Bacteria	Pseudomonadota	Deltaproteobacteria	Desulfobacterales	Desulfocapsaceae	Desulfosediminicola	Desulfosediminicola flagellatus
Desulfotalea psychrophila	GCF_000025945.1	84980	Bacteria	Pseudomonadota	Deltaproteobacteria	Desulfobacterales	Desulfocapsaceae	Desulfotalea	Desulfotalea psychrophila
Desulfosudis oleivorans	GCF_000018405.1	181663	Bacteria	Pseudomonadota	Deltaproteobacteria	Desulfobacterales	Desulfosudaceae	Desulfosudis	Desulfosudis oleivorans
Desulfohalobium retbaense	GCF_000024325.1	45663	Bacteria	Pseudomonadota	Deltaproteobacteria	Desulfovibrionales	Desulfohalobiaceae	Desulfohalobium	Desulfohalobium retbaense
Desulfomicrobium baculatum	GCF_000023225.1	899	Bacteria	Pseudomonadota	Deltaproteobacteria	Desulfovibrionales	Desulfomicrobiaceae	Desulfomicrobium	Desulfomicrobium baculatum
Desulfocurvibacter africanus	GCF_000212675.2	873	Bacteria	Pseudomonadota	Deltaproteobacteria	Desulfovibrionales	Desulfovibrionaceae	Desulfocurvibacter	Desulfocurvibacter africanus
Desulfolutivibrio sulfoxidireducens	GCF_013376495.1	2773299	Bacteria	Pseudomonadota	Deltaproteobacteria	Desulfovibrionales	Desulfovibrionaceae	Desulfolutivibrio	Desulfolutivibrio sulfoxidireducens
Lawsonia intracellularis	GCF_000331715.1	29546	Bacteria	Pseudomonadota	Deltaproteobacteria	Desulfovibrionales	Desulfovibrionaceae	Lawsonia	Lawsonia intracellularis
Maridesulfovibrio salexigens	GCF_000023445.1	880	Bacteria	Pseudomonadota	Deltaproteobacteria	Desulfovibrionales	Desulfovibrionaceae	Maridesulfovibrio	Maridesulfovibrio salexigens
Oceanidesulfovibrio marinus	GCF_013085545.1	370038	Bacteria	Pseudomonadota	Deltaproteobacteria	Desulfovibrionales	Desulfovibrionaceae	Oceanidesulfovibrio	Oceanidesulfovibrio marinus
Pseudodesulfovibrio profundus	GCF_900217235.1	57320	Bacteria	Pseudomonadota	Deltaproteobacteria	Desulfovibrionales	Desulfovibrionaceae	Pseudodesulfovibrio	Pseudodesulfovibrio profundus
Solidesulfovibrio magneticus	GCF_000010665.1	184917	Bacteria	Pseudomonadota	Deltaproteobacteria	Desulfovibrionales	Desulfovibrionaceae	Solidesulfovibrio	Solidesulfovibrio magneticus
Hippea maritima	GCF_000194135.1	84405	Bacteria	Pseudomonadota	Deltaproteobacteria	Desulfurellales	Desulfurellaceae	Hippea	Hippea maritima
Desulfuromonas versatilis	GCF_019704135.1	2802975	Bacteria	Pseudomonadota	Deltaproteobacteria	Desulfuromonadales	Desulfuromonadaceae	Desulfuromonas	Desulfuromonas versatilis
Pelobacter propionicus	GCF_000015045.1	29543	Bacteria	Pseudomonadota	Deltaproteobacteria	Desulfuromonadales	Desulfuromonadaceae	Pelobacter	Pelobacter propionicus
Citrifermentans bemidjiense	GCF_000020725.1	225194	Bacteria	Pseudomonadota	Deltaproteobacteria	Desulfuromonadales	Geobacteraceae	Citrifermentans	Citrifermentans bemidjiense
Geoalkalibacter subterraneus	GCF_000827125.1	483547	Bacteria	Pseudomonadota	Deltaproteobacteria	Desulfuromonadales	Geobacteraceae	Geoalkalibacter	Geoalkalibacter subterraneus
Geomonas subterranea	GCF_019203205.1	2847990	Bacteria	Pseudomonadota	Deltaproteobacteria	Desulfuromonadales	Geobacteraceae	Geomonas	Geomonas subterranea
Geotalea uraniireducens	GCF_000016745.1	351604	Bacteria	Pseudomonadota	Deltaproteobacteria	Desulfuromonadales	Geobacteraceae	Geotalea	Geotalea uraniireducens
Syntrophotalea carbinolica	GCF_000012885.1	19	Bacteria	Pseudomonadota	Deltaproteobacteria	Desulfuromonadales	Syntrophotaleaceae	Syntrophotalea	Syntrophotalea carbinolica
Anaeromyxobacter sp. Fw109-5	GCF_000017505.1	404589	Bacteria	Pseudomonadota	Deltaproteobacteria	Myxococcales	Anaeromyxobacteraceae	Anaeromyxobacter	Anaeromyxobacter sp. Fw109-5
Archangium violaceum	GCF_016887565.1	83451	Bacteria	Pseudomonadota	Deltaproteobacteria	Myxococcales	Archangiaceae	Archangium	Archangium violaceum
Cystobacter fuscus	GCF_002305875.1	43	Bacteria	Pseudomonadota	Deltaproteobacteria	Myxococcales	Archangiaceae	Cystobacter	Cystobacter fuscus
Melittangium boletus	GCF_002305855.1	83453	Bacteria	Pseudomonadota	Deltaproteobacteria	Myxococcales	Archangiaceae	Melittangium	Melittangium boletus
Stigmatella aurantiaca	GCF_000165485.1	41	Bacteria	Pseudomonadota	Deltaproteobacteria	Myxococcales	Archangiaceae	Stigmatella	Stigmatella aurantiaca
Corallococcus coralloides	GCF_000255295.1	184914	Bacteria	Pseudomonadota	Deltaproteobacteria	Myxococcales	Myxococcaceae	Corallococcus	Corallococcus coralloides
Myxococcus stipitatus	GCF_000331735.1	83455	Bacteria	Pseudomonadota	Deltaproteobacteria	Myxococcales	Myxococcaceae	Myxococcus	Myxococcus stipitatus
Vulgatibacter incomptus	GCF_001263175.1	1391653	Bacteria	Pseudomonadota	Deltaproteobacteria	Myxococcales	Vulgatibacteraceae	Vulgatibacter	Vulgatibacter incomptus
Haliangium ochraceum	GCF_000024805.1	80816	Bacteria	Pseudomonadota	Deltaproteobacteria	Myxococcales	Kofleriaceae	Haliangium	Haliangium ochraceum
Labilithrix luteola	GCF_001263205.1	1391654	Bacteria	Pseudomonadota	Deltaproteobacteria	Myxococcales	Labilitrichaceae	Labilithrix	Labilithrix luteola
Chondromyces crocatus	GCF_001189295.1	52	Bacteria	Pseudomonadota	Deltaproteobacteria	Myxococcales	Polyangiaceae	Chondromyces	Chondromyces crocatus
Sorangium cellulosum	GCF_000418325.1	56	Bacteria	Pseudomonadota	Deltaproteobacteria	Myxococcales	Polyangiaceae	Sorangium	Sorangium cellulosum
Sandaracinus amylolyticus	GCF_000737325.1	927083	Bacteria	Pseudomonadota	Deltaproteobacteria	Myxococcales	Sandaracinaceae	Sandaracinus	Sandaracinus amylolyticus
Minicystis rosea	GCF_001931535.1	888845	Bacteria	Pseudomonadota	Deltaproteobacteria	Myxococcales		Minicystis	Minicystis rosea
Desulfobacca acetoxidans	GCF_000195295.1	60893	Bacteria	Pseudomonadota	Deltaproteobacteria	Syntrophales	Syntrophaceae	Desulfobacca	Desulfobacca acetoxidans
Desulfomonile tiedjei	GCF_000266945.1	2358	Bacteria	Pseudomonadota	Deltaproteobacteria	Syntrophales	Syntrophaceae	Desulfomonile	Desulfomonile tiedjei
Syntrophus aciditrophicus	GCF_000013405.1	316277	Bacteria	Pseudomonadota	Deltaproteobacteria	Syntrophales	Syntrophaceae	Syntrophus	Syntrophus aciditrophicus
Desulfoglaeba alkanexedens	GCF_005377625.1	361111	Bacteria	Pseudomonadota	Deltaproteobacteria	Syntrophobacterales	Syntrophobacteraceae	Desulfoglaeba	Desulfoglaeba alkanexedens
Syntrophobacter fumaroxidans	GCF_000014965.1	119484	Bacteria	Pseudomonadota	Deltaproteobacteria	Syntrophobacterales	Syntrophobacteraceae	Syntrophobacter	Syntrophobacter fumaroxidans
Aliarcobacter butzleri	GCF_900187115.1	28197	Bacteria	Pseudomonadota	Epsilonproteobacteria	Campylobacterales	Arcobacteraceae	Aliarcobacter	Aliarcobacter butzleri
Arcobacter acticola	GCF_013177675.1	1849015	Bacteria	Pseudomonadota	Epsilonproteobacteria	Campylobacterales	Arcobacteraceae	Arcobacter	Arcobacter acticola
Arcobacter nitrofigilis	GCF_000092245.1	28199	Bacteria	Pseudomonadota	Epsilonproteobacteria	Campylobacterales	Arcobacteraceae	Arcobacter	Arcobacter nitrofigilis
Halarcobacter ebronensis	GCF_013201825.1	1462615	Bacteria	Pseudomonadota	Epsilonproteobacteria	Campylobacterales	Arcobacteraceae	Halarcobacter	Halarcobacter ebronensis
Malaciobacter marinus	GCF_003544855.1	505249	Bacteria	Pseudomonadota	Epsilonproteobacteria	Campylobacterales	Arcobacteraceae	Malaciobacter	Malaciobacter marinus
Poseidonibacter lekithochrous	GCF_013283835.1	1904463	Bacteria	Pseudomonadota	Epsilonproteobacteria	Campylobacterales	Arcobacteraceae	Poseidonibacter	Poseidonibacter lekithochrous
Campylobacter rectus	GCF_020736205.1	203	Bacteria	Pseudomonadota	Epsilonproteobacteria	Campylobacterales	Campylobacteraceae	Campylobacter	Campylobacter rectus
Helicobacter cinaedi	GCF_000349975.1	213	Bacteria	Pseudomonadota	Epsilonproteobacteria	Campylobacterales	Helicobacteraceae	Helicobacter	Helicobacter cinaedi
Wolinella succinogenes	GCF_900637325.1	844	Bacteria	Pseudomonadota	Epsilonproteobacteria	Campylobacterales	Helicobacteraceae	Wolinella	Wolinella succinogenes
Hydrogenimonas urashimensis	GCF_016593255.1	2740515	Bacteria	Pseudomonadota	Epsilonproteobacteria	Campylobacterales	Hydrogenimonaceae	Hydrogenimonas	Hydrogenimonas urashimensis
Sulfurospirillum multivorans	GCF_008083195.1	66821	Bacteria	Pseudomonadota	Epsilonproteobacteria	Campylobacterales	Sulfurospirillaceae	Sulfurospirillum	Sulfurospirillum multivorans
Nitratifractor salsuginis	GCF_000186245.1	269261	Bacteria	Pseudomonadota	Epsilonproteobacteria	Campylobacterales	Sulfurovaceae	Nitratifractor	Nitratifractor salsuginis
Sulfurovum sp. NBC37-1	GCF_000010345.1	387093	Bacteria	Pseudomonadota	Epsilonproteobacteria	Campylobacterales	Sulfurovaceae	Sulfurovum	Sulfurovum sp. NBC37-1
Sulfuricurvum kujiense	GCF_000183725.1	148813	Bacteria	Pseudomonadota	Epsilonproteobacteria	Campylobacterales	Thiovulaceae	Sulfuricurvum	Sulfuricurvum kujiense
Sulfurimonas baltica	GCF_015265455.1	2740404	Bacteria	Pseudomonadota	Epsilonproteobacteria	Campylobacterales	Thiovulaceae	Sulfurimonas	Sulfurimonas baltica
Caminibacter pacificus	GCF_005083985.2	1424653	Bacteria	Pseudomonadota	Epsilonproteobacteria	Nautiliales	Nautiliaceae	Caminibacter	Caminibacter pacificus
Nautilia sp. PV-1	GCF_004006315.1	2579250	Bacteria	Pseudomonadota	Epsilonproteobacteria	Nautiliales	Nautiliaceae	Nautilia	Nautilia sp. PV-1
Nitratiruptor sp. YY08-26	GCF_016593215.1	2724900	Bacteria	Pseudomonadota	Epsilonproteobacteria	Nautiliales	Nitratiruptoraceae	Nitratiruptor	Nitratiruptor sp. YY08-26
Nitrosophilus labii	GCF_014466985.1	2706014	Bacteria	Pseudomonadota	Epsilonproteobacteria	Nautiliales	Nitratiruptoraceae	Nitrosophilus	Nitrosophilus labii
Brachyspira murdochii	GCF_000092845.1	84378	Bacteria	Spirochaetota	Spirochaetia	Brachyspirales	Brachyspiraceae	Brachyspira	Brachyspira murdochii
Leptospira interrogans	GCF_014858915.1	173	Bacteria	Spirochaetota	Spirochaetia	Leptospirales	Leptospiraceae	Leptospira	Leptospira interrogans
Turneriella parva	GCF_000266885.1	29510	Bacteria	Spirochaetota	Spirochaetia	Leptospirales	Leptospiraceae	Turneriella	Turneriella parva
Borrelia turcica	GCF_003606285.1	229155	Bacteria	Spirochaetota	Spirochaetia	Spirochaetales	Borreliaceae	Borrelia	Borrelia turcica
Borreliella burgdorferi	GCF_000166655.1	139	Bacteria	Spirochaetota	Spirochaetia	Spirochaetales	Borreliaceae	Borreliella	Borreliella burgdorferi
Breznakiella homolactica	GCF_016616095.2	2798577	Bacteria	Spirochaetota	Spirochaetia	Spirochaetales	Breznakiellaceae	Breznakiella	Breznakiella homolactica
Sphaerochaeta pleomorpha	GCF_000236685.1	1131707	Bacteria	Spirochaetota	Spirochaetia	Spirochaetales	Sphaerochaetaceae	Sphaerochaeta	Sphaerochaeta pleomorpha
Oceanispirochaeta crateris	GCF_008329965.1	2518645	Bacteria	Spirochaetota	Spirochaetia	Spirochaetales	Spirochaetaceae	Oceanispirochaeta	Oceanispirochaeta crateris
Salinispira pacifica	GCF_000507245.1	1307761	Bacteria	Spirochaetota	Spirochaetia	Spirochaetales	Spirochaetaceae	Salinispira	Salinispira pacifica
Sediminispirochaeta smaragdinae	GCF_000143985.1	55206	Bacteria	Spirochaetota	Spirochaetia	Spirochaetales	Spirochaetaceae	Sediminispirochaeta	Sediminispirochaeta smaragdinae
Spirochaeta africana	GCF_000242595.2	46355	Bacteria	Spirochaetota	Spirochaetia	Spirochaetales	Spirochaetaceae	Spirochaeta	Spirochaeta africana
Thiospirochaeta perfilievii	GCF_008329945.1	252967	Bacteria	Spirochaetota	Spirochaetia	Spirochaetales	Spirochaetaceae	Thiospirochaeta	Thiospirochaeta perfilievii
Treponema primitia	GCF_000214375.1	88058	Bacteria	Spirochaetota	Spirochaetia	Spirochaetales	Treponemataceae	Treponema	Treponema primitia
Acetomicrobium mobile	GCF_000266925.1	97477	Bacteria	Synergistota	Synergistia	Synergistales	Acetomicrobiaceae	Acetomicrobium	Acetomicrobium mobile
Aminobacterium colombiense	GCF_000025885.1	81468	Bacteria	Synergistota	Synergistia	Synergistales	Aminobacteriaceae	Aminobacterium	Aminobacterium colombiense
Cloacibacillus porcorum	GCF_001701045.1	1197717	Bacteria	Synergistota	Synergistia	Synergistales	Synergistaceae	Cloacibacillus	Cloacibacillus porcorum
Thermanaerovibrio acidaminovorans	GCF_000024905.1	81462	Bacteria	Synergistota	Synergistia	Synergistales	Synergistaceae	Thermanaerovibrio	Thermanaerovibrio acidaminovorans
Thermovirga lienii	GCF_000233775.1	336261	Bacteria	Synergistota	Synergistia	Synergistales	Thermovirgaceae	Thermovirga	Thermovirga lienii
Acidimicrobium ferrooxidans	GCF_000023265.1	53635	Bacteria	Actinomycetota	Acidimicrobiia	Acidimicrobiales	Acidimicrobiaceae	Acidimicrobium	Acidimicrobium ferrooxidans
Actinomarinicola tropica	GCF_009650215.1	2789776	Bacteria	Actinomycetota	Acidimicrobiia	Acidimicrobiales	Iamiaceae	Actinomarinicola	Actinomarinicola tropica
Aquihabitans sp. G128	GCF_019048865.1	2849779	Bacteria	Actinomycetota	Acidimicrobiia	Acidimicrobiales	Iamiaceae	Aquihabitans	Aquihabitans sp. G128
Iamia sp. SCSIO 61187	GCF_019443745.1	2722752	Bacteria	Actinomycetota	Acidimicrobiia	Acidimicrobiales	Iamiaceae	Iamia	Iamia sp. SCSIO 61187
Ilumatobacter coccineus	GCF_000348785.1	467094	Bacteria	Actinomycetota	Acidimicrobiia	Acidimicrobiales	Ilumatobacteraceae	Ilumatobacter	Ilumatobacter coccineus
Acidothermus cellulolyticus	GCF_000015025.1	28049	Bacteria	Actinomycetota	Actinomycetes	Acidothermales	Acidothermaceae	Acidothermus	Acidothermus cellulolyticus
Actinobaculum sp. 313	GCF_003073475.1	2495645	Bacteria	Actinomycetota	Actinomycetes	Actinomycetales	Actinomycetaceae	Actinobaculum	Actinobaculum sp. 313
Actinomyces qiguomingii	GCF_004102025.1	2057800	Bacteria	Actinomycetota	Actinomycetes	Actinomycetales	Actinomycetaceae	Actinomyces	Actinomyces qiguomingii
Actinotignum schaalii	GCF_000724605.1	59505	Bacteria	Actinomycetota	Actinomycetes	Actinomycetales	Actinomycetaceae	Actinotignum	Actinotignum schaalii
Boudabousia tangfeifanii	GCF_001856685.1	1912795	Bacteria	Actinomycetota	Actinomycetes	Actinomycetales	Actinomycetaceae	Boudabousia	Boudabousia tangfeifanii
Changpingibacter yushuensis	GCF_014041995.1	2758440	Bacteria	Actinomycetota	Actinomycetes	Actinomycetales	Actinomycetaceae	Changpingibacter	Changpingibacter yushuensis
Fannyhessea vaginae	GCF_016026575.1	82135	Bacteria	Actinomycetota	Actinomycetes	Actinomycetales	Actinomycetaceae	Fannyhessea	Fannyhessea vaginae
Flaviflexus ciconiae	GCF_003971195.1	2496867	Bacteria	Actinomycetota	Actinomycetes	Actinomycetales	Actinomycetaceae	Flaviflexus	Flaviflexus ciconiae
Mobiluncus curtisii	GCF_016726965.1	2051	Bacteria	Actinomycetota	Actinomycetes	Actinomycetales	Actinomycetaceae	Mobiluncus	Mobiluncus curtisii
Nanchangia anserum	GCF_015240065.1	2692125	Bacteria	Actinomycetota	Actinomycetes	Actinomycetales	Actinomycetaceae	Nanchangia	Nanchangia anserum
Schaalia sp. 19OD2882	GCF_018986735.1	2794089	Bacteria	Actinomycetota	Actinomycetes	Actinomycetales	Actinomycetaceae	Schaalia	Schaalia sp. 19OD2882
Trueperella pyogenes	GCF_003971545.1	1661	Bacteria	Actinomycetota	Actinomycetes	Actinomycetales	Actinomycetaceae	Trueperella	Trueperella pyogenes
Actinopolyspora erythraea	GCF_002263515.1	414996	Bacteria	Actinomycetota	Actinomycetes	Actinopolysporales	Actinopolysporaceae	Actinopolyspora	Actinopolyspora erythraea
Bifidobacterium scardovii	GCF_001042635.1	158787	Bacteria	Actinomycetota	Actinomycetes	Bifidobacteriales	Bifidobacteriaceae	Bifidobacterium	Bifidobacterium scardovii
Gardnerella vaginalis	GCF_001953155.1	2702	Bacteria	Actinomycetota	Actinomycetes	Bifidobacteriales	Bifidobacteriaceae	Gardnerella	Gardnerella vaginalis
Parascardovia denticolens	GCF_001042675.1	78258	Bacteria	Actinomycetota	Actinomycetes	Bifidobacteriales	Bifidobacteriaceae	Parascardovia	Parascardovia denticolens
Scardovia inopinata	GCF_001042695.1	78259	Bacteria	Actinomycetota	Actinomycetes	Bifidobacteriales	Bifidobacteriaceae	Scardovia	Scardovia inopinata
Nanopelagicus hibericus	GCF_002288005.1	1884915	Bacteria	Actinomycetota	Actinomycetes	Nanopelagicales	Nanopelagicaceae	Nanopelagicus	Nanopelagicus hibericus
Planktophila lacus	GCF_002287925.1	1884913	Bacteria	Actinomycetota	Actinomycetes	Nanopelagicales	Nanopelagicaceae	Planktophila	Planktophila lacus
Catenulispora acidiphila	GCF_000024025.1	304895	Bacteria	Actinomycetota	Actinomycetes	Catenulisporales	Catenulisporaceae	Catenulispora	Catenulispora acidiphila
Frankia inefficax	GCF_000166135.1	298654	Bacteria	Actinomycetota	Actinomycetes	Frankiales	Frankiaceae	Frankia	Frankia inefficax
Blastococcus saxobsidens	GCF_000284015.1	138336	Bacteria	Actinomycetota	Actinomycetes	Geodermatophilales	Geodermatophilaceae	Blastococcus	Blastococcus saxobsidens
Geodermatophilus obscurus	GCF_000025345.1	1861	Bacteria	Actinomycetota	Actinomycetes	Geodermatophilales	Geodermatophilaceae	Geodermatophilus	Geodermatophilus obscurus
Modestobacter marinus	GCF_000306785.1	477641	Bacteria	Actinomycetota	Actinomycetes	Geodermatophilales	Geodermatophilaceae	Modestobacter	Modestobacter marinus
Natronoglycomyces albus	GCF_016925535.1	2811108	Bacteria	Actinomycetota	Actinomycetes	Glycomycetales	Glycomycetaceae	Natronoglycomyces	Natronoglycomyces albus
Stackebrandtia nassauensis	GCF_000024545.1	283811	Bacteria	Actinomycetota	Actinomycetes	Glycomycetales	Glycomycetaceae	Stackebrandtia	Stackebrandtia nassauensis
Kineococcus radiotolerans	GCF_000017305.1	131568	Bacteria	Actinomycetota	Actinomycetes	Kineosporiales	Kineosporiaceae	Kineococcus	Kineococcus radiotolerans
Kitasatospora sp. MMS16-BH015	GCF_002943525.1	2018025	Bacteria	Actinomycetota	Actinomycetes	Kitasatosporales	Streptomycetaceae	Kitasatospora	Kitasatospora sp. MMS16-BH015
Streptacidiphilus sp. P02-A3a	GCF_014084105.1	2704468	Bacteria	Actinomycetota	Actinomycetes	Kitasatosporales	Streptomycetaceae	Streptacidiphilus	Streptacidiphilus sp. P02-A3a
Streptomyces sp. RLB3-17	GCF_007113425.2	2594455	Bacteria	Actinomycetota	Actinomycetes	Kitasatosporales	Streptomycetaceae	Streptomyces	Streptomyces sp. RLB3-17
Beutenbergia cavernae	GCF_000023105.1	84757	Bacteria	Actinomycetota	Actinomycetes	Micrococcales	Beutenbergiaceae	Beutenbergia	Beutenbergia cavernae
Miniimonas sp. S16	GCF_003074035.1	2171623	Bacteria	Actinomycetota	Actinomycetes	Micrococcales	Beutenbergiaceae	Miniimonas	Miniimonas sp. S16
Georgenia yuyongxinii	GCF_006352065.1	2589797	Bacteria	Actinomycetota	Actinomycetes	Micrococcales	Bogoriellaceae	Georgenia	Georgenia yuyongxinii
Brevibacterium sp. PAMC21349	GCA_019443385.1	2861286	Bacteria	Actinomycetota	Actinomycetes	Micrococcales	Brevibacteriaceae	Brevibacterium	Brevibacterium sp. PAMC21349
Actinotalea sp. JY-7876	GCF_014042015.1	2758442	Bacteria	Actinomycetota	Actinomycetes	Micrococcales	Cellulomonadaceae	Actinotalea	Actinotalea sp. JY-7876
Cellulomonas sp. H30R-01	GCF_010119915.1	2704467	Bacteria	Actinomycetota	Actinomycetes	Micrococcales	Cellulomonadaceae	Cellulomonas	Cellulomonas sp. H30R-01
Oerskovia sp. KBS0722	GCF_005937995.2	1179673	Bacteria	Actinomycetota	Actinomycetes	Micrococcales	Cellulomonadaceae	Oerskovia	Oerskovia sp. KBS0722
Pseudactinotalea sp. HY158	GCF_009660225.1	2654547	Bacteria	Actinomycetota	Actinomycetes	Micrococcales	Cellulomonadaceae	Pseudactinotalea	Pseudactinotalea sp. HY158
Brachybacterium sp. P6-10-X1	GCF_001969445.1	1903186	Bacteria	Actinomycetota	Actinomycetes	Micrococcales	Dermabacteraceae	Brachybacterium	Brachybacterium sp. P6-10-X1
Dermabacter jinjuensis	GCF_002443115.1	1667168	Bacteria	Actinomycetota	Actinomycetes	Micrococcales	Dermabacteraceae	Dermabacter	Dermabacter jinjuensis
Devriesea agamarum	GCF_900070355.1	472569	Bacteria	Actinomycetota	Actinomycetes	Micrococcales	Dermabacteraceae	Devriesea	Devriesea agamarum
Dermacoccus sp. PAMC28757	GCF_014302635.1	2762331	Bacteria	Actinomycetota	Actinomycetes	Micrococcales	Dermacoccaceae	Dermacoccus	Dermacoccus sp. PAMC28757
Luteipulveratus mongoliensis	GCF_001190945.1	571913	Bacteria	Actinomycetota	Actinomycetes	Micrococcales	Dermacoccaceae	Luteipulveratus	Luteipulveratus mongoliensis
Yimella sp. cx-51	GCF_017654605.1	2770551	Bacteria	Actinomycetota	Actinomycetes	Micrococcales	Dermacoccaceae	Yimella	Yimella sp. cx-51
Austwickia chelonae	GCF_003391095.1	100225	Bacteria	Actinomycetota	Actinomycetes	Micrococcales	Dermatophilaceae	Austwickia	Austwickia chelonae
Dermatophilus congolensis	GCF_900187045.1	1863	Bacteria	Actinomycetota	Actinomycetes	Micrococcales	Dermatophilaceae	Dermatophilus	Dermatophilus congolensis
Gephyromycinifex aptenodytis	GCF_012277275.1	2716227	Bacteria	Actinomycetota	Actinomycetes	Micrococcales	Dermatophilaceae	Gephyromycinifex	Gephyromycinifex aptenodytis
Arsenicicoccus sp. oral taxon 190	GCF_001189535.1	1658671	Bacteria	Actinomycetota	Actinomycetes	Micrococcales	Intrasporangiaceae	Arsenicicoccus	Arsenicicoccus sp. oral taxon 190
Intrasporangium calvum	GCF_000184685.1	53358	Bacteria	Actinomycetota	Actinomycetes	Micrococcales	Intrasporangiaceae	Intrasporangium	Intrasporangium calvum
Janibacter indicus	GCF_014883915.1	857417	Bacteria	Actinomycetota	Actinomycetes	Micrococcales	Intrasporangiaceae	Janibacter	Janibacter indicus
Phycicoccus sp. HDW14	GCF_011383005.1	2714941	Bacteria	Actinomycetota	Actinomycetes	Micrococcales	Intrasporangiaceae	Phycicoccus	Phycicoccus sp. HDW14
Tetrasphaera sp. HKS02	GCF_009707485.1	1813880	Bacteria	Actinomycetota	Actinomycetes	Micrococcales	Intrasporangiaceae	Tetrasphaera	Tetrasphaera sp. HKS02
Jonesia denitrificans	GCF_002209145.2	43674	Bacteria	Actinomycetota	Actinomycetes	Micrococcales	Jonesiaceae	Jonesia	Jonesia denitrificans
Kytococcus sedentarius	GCF_016127495.1	1276	Bacteria	Actinomycetota	Actinomycetes	Micrococcales	Kytococcaceae	Kytococcus	Kytococcus sedentarius
Agreia sp. COWG	GCF_904528075.1	2773266	Bacteria	Actinomycetota	Actinomycetes	Micrococcales	Microbacteriaceae	Agreia	Agreia sp. COWG
Agrococcus sp. SGAir0287	GCF_005484985.1	2070347	Bacteria	Actinomycetota	Actinomycetes	Micrococcales	Microbacteriaceae	Agrococcus	Agrococcus sp. SGAir0287
Agromyces aureus	GCF_001660485.1	453304	Bacteria	Actinomycetota	Actinomycetes	Micrococcales	Microbacteriaceae	Agromyces	Agromyces aureus
Aurantimicrobium photophilum	GCF_003194085.1	1987356	Bacteria	Actinomycetota	Actinomycetes	Micrococcales	Microbacteriaceae	Aurantimicrobium	Aurantimicrobium photophilum
Chryseoglobus indicus	GCF_013414345.1	2750620	Bacteria	Actinomycetota	Actinomycetes	Micrococcales	Microbacteriaceae	Chryseoglobus	Chryseoglobus indicus
Clavibacter michiganensis	GCF_011995885.1	28447	Bacteria	Actinomycetota	Actinomycetes	Micrococcales	Microbacteriaceae	Clavibacter	Clavibacter michiganensis
Cnuibacter physcomitrellae	GCF_002096055.1	1619308	Bacteria	Actinomycetota	Actinomycetes	Micrococcales	Microbacteriaceae	Cnuibacter	Cnuibacter physcomitrellae
Cryobacterium soli	GCF_003611035.1	2220095	Bacteria	Actinomycetota	Actinomycetes	Micrococcales	Microbacteriaceae	Cryobacterium	Cryobacterium soli
Curtobacterium sp. TC1	GCF_019844075.1	2862880	Bacteria	Actinomycetota	Actinomycetes	Micrococcales	Microbacteriaceae	Curtobacterium	Curtobacterium sp. TC1
Diaminobutyricimonas sp. LJ205	GCF_009755725.1	2683590	Bacteria	Actinomycetota	Actinomycetes	Micrococcales	Microbacteriaceae	Diaminobutyricimonas	Diaminobutyricimonas sp. LJ205
Frigoribacterium sp. NBH87	GCF_014217665.1	2596916	Bacteria	Actinomycetota	Actinomycetes	Micrococcales	Microbacteriaceae	Frigoribacterium	Frigoribacterium sp. NBH87
Frondihabitans sp. PAMC 28766	GCF_001577365.1	1795630	Bacteria	Actinomycetota	Actinomycetes	Micrococcales	Microbacteriaceae	Frondihabitans	Frondihabitans sp. PAMC 28766
Glaciihabitans sp. INWT7	GCF_014217685.1	2596912	Bacteria	Actinomycetota	Actinomycetes	Micrococcales	Microbacteriaceae	Glaciihabitans	Glaciihabitans sp. INWT7
Gryllotalpicola protaetiae	GCF_003627055.1	2419771	Bacteria	Actinomycetota	Actinomycetes	Micrococcales	Microbacteriaceae	Gryllotalpicola	Gryllotalpicola protaetiae
Herbiconiux sp. SALV-R1	GCF_013113715.1	2735133	Bacteria	Actinomycetota	Actinomycetes	Micrococcales	Microbacteriaceae	Herbiconiux	Herbiconiux sp. SALV-R1
Humibacter ginsenosidimutans	GCF_007859675.1	2599293	Bacteria	Actinomycetota	Actinomycetes	Micrococcales	Microbacteriaceae	Humibacter	Humibacter ginsenosidimutans
Leifsonia shinshuensis	GCF_014217625.1	150026	Bacteria	Actinomycetota	Actinomycetes	Micrococcales	Microbacteriaceae	Leifsonia	Leifsonia shinshuensis
Leucobacter viscericola	GCF_011299575.1	2714935	Bacteria	Actinomycetota	Actinomycetes	Micrococcales	Microbacteriaceae	Leucobacter	Leucobacter viscericola
Aquiluna borgnonia	GCF_013283855.1	2499157	Bacteria	Actinomycetota	Actinomycetes	Micrococcales	Microbacteriaceae	Aquiluna	Aquiluna borgnonia
Rhodoluna lacicola	GCF_000699505.1	529884	Bacteria	Actinomycetota	Actinomycetes	Micrococcales	Microbacteriaceae	Rhodoluna	Rhodoluna lacicola
Marisediminicola antarctica	GCF_009930795.1	674079	Bacteria	Actinomycetota	Actinomycetes	Micrococcales	Microbacteriaceae	Marisediminicola	Marisediminicola antarctica
Microbacterium sp. No. 7	GCF_001314225.1	1714373	Bacteria	Actinomycetota	Actinomycetes	Micrococcales	Microbacteriaceae	Microbacterium	Microbacterium sp. No. 7
Microcella alkaliphila	GCF_002355395.1	279828	Bacteria	Actinomycetota	Actinomycetes	Micrococcales	Microbacteriaceae	Microcella	Microcella alkaliphila
Microterricola viridarii	GCF_001542775.1	412690	Bacteria	Actinomycetota	Actinomycetes	Micrococcales	Microbacteriaceae	Microterricola	Microterricola viridarii
Mycetocola sp. JXN-3	GCF_014522285.1	2116510	Bacteria	Actinomycetota	Actinomycetes	Micrococcales	Microbacteriaceae	Mycetocola	Mycetocola sp. JXN-3
Plantibacter sp. M259	GCF_006065115.1	2583822	Bacteria	Actinomycetota	Actinomycetes	Micrococcales	Microbacteriaceae	Plantibacter	Plantibacter sp. M259
Pontimonas salivibrio	GCF_002950575.1	1159327	Bacteria	Actinomycetota	Actinomycetes	Micrococcales	Microbacteriaceae	Pontimonas	Pontimonas salivibrio
Protaetiibacter intestinalis	GCF_003627075.1	2419774	Bacteria	Actinomycetota	Actinomycetes	Micrococcales	Microbacteriaceae	Protaetiibacter	Protaetiibacter intestinalis
Pseudoclavibacter triregionum	GCA_910822395.1	2820673	Bacteria	Actinomycetota	Actinomycetes	Micrococcales	Microbacteriaceae	Pseudoclavibacter	Pseudoclavibacter triregionum
Rathayibacter festucae	GCF_004011135.1	110937	Bacteria	Actinomycetota	Actinomycetes	Micrococcales	Microbacteriaceae	Rathayibacter	Rathayibacter festucae
Salinibacterium sp. ZJ450	GCF_011751885.2	2708338	Bacteria	Actinomycetota	Actinomycetes	Micrococcales	Microbacteriaceae	Salinibacterium	Salinibacterium sp. ZJ450
Subtercola sp. PAMC28395	GCF_018889995.1	2846775	Bacteria	Actinomycetota	Actinomycetes	Micrococcales	Microbacteriaceae	Subtercola	Subtercola sp. PAMC28395
Arthrobacter citreus	GCF_013200995.1	1670	Bacteria	Actinomycetota	Actinomycetes	Micrococcales	Micrococcaceae	Arthrobacter	Arthrobacter citreus
Auritidibacter sp. NML130574	GCF_003185725.2	2170745	Bacteria	Actinomycetota	Actinomycetes	Micrococcales	Micrococcaceae	Auritidibacter	Auritidibacter sp. NML130574
Citricoccus sp. SGAir0253	GCF_005877055.1	2567881	Bacteria	Actinomycetota	Actinomycetes	Micrococcales	Micrococcaceae	Citricoccus	Citricoccus sp. SGAir0253
Glutamicibacter halophytocola	GCF_001302565.1	1933880	Bacteria	Actinomycetota	Actinomycetes	Micrococcales	Micrococcaceae	Glutamicibacter	Glutamicibacter halophytocola
Kocuria rosea	GCF_006094695.1	1275	Bacteria	Actinomycetota	Actinomycetes	Micrococcales	Micrococcaceae	Kocuria	Kocuria rosea
Micrococcus luteus	GCF_005280335.1	1270	Bacteria	Actinomycetota	Actinomycetes	Micrococcales	Micrococcaceae	Micrococcus	Micrococcus luteus
Neomicrococcus aestuarii	GCF_001887245.1	556325	Bacteria	Actinomycetota	Actinomycetes	Micrococcales	Micrococcaceae	Neomicrococcus	Neomicrococcus aestuarii
Nesterenkonia sp. NBAIMH1	GCF_007922635.1	2600320	Bacteria	Actinomycetota	Actinomycetes	Micrococcales	Micrococcaceae	Nesterenkonia	Nesterenkonia sp. NBAIMH1
Paenarthrobacter aurescens	GCF_000014925.1	43663	Bacteria	Actinomycetota	Actinomycetes	Micrococcales	Micrococcaceae	Paenarthrobacter	Paenarthrobacter aurescens
Paeniglutamicibacter sp. Y32M11	GCF_019285735.1	2853258	Bacteria	Actinomycetota	Actinomycetes	Micrococcales	Micrococcaceae	Paeniglutamicibacter	Paeniglutamicibacter sp. Y32M11
Pseudarthrobacter sulfonivorans	GCF_001484605.1	121292	Bacteria	Actinomycetota	Actinomycetes	Micrococcales	Micrococcaceae	Pseudarthrobacter	Pseudarthrobacter sulfonivorans
Psychromicrobium lacuslunae	GCF_000950575.1	1618207	Bacteria	Actinomycetota	Actinomycetes	Micrococcales	Micrococcaceae	Psychromicrobium	Psychromicrobium lacuslunae
Renibacterium salmoninarum	GCF_000018885.1	1646	Bacteria	Actinomycetota	Actinomycetes	Micrococcales	Micrococcaceae	Renibacterium	Renibacterium salmoninarum
Rothia aeria	GCF_900637985.1	172042	Bacteria	Actinomycetota	Actinomycetes	Micrococcales	Micrococcaceae	Rothia	Rothia aeria
Sinomonas atrocyanea	GCF_001577305.1	37927	Bacteria	Actinomycetota	Actinomycetes	Micrococcales	Micrococcaceae	Sinomonas	Sinomonas atrocyanea
Luteimicrobium xylanilyticum	GCF_009429125.1	1133546	Bacteria	Actinomycetota	Actinomycetes	Micrococcales		Luteimicrobium	Luteimicrobium xylanilyticum
Pengzhenrongella sicca	GCF_017569225.1	2819238	Bacteria	Actinomycetota	Actinomycetes	Micrococcales		Pengzhenrongella	Pengzhenrongella sicca
Ornithinimicrobium sp. HY006	GCF_004322775.1	2508882	Bacteria	Actinomycetota	Actinomycetes	Micrococcales	Ornithinimicrobiaceae	Ornithinimicrobium	Ornithinimicrobium sp. HY006
Serinicoccus hydrothermalis	GCF_001685415.1	1758689	Bacteria	Actinomycetota	Actinomycetes	Micrococcales	Ornithinimicrobiaceae	Serinicoccus	Serinicoccus hydrothermalis
Cellulosimicrobium cellulans	GCF_002162335.1	1710	Bacteria	Actinomycetota	Actinomycetes	Micrococcales	Promicromonosporaceae	Cellulosimicrobium	Cellulosimicrobium cellulans
Isoptericola dokdonensis	GCF_001636295.1	372663	Bacteria	Actinomycetota	Actinomycetes	Micrococcales	Promicromonosporaceae	Isoptericola	Isoptericola dokdonensis
Xylanimonas cellulosilytica	GCF_000024965.1	186189	Bacteria	Actinomycetota	Actinomycetes	Micrococcales	Promicromonosporaceae	Xylanimonas	Xylanimonas cellulosilytica
Xylanimonas protaetiae	GCF_004135385.1	2509457	Bacteria	Actinomycetota	Actinomycetes	Micrococcales	Promicromonosporaceae	Xylanimonas	Xylanimonas protaetiae
Occultella kanbiaonis	GCF_009708215.1	2675754	Bacteria	Actinomycetota	Actinomycetes	Micrococcales	Ruaniaceae	Occultella	Occultella kanbiaonis
Sanguibacter keddieii	GCF_000024925.1	60920	Bacteria	Actinomycetota	Actinomycetes	Micrococcales	Sanguibacteraceae	Sanguibacter	Sanguibacter keddieii
Tropheryma whipplei	GCF_000007485.1	2039	Bacteria	Actinomycetota	Actinomycetes	Micrococcales	Tropherymataceae	Tropheryma	Tropheryma whipplei
Actinocatenispora thailandica	GCF_016865425.1	227318	Bacteria	Actinomycetota	Actinomycetes	Micromonosporales	Micromonosporaceae	Actinocatenispora	Actinocatenispora thailandica
Actinoplanes sp. L3-i22	GCF_019704555.1	2836373	Bacteria	Actinomycetota	Actinomycetes	Micromonosporales	Micromonosporaceae	Actinoplanes	Actinoplanes sp. L3-i22
Catellatospora sp. IY07-71	GCF_018326265.1	2728827	Bacteria	Actinomycetota	Actinomycetes	Micromonosporales	Micromonosporaceae	Catellatospora	Catellatospora sp. IY07-71
Dactylosporangium vinaceum	GCF_019904175.1	53362	Bacteria	Actinomycetota	Actinomycetes	Micromonosporales	Micromonosporaceae	Dactylosporangium	Dactylosporangium vinaceum
Micromonospora tulbaghiae	GCF_003612775.1	479978	Bacteria	Actinomycetota	Actinomycetes	Micromonosporales	Micromonosporaceae	Micromonospora	Micromonospora tulbaghiae
Verrucosispora sp. NA02020	GCF_013364215.1	2742132	Bacteria	Actinomycetota	Actinomycetes	Micromonosporales	Micromonosporaceae	Micromonospora	Verrucosispora sp. NA02020
Phytohabitans suffuscus	GCF_011764565.1	624315	Bacteria	Actinomycetota	Actinomycetes	Micromonosporales	Micromonosporaceae	Phytohabitans	Phytohabitans suffuscus
Plantactinospora sp. BB1	GCF_003030385.1	2071627	Bacteria	Actinomycetota	Actinomycetes	Micromonosporales	Micromonosporaceae	Plantactinospora	Plantactinospora sp. BB1
Polymorphospora rubra	GCF_018324255.1	338584	Bacteria	Actinomycetota	Actinomycetes	Micromonosporales	Micromonosporaceae	Polymorphospora	Polymorphospora rubra
Salinispora tropica	GCF_000016425.1	168695	Bacteria	Actinomycetota	Actinomycetes	Micromonosporales	Micromonosporaceae	Salinispora	Salinispora tropica
Corynebacterium glyciniphilum	GCF_000626675.1	1404244	Bacteria	Actinomycetota	Actinomycetes	Mycobacteriales	Corynebacteriaceae	Corynebacterium	Corynebacterium glyciniphilum
Tomitella gaofuii	GCF_014126825.1	2760083	Bacteria	Actinomycetota	Actinomycetes	Mycobacteriales		Tomitella	Tomitella gaofuii
Dietzia psychralcaliphila	GCF_003096095.1	139021	Bacteria	Actinomycetota	Actinomycetes	Mycobacteriales	Dietziaceae	Dietzia	Dietzia psychralcaliphila
Gordonia insulae	GCF_003855095.1	2420509	Bacteria	Actinomycetota	Actinomycetes	Mycobacteriales	Gordoniaceae	Gordonia	Gordonia insulae
Skermania piniformis	GCF_019285775.1	39122	Bacteria	Actinomycetota	Actinomycetes	Mycobacteriales	Gordoniaceae	Skermania	Skermania piniformis
Lawsonella clevelandensis	GCF_001281505.1	1528099	Bacteria	Actinomycetota	Actinomycetes	Mycobacteriales	Lawsonellaceae	Lawsonella	Lawsonella clevelandensis
Hoyosella subflava	GCF_000214175.1	639313	Bacteria	Actinomycetota	Actinomycetes	Mycobacteriales	Mycobacteriaceae	Hoyosella	Hoyosella subflava
Mycobacterium dioxanotrophicus	GCF_002157835.1	482462	Bacteria	Actinomycetota	Actinomycetes	Mycobacteriales	Mycobacteriaceae	Mycobacterium	Mycobacterium dioxanotrophicus
Mycobacteroides immunogenum	GCF_001677135.1	83262	Bacteria	Actinomycetota	Actinomycetes	Mycobacteriales	Mycobacteriaceae	Mycobacteroides	Mycobacteroides immunogenum
Mycolicibacter sinensis	GCF_000214155.1	875328	Bacteria	Actinomycetota	Actinomycetes	Mycobacteriales	Mycobacteriaceae	Mycolicibacter	Mycolicibacter sinensis
Mycolicibacterium mageritense	GCF_010727475.1	53462	Bacteria	Actinomycetota	Actinomycetes	Mycobacteriales	Mycobacteriaceae	Mycolicibacterium	Mycolicibacterium mageritense
Nocardia arthritidis	GCF_011801145.1	228602	Bacteria	Actinomycetota	Actinomycetes	Mycobacteriales	Nocardiaceae	Nocardia	Nocardia arthritidis
Rhodococcus koreensis	GCF_017068375.1	99653	Bacteria	Actinomycetota	Actinomycetes	Mycobacteriales	Nocardiaceae	Rhodococcus	Rhodococcus koreensis
Segniliparus rotundus	GCF_000092825.1	286802	Bacteria	Actinomycetota	Actinomycetes	Mycobacteriales	Segniliparaceae	Segniliparus	Segniliparus rotundus
Tsukamurella tyrosinosolvens	GCF_002869785.1	57704	Bacteria	Actinomycetota	Actinomycetes	Mycobacteriales	Tsukamurellaceae	Tsukamurella	Tsukamurella tyrosinosolvens
Nakamurella multipartita	GCF_000024365.1	53461	Bacteria	Actinomycetota	Actinomycetes	Nakamurellales	Nakamurellaceae	Nakamurella	Nakamurella multipartita
Kribbella qitaiheensis	GCF_014217565.1	1544730	Bacteria	Actinomycetota	Actinomycetes	Propionibacteriales	Kribbellaceae	Kribbella	Kribbella qitaiheensis
Aeromicrobium chenweiae	GCF_003065605.1	2079793	Bacteria	Actinomycetota	Actinomycetes	Propionibacteriales	Nocardioidaceae	Aeromicrobium	Aeromicrobium chenweiae
Micropruina glycogenica	GCF_900289045.1	75385	Bacteria	Actinomycetota	Actinomycetes	Propionibacteriales	Nocardioidaceae	Micropruina	Micropruina glycogenica
Mumia sp. ZJ1417	GCF_014127285.1	2708082	Bacteria	Actinomycetota	Actinomycetes	Propionibacteriales	Nocardioidaceae	Mumia	Mumia sp. ZJ1417
Nocardioides humi	GCF_006494775.1	449461	Bacteria	Actinomycetota	Actinomycetes	Propionibacteriales	Nocardioidaceae	Nocardioides	Nocardioides humi
Pimelobacter simplex	GCF_000785495.1	2045	Bacteria	Actinomycetota	Actinomycetes	Propionibacteriales	Nocardioidaceae	Pimelobacter	Pimelobacter simplex
Acidipropionibacterium acidipropionici	GCF_001602115.1	1748	Bacteria	Actinomycetota	Actinomycetes	Propionibacteriales	Propionibacteriaceae	Acidipropionibacterium	Acidipropionibacterium acidipropionici
Arachnia propionica	GCF_000277715.1	1750	Bacteria	Actinomycetota	Actinomycetes	Propionibacteriales	Propionibacteriaceae	Arachnia	Arachnia propionica
Cutibacterium avidum	GCF_016766755.1	33010	Bacteria	Actinomycetota	Actinomycetes	Propionibacteriales	Propionibacteriaceae	Cutibacterium	Cutibacterium avidum
Microlunatus phosphovorus	GCF_000270245.1	29405	Bacteria	Actinomycetota	Actinomycetes	Propionibacteriales	Propionibacteriaceae	Microlunatus	Microlunatus phosphovorus
Propionibacterium australiense	GCF_900637915.1	119981	Bacteria	Actinomycetota	Actinomycetes	Propionibacteriales	Propionibacteriaceae	Propionibacterium	Propionibacterium australiense
Propioniciclava coleopterorum	GCF_011393335.1	2714937	Bacteria	Actinomycetota	Actinomycetes	Propionibacteriales	Propionibacteriaceae	Propioniciclava	Propioniciclava coleopterorum
Raineyella fluvialis	GCF_009646095.1	2662261	Bacteria	Actinomycetota	Actinomycetes	Propionibacteriales	Propionibacteriaceae	Raineyella	Raineyella fluvialis
Tessaracoccus aquimaris	GCF_001997345.1	1332264	Bacteria	Actinomycetota	Actinomycetes	Propionibacteriales	Propionibacteriaceae	Tessaracoccus	Tessaracoccus aquimaris
Vaginimicrobium propionicum	GCF_900155645.1	1871034	Bacteria	Actinomycetota	Actinomycetes	Propionibacteriales	Propionibacteriaceae	Vaginimicrobium	Vaginimicrobium propionicum
Actinoalloteichus sp. GBA129-24	GCF_001941645.1	1612551	Bacteria	Actinomycetota	Actinomycetes	Pseudonocardiales	Pseudonocardiaceae	Actinoalloteichus	Actinoalloteichus sp. GBA129-24
Actinosynnema pretiosum	GCF_003516205.1	42197	Bacteria	Actinomycetota	Actinomycetes	Pseudonocardiales	Pseudonocardiaceae	Actinosynnema	Actinosynnema pretiosum
Alloactinosynnema sp. L-07	GCF_900070365.1	1653480	Bacteria	Actinomycetota	Actinomycetes	Pseudonocardiales	Pseudonocardiaceae	Alloactinosynnema	Alloactinosynnema sp. L-07
Allosaccharopolyspora coralli	GCF_009664835.1	2665642	Bacteria	Actinomycetota	Actinomycetes	Pseudonocardiales	Pseudonocardiaceae	Allosaccharopolyspora	Allosaccharopolyspora coralli
Amycolatopsis sp. YIM 10	GCF_009429145.1	2653857	Bacteria	Actinomycetota	Actinomycetes	Pseudonocardiales	Pseudonocardiaceae	Amycolatopsis	Amycolatopsis sp. YIM 10
Kibdelosporangium phytohabitans	GCF_001302585.1	860235	Bacteria	Actinomycetota	Actinomycetes	Pseudonocardiales	Pseudonocardiaceae	Kibdelosporangium	Kibdelosporangium phytohabitans
Kutzneria sp. CA-103260	GCF_018263855.1	2802641	Bacteria	Actinomycetota	Actinomycetes	Pseudonocardiales	Pseudonocardiaceae	Kutzneria	Kutzneria sp. CA-103260
Lentzea guizhouensis	GCF_001701025.1	1586287	Bacteria	Actinomycetota	Actinomycetes	Pseudonocardiales	Pseudonocardiaceae	Lentzea	Lentzea guizhouensis
Prauserella marina	GCF_002240355.1	530584	Bacteria	Actinomycetota	Actinomycetes	Pseudonocardiales	Pseudonocardiaceae	Prauserella	Prauserella marina
Pseudonocardia sp. DSM 110487	GCF_019468565.1	2865833	Bacteria	Actinomycetota	Actinomycetes	Pseudonocardiales	Pseudonocardiaceae	Pseudonocardia	Pseudonocardia sp. DSM 110487
Saccharomonospora xinjiangensis	GCF_004519465.1	75294	Bacteria	Actinomycetota	Actinomycetes	Pseudonocardiales	Pseudonocardiaceae	Saccharomonospora	Saccharomonospora xinjiangensis
Saccharopolyspora pogona	GCF_014697215.1	333966	Bacteria	Actinomycetota	Actinomycetes	Pseudonocardiales	Pseudonocardiaceae	Saccharopolyspora	Saccharopolyspora pogona
Saccharothrix syringae	GCF_009498035.1	103733	Bacteria	Actinomycetota	Actinomycetes	Pseudonocardiales	Pseudonocardiaceae	Saccharothrix	Saccharothrix syringae
Epidermidibacterium keratini	GCF_009834025.1	1891644	Bacteria	Actinomycetota	Actinomycetes	Sporichthyales	Sporichthyaceae	Epidermidibacterium	Epidermidibacterium keratini
Nocardiopsis sp. MT53	GCF_019598965.1	2865672	Bacteria	Actinomycetota	Actinomycetes	Streptosporangiales	Nocardiopsaceae	Nocardiopsis	Nocardiopsis sp. MT53
Streptomonospora litoralis	GCF_004323735.1	2498135	Bacteria	Actinomycetota	Actinomycetes	Streptosporangiales	Nocardiopsaceae	Streptomonospora	Streptomonospora litoralis
Thermobifida fusca	GCF_015034585.1	2021	Bacteria	Actinomycetota	Actinomycetes	Streptosporangiales	Nocardiopsaceae	Thermobifida	Thermobifida fusca
Nonomuraea sp. ATCC 55076	GCF_002057455.1	1909395	Bacteria	Actinomycetota	Actinomycetes	Streptosporangiales	Streptosporangiaceae	Nonomuraea	Nonomuraea sp. ATCC 55076
Streptosporangium roseum	GCF_000024865.1	2001	Bacteria	Actinomycetota	Actinomycetes	Streptosporangiales	Streptosporangiaceae	Streptosporangium	Streptosporangium roseum
Thermobispora bispora	GCF_017161365.1	2006	Bacteria	Actinomycetota	Actinomycetes	Streptosporangiales	Streptosporangiaceae	Thermobispora	Thermobispora bispora
Actinomadura sp. NAK00032	GCF_013364275.1	2742128	Bacteria	Actinomycetota	Actinomycetes	Streptosporangiales	Thermomonosporaceae	Actinomadura	Actinomadura sp. NAK00032
Thermomonospora amylolytica	GCF_003589885.1	1411117	Bacteria	Actinomycetota	Actinomycetes	Streptosporangiales	Thermomonosporaceae	Thermomonospora	Thermomonospora amylolytica
Atopobium sp. oral taxon 416	GCF_018128285.1	712157	Bacteria	Actinomycetota	Coriobacteriia	Coriobacteriales	Atopobiaceae	Atopobium	Atopobium sp. oral taxon 416
Lancefieldella parvula	GCF_000024225.1	1382	Bacteria	Actinomycetota	Coriobacteriia	Coriobacteriales	Atopobiaceae	Lancefieldella	Lancefieldella parvula
Olsenella sp. oral taxon 807	GCF_001189515.2	712411	Bacteria	Actinomycetota	Coriobacteriia	Coriobacteriales	Atopobiaceae	Olsenella	Olsenella sp. oral taxon 807
Parolsenella catena	GCF_003966955.1	2003188	Bacteria	Actinomycetota	Coriobacteriia	Coriobacteriales	Atopobiaceae	Parolsenella	Parolsenella catena
Thermophilibacter immobilis	GCF_015277515.1	2779519	Bacteria	Actinomycetota	Coriobacteriia	Coriobacteriales	Atopobiaceae	Thermophilibacter	Thermophilibacter immobilis
Collinsella aerofaciens	GCF_010509075.1	74426	Bacteria	Actinomycetota	Coriobacteriia	Coriobacteriales	Coriobacteriaceae	Collinsella	Collinsella aerofaciens
Coriobacterium glomerans	GCF_000195315.1	33871	Bacteria	Actinomycetota	Coriobacteriia	Coriobacteriales	Coriobacteriaceae	Coriobacterium	Coriobacterium glomerans
Adlercreutzia equolifaciens	GCF_016865385.1	446660	Bacteria	Actinomycetota	Coriobacteriia	Eggerthellales	Eggerthellaceae	Adlercreutzia	Adlercreutzia equolifaciens
Berryella intestinalis	GCF_000814825.1	1531429	Bacteria	Actinomycetota	Coriobacteriia	Eggerthellales	Eggerthellaceae	Berryella	Berryella intestinalis
Cryptobacterium curtum	GCF_000023845.1	84163	Bacteria	Actinomycetota	Coriobacteriia	Eggerthellales	Eggerthellaceae	Cryptobacterium	Cryptobacterium curtum
Denitrobacterium detoxificans	GCF_001643775.1	79604	Bacteria	Actinomycetota	Coriobacteriia	Eggerthellales	Eggerthellaceae	Denitrobacterium	Denitrobacterium detoxificans
Eggerthella guodeyinii	GCF_009834925.2	2690837	Bacteria	Actinomycetota	Coriobacteriia	Eggerthellales	Eggerthellaceae	Eggerthella	Eggerthella guodeyinii
Gordonibacter urolithinfaciens	GCF_900199375.1	1335613	Bacteria	Actinomycetota	Coriobacteriia	Eggerthellales	Eggerthellaceae	Gordonibacter	Gordonibacter urolithinfaciens
Phoenicibacter congonensis	GCF_900169485.1	1944646	Bacteria	Actinomycetota	Coriobacteriia	Eggerthellales	Eggerthellaceae	Phoenicibacter	Phoenicibacter congonensis
Slackia heliotrinireducens	GCF_900637575.1	84110	Bacteria	Actinomycetota	Coriobacteriia	Eggerthellales	Eggerthellaceae	Slackia	Slackia heliotrinireducens
Egibacter rhizosphaerae	GCF_004322855.1	1670831	Bacteria	Actinomycetota	Nitriliruptoria	Egibacterales	Egibacteraceae	Egibacter	Egibacter rhizosphaerae
Egicoccus halophilus	GCF_004300825.1	1670830	Bacteria	Actinomycetota	Nitriliruptoria	Egicoccales	Egicoccaceae	Egicoccus	Egicoccus halophilus
Euzebya pacifica	GCF_003344865.1	1608957	Bacteria	Actinomycetota	Nitriliruptoria	Euzebyales	Euzebyaceae	Euzebya	Euzebya pacifica
Baekduia soli	GCF_007970665.1	496014	Bacteria	Actinomycetota	Rubrobacteria	Rubrobacterales	Baekduiaceae	Baekduia	Baekduia soli
Rubrobacter tropicus	GCF_011492945.1	2653851	Bacteria	Actinomycetota	Rubrobacteria	Rubrobacterales	Rubrobacteraceae	Rubrobacter	Rubrobacter tropicus
Miltoncostaea oceani	GCF_018141545.1	2843216	Bacteria	Actinomycetota	Thermoleophilia	Miltoncostaeales	Miltoncostaeaceae	Miltoncostaea	Miltoncostaea oceani
Conexibacter woesei	GCF_000025265.1	191495	Bacteria	Actinomycetota	Thermoleophilia	Solirubrobacterales	Conexibacteraceae	Conexibacter	Conexibacter woesei
Fimbriimonas ginsengisoli	GCF_000724625.1	1005039	Bacteria	Armatimonadetes	Fimbriimonadia	Fimbriimonadales	Fimbriimonadaceae	Fimbriimonas	Fimbriimonas ginsengisoli
Alicyclobacillus ferrooxydans	GCF_017298655.1	471514	Bacteria	Bacillota	Bacilli	Bacillales	Alicyclobacillaceae	Alicyclobacillus	Alicyclobacillus ferrooxydans
Effusibacillus dendaii	GCF_015097055.1	2743772	Bacteria	Bacillota	Bacilli	Bacillales	Alicyclobacillaceae	Effusibacillus	Effusibacillus dendaii
Kyrpidia tusciae	GCF_000092905.1	33943	Bacteria	Bacillota	Bacilli	Bacillales	Alicyclobacillaceae	Kyrpidia	Kyrpidia tusciae
Tumebacillus avium	GCF_002162355.1	1903704	Bacteria	Bacillota	Bacilli	Bacillales	Alicyclobacillaceae	Tumebacillus	Tumebacillus avium
Aeribacillus pallidus	GCA_011404955.1	33936	Bacteria	Bacillota	Bacilli	Bacillales	Bacillaceae	Aeribacillus	Aeribacillus pallidus
Alkalihalobacillus krulwichiae	GCF_002109385.1	199441	Bacteria	Bacillota	Bacilli	Bacillales	Bacillaceae	Alkalihalobacillus	Alkalihalobacillus krulwichiae
Amphibacillus xylanus	GCF_000307165.1	1449	Bacteria	Bacillota	Bacilli	Bacillales	Bacillaceae	Amphibacillus	Amphibacillus xylanus
Anaerobacillus isosaccharinicus	GCF_001866075.3	1532552	Bacteria	Bacillota	Bacilli	Bacillales	Bacillaceae	Anaerobacillus	Anaerobacillus isosaccharinicus
Anoxybacillus caldiproteolyticus	GCF_015326725.1	247480	Bacteria	Bacillota	Bacilli	Bacillales	Bacillaceae	Anoxybacillus	Anoxybacillus caldiproteolyticus
Bacillus thuringiensis	GCF_001548175.1	1428	Bacteria	Bacillota	Bacilli	Bacillales	Bacillaceae	Bacillus	Bacillus thuringiensis
Caldalkalibacillus thermarum	GCF_019856495.1	296745	Bacteria	Bacillota	Bacilli	Bacillales	Bacillaceae	Caldalkalibacillus	Caldalkalibacillus thermarum
Caldibacillus thermoamylovorans	GCF_003096215.1	35841	Bacteria	Bacillota	Bacilli	Bacillales	Bacillaceae	Caldibacillus	Caldibacillus thermoamylovorans
Cytobacillus oceanisediminis	GCF_000294775.2	665099	Bacteria	Bacillota	Bacilli	Bacillales	Bacillaceae	Cytobacillus	Cytobacillus oceanisediminis
Evansella cellulosilytica	GCF_000177235.2	1413	Bacteria	Bacillota	Bacilli	Bacillales	Bacillaceae	Evansella	Evansella cellulosilytica
Fictibacillus phosphorivorans	GCF_001629705.1	1221500	Bacteria	Bacillota	Bacilli	Bacillales	Bacillaceae	Fictibacillus	Fictibacillus phosphorivorans
Geobacillus sp. 44B	GCF_014680125.1	1963023	Bacteria	Bacillota	Bacilli	Bacillales	Bacillaceae	Geobacillus	Geobacillus sp. 44B
Gracilibacillus salitolerans	GCF_009650095.1	2663022	Bacteria	Bacillota	Bacilli	Bacillales	Bacillaceae	Gracilibacillus	Gracilibacillus salitolerans
Halobacillus litoralis	GCF_004101865.1	45668	Bacteria	Bacillota	Bacilli	Bacillales	Bacillaceae	Halobacillus	Halobacillus litoralis
Heyndrickxia oleronia	GCF_017809215.1	38875	Bacteria	Bacillota	Bacilli	Bacillales	Bacillaceae	Heyndrickxia	Heyndrickxia oleronia
Lederbergia lenta	GCF_900478165.1	1467	Bacteria	Bacillota	Bacilli	Bacillales	Bacillaceae	Lederbergia	Lederbergia lenta
Lentibacillus amyloliquefaciens	GCF_001307805.1	1472767	Bacteria	Bacillota	Bacilli	Bacillales	Bacillaceae	Lentibacillus	Lentibacillus amyloliquefaciens
Lysinibacillus sp. B2A1	GCA_002973635.1	2081964	Bacteria	Bacillota	Bacilli	Bacillales	Bacillaceae	Lysinibacillus	Lysinibacillus sp. B2A1
Mesobacillus foraminis	GCF_003667765.1	279826	Bacteria	Bacillota	Bacilli	Bacillales	Bacillaceae	Mesobacillus	Mesobacillus foraminis
Metabacillus sp. KUDC1714	GCF_014217835.1	2745198	Bacteria	Bacillota	Bacilli	Bacillales	Bacillaceae	Metabacillus	Metabacillus sp. KUDC1714
Neobacillus mesonae	GCF_003999735.1	1193713	Bacteria	Bacillota	Bacilli	Bacillales	Bacillaceae	Neobacillus	Neobacillus mesonae
Niallia circulans	GCF_003726115.1	1397	Bacteria	Bacillota	Bacilli	Bacillales	Bacillaceae	Niallia	Niallia circulans
Oceanobacillus zhaokaii	GCF_003352005.1	2052660	Bacteria	Bacillota	Bacilli	Bacillales	Bacillaceae	Oceanobacillus	Oceanobacillus zhaokaii
Parageobacillus caldoxylosilyticus	GCF_019272935.1	81408	Bacteria	Bacillota	Bacilli	Bacillales	Bacillaceae	Parageobacillus	Parageobacillus caldoxylosilyticus
Paraliobacillus zengyii	GCF_003268595.1	2213194	Bacteria	Bacillota	Bacilli	Bacillales	Bacillaceae	Paraliobacillus	Paraliobacillus zengyii
Peribacillus simplex	GCF_002243645.1	1478	Bacteria	Bacillota	Bacilli	Bacillales	Bacillaceae	Peribacillus	Peribacillus simplex
Pontibacillus sp. HMF3514	GCF_009858175.1	2692425	Bacteria	Bacillota	Bacilli	Bacillales	Bacillaceae	Pontibacillus	Pontibacillus sp. HMF3514
Pradoshia sp. D12	GCF_008935075.1	2651284	Bacteria	Bacillota	Bacilli	Bacillales	Bacillaceae	Pradoshia	Pradoshia sp. D12
Priestia megaterium	GCF_012275205.1	1404	Bacteria	Bacillota	Bacilli	Bacillales	Bacillaceae	Priestia	Priestia megaterium
Psychrobacillus sp. INOP01	GCF_018140925.1	2829187	Bacteria	Bacillota	Bacilli	Bacillales	Bacillaceae	Psychrobacillus	Psychrobacillus sp. INOP01
Radiobacillus deserti	GCF_007301515.1	2594883	Bacteria	Bacillota	Bacilli	Bacillales	Bacillaceae	Radiobacillus	Radiobacillus deserti
Rossellomorea marisflavi	GCF_003667865.1	189381	Bacteria	Bacillota	Bacilli	Bacillales	Bacillaceae	Rossellomorea	Rossellomorea marisflavi
Salicibibacter cibarius	GCF_016495725.1	2743000	Bacteria	Bacillota	Bacilli	Bacillales	Bacillaceae	Salicibibacter	Salicibibacter cibarius
Salimicrobium jeotgali	GCF_001685435.2	1230341	Bacteria	Bacillota	Bacilli	Bacillales	Bacillaceae	Salimicrobium	Salimicrobium jeotgali
Salisediminibacterium beveridgei	GCF_001721685.1	632773	Bacteria	Bacillota	Bacilli	Bacillales	Bacillaceae	Salisediminibacterium	Salisediminibacterium beveridgei
Sediminibacillus dalangtanensis	GCF_017792025.1	2729421	Bacteria	Bacillota	Bacilli	Bacillales	Bacillaceae	Sediminibacillus	Sediminibacillus dalangtanensis
Sutcliffiella cohnii	GCF_002250055.1	33932	Bacteria	Bacillota	Bacilli	Bacillales	Bacillaceae	Sutcliffiella	Sutcliffiella cohnii
Terribacillus goriensis	GCF_000725365.1	386490	Bacteria	Bacillota	Bacilli	Bacillales	Bacillaceae	Terribacillus	Terribacillus goriensis
Virgibacillus sp. Bac332	GCF_003667785.1	2419842	Bacteria	Bacillota	Bacilli	Bacillales	Bacillaceae	Virgibacillus	Virgibacillus sp. Bac332
Weizmannia coagulans	GCF_001039495.1	1398	Bacteria	Bacillota	Bacilli	Bacillales	Bacillaceae	Weizmannia	Weizmannia coagulans
Hydrogenibacillus sp. N12	GCF_019645935.1	2866627	Bacteria	Bacillota	Bacilli	Bacillales	Bacillales Family X. Incertae Sedis	Hydrogenibacillus	Hydrogenibacillus sp. N12
Gemella haemolysans	GCF_020097455.1	1379	Bacteria	Bacillota	Bacilli	Bacillales		Gemella	Gemella haemolysans
Exiguobacterium sp. ZWU0009	GCF_000798935.2	1224749	Bacteria	Bacillota	Bacilli	Bacillales		Exiguobacterium	Exiguobacterium sp. ZWU0009
Brochothrix thermosphacta	GCF_002381265.1	2756	Bacteria	Bacillota	Bacilli	Bacillales	Listeriaceae	Brochothrix	Brochothrix thermosphacta
Listeria weihenstephanensis	GCF_003534205.1	1006155	Bacteria	Bacillota	Bacilli	Bacillales	Listeriaceae	Listeria	Listeria weihenstephanensis
Aneurinibacillus soli	GCF_002355375.1	1500254	Bacteria	Bacillota	Bacilli	Bacillales	Paenibacillaceae	Aneurinibacillus	Aneurinibacillus soli
Brevibacillus brevis	GCF_900637055.1	1393	Bacteria	Bacillota	Bacilli	Bacillales	Paenibacillaceae	Brevibacillus	Brevibacillus brevis
Cohnella sp. LGH	GCF_017671885.1	1619153	Bacteria	Bacillota	Bacilli	Bacillales	Paenibacillaceae	Cohnella	Cohnella sp. LGH
Paenibacillus donghaensis	GCF_002192415.1	414771	Bacteria	Bacillota	Bacilli	Bacillales	Paenibacillaceae	Paenibacillus	Paenibacillus donghaensis
Saccharibacillus brassicae	GCF_006542275.1	2583377	Bacteria	Bacillota	Bacilli	Bacillales	Paenibacillaceae	Saccharibacillus	Saccharibacillus brassicae
Thermobacillus composti	GCF_000227705.2	377615	Bacteria	Bacillota	Bacilli	Bacillales	Paenibacillaceae	Thermobacillus	Thermobacillus composti
Jeotgalibacillus malaysiensis	GCF_000818095.1	1508404	Bacteria	Bacillota	Bacilli	Bacillales	Planococcaceae	Jeotgalibacillus	Jeotgalibacillus malaysiensis
Kurthia sp. 11kri321	GCF_001534765.1	1750719	Bacteria	Bacillota	Bacilli	Bacillales	Planococcaceae	Kurthia	Kurthia sp. 11kri321
Paenisporosarcina antarctica	GCF_004367585.1	417367	Bacteria	Bacillota	Bacilli	Bacillales	Planococcaceae	Paenisporosarcina	Paenisporosarcina antarctica
Planococcus glaciei	GCF_013368775.1	459472	Bacteria	Bacillota	Bacilli	Bacillales	Planococcaceae	Planococcus	Planococcus glaciei
Planomicrobium sp. Y50	GCA_004785625.2	2213011	Bacteria	Bacillota	Bacilli	Bacillales	Planococcaceae	Planomicrobium	Planomicrobium sp. Y50
Rummeliibacillus stabekisii	GCF_001617605.1	241244	Bacteria	Bacillota	Bacilli	Bacillales	Planococcaceae	Rummeliibacillus	Rummeliibacillus stabekisii
Solibacillus sp. R5-41	GCF_002736105.1	2048654	Bacteria	Bacillota	Bacilli	Bacillales	Planococcaceae	Solibacillus	Solibacillus sp. R5-41
Sporosarcina sp. resist	GCF_014302295.1	2762563	Bacteria	Bacillota	Bacilli	Bacillales	Planococcaceae	Sporosarcina	Sporosarcina sp. resist
Ureibacillus thermosphaericus	GCF_002370195.2	51173	Bacteria	Bacillota	Bacilli	Bacillales	Planococcaceae	Ureibacillus	Ureibacillus thermosphaericus
Viridibacillus sp. JNUCC-6	GCF_015159555.1	2779527	Bacteria	Bacillota	Bacilli	Bacillales	Planococcaceae	Viridibacillus	Viridibacillus sp. JNUCC-6
Sporolactobacillus terrae	GCF_019930545.1	269673	Bacteria	Bacillota	Bacilli	Bacillales	Sporolactobacillaceae	Sporolactobacillus	Sporolactobacillus terrae
Abyssicoccus albus	GCF_001989575.1	1817405	Bacteria	Bacillota	Bacilli	Bacillales	Staphylococcaceae	Abyssicoccus	Abyssicoccus albus
Jeotgalicoccus sp. ATCC 8456	GCF_016313225.1	946435	Bacteria	Bacillota	Bacilli	Bacillales	Staphylococcaceae	Jeotgalicoccus	Jeotgalicoccus sp. ATCC 8456
Macrococcus canis	GCF_011065325.1	1855823	Bacteria	Bacillota	Bacilli	Bacillales	Staphylococcaceae	Macrococcus	Macrococcus canis
Mammaliicoccus sciuri	GCF_019272915.1	1296	Bacteria	Bacillota	Bacilli	Bacillales	Staphylococcaceae	Mammaliicoccus	Mammaliicoccus sciuri
Nosocomiicoccus ampullae	GCF_019357475.1	489910	Bacteria	Bacillota	Bacilli	Bacillales	Staphylococcaceae	Nosocomiicoccus	Nosocomiicoccus ampullae
Salinicoccus halodurans	GCF_001005905.1	407035	Bacteria	Bacillota	Bacilli	Bacillales	Staphylococcaceae	Salinicoccus	Salinicoccus halodurans
Staphylococcus aureus	GCF_002895385.1	1280	Bacteria	Bacillota	Bacilli	Bacillales	Staphylococcaceae	Staphylococcus	Staphylococcus aureus
Kroppenstedtia eburnea	GCF_013282215.1	714067	Bacteria	Bacillota	Bacilli	Bacillales	Thermoactinomycetaceae	Kroppenstedtia	Kroppenstedtia eburnea
Laceyella sacchari	GCF_002893785.1	37482	Bacteria	Bacillota	Bacilli	Bacillales	Thermoactinomycetaceae	Laceyella	Laceyella sacchari
Novibacillus thermophilus	GCF_002005165.1	1471761	Bacteria	Bacillota	Bacilli	Bacillales	Thermoactinomycetaceae	Novibacillus	Novibacillus thermophilus
Polycladomyces abyssicola	GCF_018326425.1	1125966	Bacteria	Bacillota	Bacilli	Bacillales	Thermoactinomycetaceae	Polycladomyces	Polycladomyces abyssicola
Staphylospora marina	GCF_003856495.1	2490858	Bacteria	Bacillota	Bacilli	Bacillales	Thermoactinomycetaceae	Staphylospora	Staphylospora marina
Thermoactinomyces vulgaris	GCF_005886755.1	2026	Bacteria	Bacillota	Bacilli	Bacillales	Thermoactinomycetaceae	Thermoactinomyces	Thermoactinomyces vulgaris
Abiotrophia defectiva	GCF_013267415.1	46125	Bacteria	Bacillota	Bacilli	Lactobacillales	Aerococcaceae	Abiotrophia	Abiotrophia defectiva
Aerococcus viridans	GCF_001543285.1	1377	Bacteria	Bacillota	Bacilli	Lactobacillales	Aerococcaceae	Aerococcus	Aerococcus viridans
Suicoccus acidiformans	GCF_003546865.1	2036206	Bacteria	Bacillota	Bacilli	Lactobacillales	Aerococcaceae	Suicoccus	Suicoccus acidiformans
Carnobacterium maltaromaticum	GCF_000317975.2	2751	Bacteria	Bacillota	Bacilli	Lactobacillales	Carnobacteriaceae	Carnobacterium	Carnobacterium maltaromaticum
Dolosigranulum pigrum	GCF_007197715.1	29394	Bacteria	Bacillota	Bacilli	Lactobacillales	Carnobacteriaceae	Dolosigranulum	Dolosigranulum pigrum
Granulicatella adiacens	GCF_019931005.1	46124	Bacteria	Bacillota	Bacilli	Lactobacillales	Carnobacteriaceae	Granulicatella	Granulicatella adiacens
Jeotgalibaca ciconiae	GCF_003955755.1	2496265	Bacteria	Bacillota	Bacilli	Lactobacillales	Carnobacteriaceae	Jeotgalibaca	Jeotgalibaca ciconiae
Marinilactibacillus sp. 15R	GCF_001895285.1	1911586	Bacteria	Bacillota	Bacilli	Lactobacillales	Carnobacteriaceae	Marinilactibacillus	Marinilactibacillus sp. 15R
Enterococcus avium	GCF_005347505.1	33945	Bacteria	Bacillota	Bacilli	Lactobacillales	Enterococcaceae	Enterococcus	Enterococcus avium
Melissococcus plutonius	GCF_009731445.1	33970	Bacteria	Bacillota	Bacilli	Lactobacillales	Enterococcaceae	Melissococcus	Melissococcus plutonius
Tetragenococcus halophilus	GCF_003795105.1	51669	Bacteria	Bacillota	Bacilli	Lactobacillales	Enterococcaceae	Tetragenococcus	Tetragenococcus halophilus
Vagococcus hydrophili	GCF_011304195.1	2714947	Bacteria	Bacillota	Bacilli	Lactobacillales	Enterococcaceae	Vagococcus	Vagococcus hydrophili
Acetilactobacillus jinshanensis	GCF_004359375.1	1720083	Bacteria	Bacillota	Bacilli	Lactobacillales	Lactobacillaceae	Acetilactobacillus	Acetilactobacillus jinshanensis
Amylolactobacillus amylophilus	GCF_001936335.1	1603	Bacteria	Bacillota	Bacilli	Lactobacillales	Lactobacillaceae	Amylolactobacillus	Amylolactobacillus amylophilus
Apilactobacillus kunkeei	GCF_001314945.1	148814	Bacteria	Bacillota	Bacilli	Lactobacillales	Lactobacillaceae	Apilactobacillus	Apilactobacillus kunkeei
Bombilactobacillus bombi	GCF_003522965.1	1303590	Bacteria	Bacillota	Bacilli	Lactobacillales	Lactobacillaceae	Bombilactobacillus	Bombilactobacillus bombi
Companilactobacillus ginsenosidimutans	GCF_001050475.1	1007676	Bacteria	Bacillota	Bacilli	Lactobacillales	Lactobacillaceae	Companilactobacillus	Companilactobacillus ginsenosidimutans
Fructilactobacillus lindneri	GCF_001702135.1	53444	Bacteria	Bacillota	Bacilli	Lactobacillales	Lactobacillaceae	Fructilactobacillus	Fructilactobacillus lindneri
Furfurilactobacillus rossiae	GCF_013395075.1	231049	Bacteria	Bacillota	Bacilli	Lactobacillales	Lactobacillaceae	Furfurilactobacillus	Furfurilactobacillus rossiae
Lacticaseibacillus paracasei	GCF_015476155.1	1597	Bacteria	Bacillota	Bacilli	Lactobacillales	Lactobacillaceae	Lacticaseibacillus	Lacticaseibacillus paracasei
Lactiplantibacillus plantarum	GCF_004730965.1	1590	Bacteria	Bacillota	Bacilli	Lactobacillales	Lactobacillaceae	Lactiplantibacillus	Lactiplantibacillus plantarum
Lactobacillus sp. D1501	GCF_003028835.1	2108362	Bacteria	Bacillota	Bacilli	Lactobacillales	Lactobacillaceae	Lactobacillus	Lactobacillus sp. D1501
Lapidilactobacillus dextrinicus	GCF_008831385.1	51664	Bacteria	Bacillota	Bacilli	Lactobacillales	Lactobacillaceae	Lapidilactobacillus	Lapidilactobacillus dextrinicus
Latilactobacillus sakei	GCF_900234355.1	1599	Bacteria	Bacillota	Bacilli	Lactobacillales	Lactobacillaceae	Latilactobacillus	Latilactobacillus sakei
Lentilactobacillus hilgardii	GCF_009832765.1	1588	Bacteria	Bacillota	Bacilli	Lactobacillales	Lactobacillaceae	Lentilactobacillus	Lentilactobacillus hilgardii
Leuconostoc pseudomesenteroides	GCF_008033175.1	33968	Bacteria	Bacillota	Bacilli	Lactobacillales	Lactobacillaceae	Leuconostoc	Leuconostoc pseudomesenteroides
Levilactobacillus brevis	GCF_002762175.1	1580	Bacteria	Bacillota	Bacilli	Lactobacillales	Lactobacillaceae	Levilactobacillus	Levilactobacillus brevis
Ligilactobacillus murinus	GCF_010586905.1	1622	Bacteria	Bacillota	Bacilli	Lactobacillales	Lactobacillaceae	Ligilactobacillus	Ligilactobacillus murinus
Limosilactobacillus reuteri	GCF_020023775.1	1598	Bacteria	Bacillota	Bacilli	Lactobacillales	Lactobacillaceae	Limosilactobacillus	Limosilactobacillus reuteri
Liquorilactobacillus mali	GCF_009184705.1	1618	Bacteria	Bacillota	Bacilli	Lactobacillales	Lactobacillaceae	Liquorilactobacillus	Liquorilactobacillus mali
Loigolactobacillus coryniformis	GCF_002706705.1	1610	Bacteria	Bacillota	Bacilli	Lactobacillales	Lactobacillaceae	Loigolactobacillus	Loigolactobacillus coryniformis
Oenococcus sp. UCMA 16435	GCF_004010835.2	2259623	Bacteria	Bacillota	Bacilli	Lactobacillales	Lactobacillaceae	Oenococcus	Oenococcus sp. UCMA 16435
Paucilactobacillus hokkaidonensis	GCF_000829395.1	1193095	Bacteria	Bacillota	Bacilli	Lactobacillales	Lactobacillaceae	Paucilactobacillus	Paucilactobacillus hokkaidonensis
Pediococcus damnosus	GCF_001611135.1	51663	Bacteria	Bacillota	Bacilli	Lactobacillales	Lactobacillaceae	Pediococcus	Pediococcus damnosus
Periweissella cryptocerci	GCF_004358325.1	2506420	Bacteria	Bacillota	Bacilli	Lactobacillales	Lactobacillaceae	Periweissella	Periweissella cryptocerci
Schleiferilactobacillus harbinensis	GCF_009217765.1	304207	Bacteria	Bacillota	Bacilli	Lactobacillales	Lactobacillaceae	Schleiferilactobacillus	Schleiferilactobacillus harbinensis
Secundilactobacillus paracollinoides	GCF_001702175.1	240427	Bacteria	Bacillota	Bacilli	Lactobacillales	Lactobacillaceae	Secundilactobacillus	Secundilactobacillus paracollinoides
Lactococcus lactis	GCF_013395015.3	1358	Bacteria	Bacillota	Bacilli	Lactobacillales	Streptococcaceae	Lactococcus	Lactococcus lactis
Streptococcus gallolyticus	GCF_002000985.1	315405	Bacteria	Bacillota	Bacilli	Lactobacillales	Streptococcaceae	Streptococcus	Streptococcus gallolyticus
Ndongobacter massiliensis	GCF_900120375.1	1871025	Bacteria	Bacillota				Ndongobacter	Ndongobacter massiliensis
Cellulosilyticum sp. WCF-2	GCF_003990395.1	2497860	Bacteria	Bacillota	Clostridia	Eubacteriales	Cellulosilyticaceae	Cellulosilyticum	Cellulosilyticum sp. WCF-2
Christensenella minuta	GCF_003628755.1	626937	Bacteria	Bacillota	Clostridia	Eubacteriales	Christensenellaceae	Christensenella	Christensenella minuta
Alkaliphilus metalliredigens	GCF_000016985.1	208226	Bacteria	Bacillota	Clostridia	Eubacteriales	Clostridiaceae	Alkaliphilus	Alkaliphilus metalliredigens
Caloramator sp. E03	GCF_006016075.1	2576307	Bacteria	Bacillota	Clostridia	Eubacteriales	Clostridiaceae	Caloramator	Caloramator sp. E03
Arthromitus sp. SFB-mouse-NL	GCF_000709435.1	1508644	Bacteria	Bacillota	Clostridia	Eubacteriales	Clostridiaceae	Arthromitus	Arthromitus sp. SFB-mouse-NL
Clostridium saccharoperbutylacetonicum	GCF_000340885.1	36745	Bacteria	Bacillota	Clostridia	Eubacteriales	Clostridiaceae	Clostridium	Clostridium saccharoperbutylacetonicum
Crassaminicella profunda	GCF_019884785.1	1286698	Bacteria	Bacillota	Clostridia	Eubacteriales	Clostridiaceae	Crassaminicella	Crassaminicella profunda
Geosporobacter ferrireducens	GCF_001750685.1	1424294	Bacteria	Bacillota	Clostridia	Eubacteriales	Clostridiaceae	Geosporobacter	Geosporobacter ferrireducens
Hathewaya histolytica	GCF_901482605.1	1498	Bacteria	Bacillota	Clostridia	Eubacteriales	Clostridiaceae	Hathewaya	Hathewaya histolytica
Hungatella hathewayi	GCF_005886215.1	154046	Bacteria	Bacillota	Clostridia	Eubacteriales	Clostridiaceae	Hungatella	Hungatella hathewayi
Paraclostridium bifermentans	GCF_019916025.1	1490	Bacteria	Bacillota	Clostridia	Eubacteriales	Clostridiaceae	Paraclostridium	Paraclostridium bifermentans
Sarcina sp. JB2	GCF_015708635.1	2726954	Bacteria	Bacillota	Clostridia	Eubacteriales	Clostridiaceae	Sarcina	Sarcina sp. JB2
Desulfoscipio gibsoniae	GCF_000233715.2	102134	Bacteria	Bacillota	Clostridia	Eubacteriales	Desulfallaceae	Desulfoscipio	Desulfoscipio gibsoniae
Dehalobacter sp. CF	GCF_000305815.1	1131462	Bacteria	Bacillota	Clostridia	Eubacteriales	Desulfitobacteriaceae	Dehalobacter	Dehalobacter sp. CF
Desulfitobacterium hafniense	GCF_000010045.1	49338	Bacteria	Bacillota	Clostridia	Eubacteriales	Desulfitobacteriaceae	Desulfitobacterium	Desulfitobacterium hafniense
Desulfosporosinus orientis	GCF_000235605.1	1563	Bacteria	Bacillota	Clostridia	Eubacteriales	Desulfitobacteriaceae	Desulfosporosinus	Desulfosporosinus orientis
Syntrophobotulus glycolicus	GCF_000190635.1	51197	Bacteria	Bacillota	Clostridia	Eubacteriales	Desulfitobacteriaceae	Syntrophobotulus	Syntrophobotulus glycolicus
Acetobacterium woodii	GCF_000247605.1	33952	Bacteria	Bacillota	Clostridia	Eubacteriales	Eubacteriaceae	Acetobacterium	Acetobacterium woodii
Alkalibacter rhizosphaerae	GCF_017352215.1	2815577	Bacteria	Bacillota	Clostridia	Eubacteriales	Eubacteriaceae	Alkalibacter	Alkalibacter rhizosphaerae
Eubacterium limosum	GCF_900683775.1	1736	Bacteria	Bacillota	Clostridia	Eubacteriales	Eubacteriaceae	Eubacterium	Eubacterium limosum
Carboxydocella thermautotrophica	GCF_003047205.1	178899	Bacteria	Bacillota	Clostridia	Eubacteriales	Clostridiales Family XVI. Incertae Sedis	Carboxydocella	Carboxydocella thermautotrophica
Sulfobacillus acidophilus	GCA_000219855.1	53633	Bacteria	Bacillota	Clostridia	Eubacteriales	Clostridiales Family XVII. Incertae Sedis	Sulfobacillus	Sulfobacillus acidophilus
Thermaerobacter sp. PB12/4term	GCF_003403315.2	2293838	Bacteria	Bacillota	Clostridia	Eubacteriales	Clostridiales Family XVII. Incertae Sedis	Thermaerobacter	Thermaerobacter sp. PB12/4term
Aminipila terrae	GCF_010120715.1	2697030	Bacteria	Bacillota	Clostridia	Eubacteriales	Eubacteriales Family XIII. Incertae Sedis	Aminipila	Aminipila terrae
Mogibacterium diversum	GCF_002998925.1	114527	Bacteria	Bacillota	Clostridia	Eubacteriales	Eubacteriales Family XIII. Incertae Sedis	Mogibacterium	Mogibacterium diversum
Flintibacter sp. KGMB00164	GCF_008727735.1	2610895	Bacteria	Bacillota	Clostridia	Eubacteriales		Flintibacter	Flintibacter sp. KGMB00164
Intestinimonas butyriciproducens	GCF_001454945.1	1297617	Bacteria	Bacillota	Clostridia	Eubacteriales		Intestinimonas	Intestinimonas butyriciproducens
Massilistercora timonensis	GCF_900312975.1	2086584	Bacteria	Bacillota	Clostridia	Eubacteriales		Massilistercora	Massilistercora timonensis
Heliomicrobium modesticaldum	GCF_000019165.1	35701	Bacteria	Bacillota	Clostridia	Eubacteriales	Heliobacteriaceae	Heliomicrobium	Heliomicrobium modesticaldum
Heliorestis convoluta	GCF_009649955.1	356322	Bacteria	Bacillota	Clostridia	Eubacteriales	Heliobacteriaceae	Heliorestis	Heliorestis convoluta
Anaerobutyricum hallii	GCF_900209925.1	39488	Bacteria	Bacillota	Clostridia	Eubacteriales	Lachnospiraceae	Anaerobutyricum	Anaerobutyricum hallii
Anaerocolumna chitinilytica	GCF_014218355.1	1727145	Bacteria	Bacillota	Clostridia	Eubacteriales	Lachnospiraceae	Anaerocolumna	Anaerocolumna chitinilytica
Anaerostipes rhamnosivorans	GCF_005280655.1	1229621	Bacteria	Bacillota	Clostridia	Eubacteriales	Lachnospiraceae	Anaerostipes	Anaerostipes rhamnosivorans
Anaerotignum propionicum	GCF_001561955.1	28446	Bacteria	Bacillota	Clostridia	Eubacteriales	Lachnospiraceae	Anaerotignum	Anaerotignum propionicum
Blautia producta	GCF_014131715.1	33035	Bacteria	Bacillota	Clostridia	Eubacteriales	Lachnospiraceae	Blautia	Blautia producta
Butyrivibrio proteoclasticus	GCF_000145035.1	43305	Bacteria	Bacillota	Clostridia	Eubacteriales	Lachnospiraceae	Butyrivibrio	Butyrivibrio proteoclasticus
Coprococcus comes	GCF_016904155.1	410072	Bacteria	Bacillota	Clostridia	Eubacteriales	Lachnospiraceae	Coprococcus	Coprococcus comes
Enterocloster bolteae	GCF_002234575.2	208479	Bacteria	Bacillota	Clostridia	Eubacteriales	Lachnospiraceae	Enterocloster	Enterocloster bolteae
Herbinix luporum	GCF_900070325.1	1679721	Bacteria	Bacillota	Clostridia	Eubacteriales	Lachnospiraceae	Herbinix	Herbinix luporum
Lachnoanaerobaculum umeaense	GCF_003589745.1	617123	Bacteria	Bacillota	Clostridia	Eubacteriales	Lachnospiraceae	Lachnoanaerobaculum	Lachnoanaerobaculum umeaense
Lachnoclostridium sp. YL32	GCF_001688665.2	1834196	Bacteria	Bacillota	Clostridia	Eubacteriales	Lachnospiraceae	Lachnoclostridium	Lachnoclostridium sp. YL32
Lachnospira eligens	GCF_020735745.1	39485	Bacteria	Bacillota	Clostridia	Eubacteriales	Lachnospiraceae	Lachnospira	Lachnospira eligens
Lacrimispora saccharolytica	GCF_000144625.1	84030	Bacteria	Bacillota	Clostridia	Eubacteriales	Lachnospiraceae	Lacrimispora	Lacrimispora saccharolytica
[Ruminococcus] gnavus	GCF_020181455.1	33038	Bacteria	Bacillota	Clostridia	Eubacteriales	Lachnospiraceae	Mediterraneibacter	[Ruminococcus] gnavus
Pseudobutyrivibrio xylanivorans	GCF_008935055.1	185007	Bacteria	Bacillota	Clostridia	Eubacteriales	Lachnospiraceae	Pseudobutyrivibrio	Pseudobutyrivibrio xylanivorans
Roseburia intestinalis	GCF_900537995.1	166486	Bacteria	Bacillota	Clostridia	Eubacteriales	Lachnospiraceae	Roseburia	Roseburia intestinalis
Acetivibrio clariflavus	GCF_000237085.1	288965	Bacteria	Bacillota	Clostridia	Eubacteriales	Oscillospiraceae	Acetivibrio	Acetivibrio clariflavus
Caproicibacter fermentans	GCF_014303955.1	2721621	Bacteria	Bacillota	Clostridia	Eubacteriales	Oscillospiraceae	Caproicibacter	Caproicibacter fermentans
Caproicibacterium amylolyticum	GCF_014467055.1	2766537	Bacteria	Bacillota	Clostridia	Eubacteriales	Oscillospiraceae	Caproicibacterium	Caproicibacterium amylolyticum
Caproiciproducens sp. NJN-50	GCF_004103755.1	2507162	Bacteria	Bacillota	Clostridia	Eubacteriales	Oscillospiraceae	Caproiciproducens	Caproiciproducens sp. NJN-50
Dysosmobacter welbionis	GCF_005121165.2	2093857	Bacteria	Bacillota	Clostridia	Eubacteriales	Oscillospiraceae	Dysosmobacter	Dysosmobacter welbionis
Ethanoligenens harbinense	GCF_003612855.1	253239	Bacteria	Bacillota	Clostridia	Eubacteriales	Oscillospiraceae	Ethanoligenens	Ethanoligenens harbinense
Faecalibacterium prausnitzii	GCF_010509575.1	853	Bacteria	Bacillota	Clostridia	Eubacteriales	Oscillospiraceae	Faecalibacterium	Faecalibacterium prausnitzii
Fastidiosipila sanguinis	GCF_002998295.1	236753	Bacteria	Bacillota	Clostridia	Eubacteriales	Oscillospiraceae	Fastidiosipila	Fastidiosipila sanguinis
Flavonifractor plautii	GCF_020181555.1	292800	Bacteria	Bacillota	Clostridia	Eubacteriales	Oscillospiraceae	Flavonifractor	Flavonifractor plautii
Mageeibacillus indolicus	GCF_000025225.2	884684	Bacteria	Bacillota	Clostridia	Eubacteriales	Oscillospiraceae	Mageeibacillus	Mageeibacillus indolicus
Oscillibacter valericigenes	GCF_000283575.1	351091	Bacteria	Bacillota	Clostridia	Eubacteriales	Oscillospiraceae	Oscillibacter	Oscillibacter valericigenes
Pseudoclostridium thermosuccinogenes	GCF_002896855.1	84032	Bacteria	Bacillota	Clostridia	Eubacteriales	Oscillospiraceae	Pseudoclostridium	Pseudoclostridium thermosuccinogenes
Pusillibacter faecalis	GCF_018408705.1	2714358	Bacteria	Bacillota	Clostridia	Eubacteriales	Oscillospiraceae	Pusillibacter	Pusillibacter faecalis
Ruminiclostridium herbifermentans	GCF_005473905.2	2488810	Bacteria	Bacillota	Clostridia	Eubacteriales	Oscillospiraceae	Ruminiclostridium	Ruminiclostridium herbifermentans
Ruminococcus albus	GCF_000179635.2	1264	Bacteria	Bacillota	Clostridia	Eubacteriales	Oscillospiraceae	Ruminococcus	Ruminococcus albus
Ruthenibacterium lactatiformans	GCF_900683755.1	1550024	Bacteria	Bacillota	Clostridia	Eubacteriales	Oscillospiraceae	Ruthenibacterium	Ruthenibacterium lactatiformans
Solibaculum mannosilyticum	GCF_015140235.1	2780922	Bacteria	Bacillota	Clostridia	Eubacteriales	Oscillospiraceae	Solibaculum	Solibaculum mannosilyticum
Thermoclostridium stercorarium	GCF_001697285.1	1510	Bacteria	Bacillota	Clostridia	Eubacteriales	Oscillospiraceae	Thermoclostridium	Thermoclostridium stercorarium
Vescimonas coprocola	GCF_018408575.1	2714355	Bacteria	Bacillota	Clostridia	Eubacteriales	Oscillospiraceae	Vescimonas	Vescimonas coprocola
Desulforudis audaxviator	GCF_000018425.1	471827	Bacteria	Bacillota	Clostridia	Eubacteriales	Peptococcaceae	Desulforudis	Desulforudis audaxviator
Formimonas warabiya	GCF_002777255.1	1761012	Bacteria	Bacillota	Clostridia	Eubacteriales	Peptococcaceae	Formimonas	Formimonas warabiya
Dehalobacterium formicoaceticum	GCF_002224645.1	51515	Bacteria	Bacillota	Clostridia	Eubacteriales	Peptococcaceae	Dehalobacterium	Dehalobacterium formicoaceticum
Desulfofarcimen acetoxidans	GCF_000024205.1	58138	Bacteria	Bacillota	Clostridia	Eubacteriales	Peptococcaceae	Desulfofarcimen	Desulfofarcimen acetoxidans
Desulforamulus ruminis	GCF_000215085.1	1564	Bacteria	Bacillota	Clostridia	Eubacteriales	Peptococcaceae	Desulforamulus	Desulforamulus ruminis
Thermanaerosceptrum fracticalcis	GCF_000746025.2	1712410	Bacteria	Bacillota	Clostridia	Eubacteriales	Peptococcaceae	Thermanaerosceptrum	Thermanaerosceptrum fracticalcis
Acetoanaerobium sticklandii	GCF_000196455.1	1511	Bacteria	Bacillota	Clostridia	Eubacteriales	Peptostreptococcaceae	Acetoanaerobium	Acetoanaerobium sticklandii
Clostridioides sp. ES-S-0010-02	GCF_020641055.1	2770776	Bacteria	Bacillota	Clostridia	Eubacteriales	Peptostreptococcaceae	Clostridioides	Clostridioides sp. ES-S-0010-02
Filifactor alocis	GCF_000163895.2	143361	Bacteria	Bacillota	Clostridia	Eubacteriales	Peptostreptococcaceae	Filifactor	Filifactor alocis
Paeniclostridium sordellii	GCF_019434215.1	1505	Bacteria	Bacillota	Clostridia	Eubacteriales	Peptostreptococcaceae	Paeniclostridium	Paeniclostridium sordellii
Peptacetobacter hiranonis	GCF_008151785.1	89152	Bacteria	Bacillota	Clostridia	Eubacteriales	Peptostreptococcaceae	Peptacetobacter	Peptacetobacter hiranonis
Peptoclostridium acidaminophilum	GCF_000597865.1	1731	Bacteria	Bacillota	Clostridia	Eubacteriales	Peptostreptococcaceae	Peptoclostridium	Peptoclostridium acidaminophilum
Romboutsia sp. CE17	GCF_012317385.1	2724150	Bacteria	Bacillota	Clostridia	Eubacteriales	Peptostreptococcaceae	Romboutsia	Romboutsia sp. CE17
Alkalicella caledoniensis	GCF_014467015.1	2731377	Bacteria	Bacillota	Clostridia	Eubacteriales	Proteinivoraceae	Alkalicella	Alkalicella caledoniensis
Symbiobacterium thermophilum	GCF_000009905.1	2734	Bacteria	Bacillota	Clostridia	Eubacteriales	Symbiobacteriaceae	Symbiobacterium	Symbiobacterium thermophilum
Syntrophocurvum alkaliphilum	GCF_009734445.1	2293317	Bacteria	Bacillota	Clostridia	Eubacteriales	Syntrophomonadaceae	Syntrophocurvum	Syntrophocurvum alkaliphilum
Syntrophomonas wolfei	GCF_000014725.1	863	Bacteria	Bacillota	Clostridia	Eubacteriales	Syntrophomonadaceae	Syntrophomonas	Syntrophomonas wolfei
Syntrophothermus lipocalidus	GCF_000092405.1	86170	Bacteria	Bacillota	Clostridia	Eubacteriales	Syntrophomonadaceae	Syntrophothermus	Syntrophothermus lipocalidus
Thermincola potens	GCF_000092945.1	863643	Bacteria	Bacillota	Clostridia	Eubacteriales	Thermincolaceae	Thermincola	Thermincola potens
Petrocella atlantisensis	GCF_900538275.1	2173034	Bacteria	Bacillota	Clostridia	Eubacteriales	Vallitaleaceae	Petrocella	Petrocella atlantisensis
Vallitalea pronyensis	GCF_018141445.1	1348613	Bacteria	Bacillota	Clostridia	Eubacteriales	Vallitaleaceae	Vallitalea	Vallitalea pronyensis
Halanaerobium hydrogeniformans	GCF_000166415.1	656519	Bacteria	Bacillota	Clostridia	Halanaerobiales	Halanaerobiaceae	Halanaerobium	Halanaerobium hydrogeniformans
Halocella sp. SP3-1	GCF_003953885.1	2382161	Bacteria	Bacillota	Clostridia	Halanaerobiales	Halanaerobiaceae	Halocella	Halocella sp. SP3-1
Halothermothrix orenii	GCF_000020485.1	31909	Bacteria	Bacillota	Clostridia	Halanaerobiales	Halanaerobiaceae	Halothermothrix	Halothermothrix orenii
Iocasia fonsfrigidae	GCA_017751145.1	2682810	Bacteria	Bacillota	Clostridia	Halanaerobiales	Halanaerobiaceae	Iocasia	Iocasia fonsfrigidae
Anoxybacter fermentans	GCF_003991135.1	1323375	Bacteria	Bacillota	Clostridia	Halanaerobiales		Anoxybacter	Anoxybacter fermentans
Acetohalobium arabaticum	GCF_000144695.1	28187	Bacteria	Bacillota	Clostridia	Halanaerobiales	Halobacteroidaceae	Acetohalobium	Acetohalobium arabaticum
Halobacteroides halobius	GCF_000328625.1	42422	Bacteria	Bacillota	Clostridia	Halanaerobiales	Halobacteroidaceae	Halobacteroides	Halobacteroides halobius
Koleobacter methoxysyntrophicus	GCF_017301615.1	2751313	Bacteria	Bacillota	Clostridia	Koleobacterales	Koleobacteraceae	Koleobacter	Koleobacter methoxysyntrophicus
Natranaerobius thermophilus	GCF_000020005.1	375929	Bacteria	Bacillota	Clostridia	Natranaerobiales	Natranaerobiaceae	Natranaerobius	Natranaerobius thermophilus
Caldanaerobacter subterraneus	GCF_000007085.1	911092	Bacteria	Bacillota	Clostridia	Thermoanaerobacterales	Thermoanaerobacteraceae	Caldanaerobacter	Caldanaerobacter subterraneus
Carboxydothermus hydrogenoformans	GCF_000012865.1	129958	Bacteria	Bacillota	Clostridia	Thermoanaerobacterales	Thermoanaerobacteraceae	Carboxydothermus	Carboxydothermus hydrogenoformans
Gelria sp. Kuro-4	GCF_019668485.1	2796927	Bacteria	Bacillota	Clostridia	Thermoanaerobacterales	Thermoanaerobacteraceae	Gelria	Gelria sp. Kuro-4
Ammonifex degensii	GCF_000024605.1	42838	Bacteria	Bacillota	Clostridia	Thermoanaerobacterales	Thermoanaerobacteraceae	Ammonifex	Ammonifex degensii
Moorella thermoacetica	GCF_001729945.1	1525	Bacteria	Bacillota	Clostridia	Thermoanaerobacterales	Thermoanaerobacteraceae	Moorella	Moorella thermoacetica
Thermacetogenium phaeum	GCF_000305935.1	85874	Bacteria	Bacillota	Clostridia	Thermoanaerobacterales	Thermoanaerobacteraceae	Thermacetogenium	Thermacetogenium phaeum
Thermoanaerobacter wiegelii	GCF_000147695.2	46354	Bacteria	Bacillota	Clostridia	Thermoanaerobacterales	Thermoanaerobacteraceae	Thermoanaerobacter	Thermoanaerobacter wiegelii
Caldicellulosiruptor saccharolyticus	GCF_000016545.1	44001	Bacteria	Bacillota	Clostridia	Thermoanaerobacterales	Thermoanaerobacterales Family III. Incertae Sedis	Caldicellulosiruptor	Caldicellulosiruptor saccharolyticus
Thermoanaerobacterium thermosaccharolyticum	GCF_002250075.1	1517	Bacteria	Bacillota	Clostridia	Thermoanaerobacterales	Thermoanaerobacterales Family III. Incertae Sedis	Thermoanaerobacterium	Thermoanaerobacterium thermosaccharolyticum
Mahella australiensis	GCF_000213255.1	252966	Bacteria	Bacillota	Clostridia	Thermoanaerobacterales	Thermoanaerobacterales Family IV. Incertae Sedis	Mahella	Mahella australiensis
Thermodesulfobium narugense	GCF_000212395.1	184064	Bacteria	Bacillota	Clostridia	Thermoanaerobacterales	Thermodesulfobiaceae	Thermodesulfobium	Thermodesulfobium narugense
Zhaonella formicivorans	GCF_004353525.1	2528593	Bacteria	Bacillota	Clostridia	Thermoanaerobacterales	Zhaonellaceae	Zhaonella	Zhaonella formicivorans
Tepidanaerobacter acetatoxydans	GCF_000213235.1	499229	Bacteria	Bacillota	Clostridia	Thermosediminibacterales	Tepidanaerobacteraceae	Tepidanaerobacter	Tepidanaerobacter acetatoxydans
Thermosediminibacter oceani	GCF_000144645.1	291990	Bacteria	Bacillota	Clostridia	Thermosediminibacterales	Thermosediminibacteraceae	Thermosediminibacter	Thermosediminibacter oceani
Thomasclavelia ramosa	GCF_020097255.1	1547	Bacteria	Bacillota	Erysipelotrichia	Erysipelotrichales	Coprobacillaceae	Thomasclavelia	Thomasclavelia ramosa
Amedibacterium intestinale	GCF_010537155.1	2583452	Bacteria	Bacillota	Erysipelotrichia	Erysipelotrichales	Erysipelotrichaceae	Amedibacterium	Amedibacterium intestinale
Bulleidia sp. zg-1006	GCF_016812035.1	2806552	Bacteria	Bacillota	Erysipelotrichia	Erysipelotrichales	Erysipelotrichaceae	Bulleidia	Bulleidia sp. zg-1006
Erysipelothrix larvae	GCF_001545095.1	1514105	Bacteria	Bacillota	Erysipelotrichia	Erysipelotrichales	Erysipelotrichaceae	Erysipelothrix	Erysipelothrix larvae
Faecalibacillus intestinalis	GCF_015097455.1	1982626	Bacteria	Bacillota	Erysipelotrichia	Erysipelotrichales	Erysipelotrichaceae	Faecalibacillus	Faecalibacillus intestinalis
Faecalibaculum rodentium	GCF_001564455.1	1702221	Bacteria	Bacillota	Erysipelotrichia	Erysipelotrichales	Erysipelotrichaceae	Faecalibaculum	Faecalibaculum rodentium
Intestinibaculum porci	GCF_003925875.1	2487118	Bacteria	Bacillota	Erysipelotrichia	Erysipelotrichales	Erysipelotrichaceae	Intestinibaculum	Intestinibaculum porci
Longibaculum sp. KGMB06250	GCF_006351825.1	2584943	Bacteria	Bacillota	Erysipelotrichia	Erysipelotrichales	Erysipelotrichaceae	Longibaculum	Longibaculum sp. KGMB06250
Longicatena caecimuris	GCF_018406465.1	1796635	Bacteria	Bacillota	Erysipelotrichia	Erysipelotrichales	Erysipelotrichaceae	Longicatena	Longicatena caecimuris
Turicibacter sanguinis	GCF_013046825.1	154288	Bacteria	Bacillota	Erysipelotrichia	Erysipelotrichales	Turicibacteraceae	Turicibacter	Turicibacter sanguinis
Limnochorda pilosa	GCF_001544015.1	1555112	Bacteria	Bacillota	Limnochordia	Limnochordales	Limnochordaceae	Limnochorda	Limnochorda pilosa
Acidaminococcus intestini	GCF_000230275.1	187327	Bacteria	Bacillota	Negativicutes	Acidaminococcales	Acidaminococcaceae	Acidaminococcus	Acidaminococcus intestini
Phascolarctobacterium faecium	GCF_900683765.1	33025	Bacteria	Bacillota	Negativicutes	Acidaminococcales	Acidaminococcaceae	Phascolarctobacterium	Phascolarctobacterium faecium
Megamonas funiformis	GCF_010669225.1	437897	Bacteria	Bacillota	Negativicutes	Selenomonadales	Selenomonadaceae	Megamonas	Megamonas funiformis
Pectinatus frisingensis	GCF_014076555.1	865	Bacteria	Bacillota	Negativicutes	Selenomonadales	Selenomonadaceae	Pectinatus	Pectinatus frisingensis
Selenomonas ruminantium	GCF_000284095.1	971	Bacteria	Bacillota	Negativicutes	Selenomonadales	Selenomonadaceae	Selenomonas	Selenomonas ruminantium
Methylomusa anaerophila	GCF_003966895.1	1930071	Bacteria	Bacillota	Negativicutes	Selenomonadales	Sporomusaceae	Methylomusa	Methylomusa anaerophila
Pelosinus sp. UFO1	GCF_000725345.1	484770	Bacteria	Bacillota	Negativicutes	Selenomonadales	Sporomusaceae	Pelosinus	Pelosinus sp. UFO1
Sporomusa termitida	GCF_007641255.1	2377	Bacteria	Bacillota	Negativicutes	Selenomonadales	Sporomusaceae	Sporomusa	Sporomusa termitida
Dialister hominis	GCF_007164725.1	2582419	Bacteria	Bacillota	Negativicutes	Veillonellales	Veillonellaceae	Dialister	Dialister hominis
Megasphaera stantonii	GCF_003367905.1	2144175	Bacteria	Bacillota	Negativicutes	Veillonellales	Veillonellaceae	Megasphaera	Megasphaera stantonii
Veillonella parvula	GCF_002005185.1	29466	Bacteria	Bacillota	Negativicutes	Veillonellales	Veillonellaceae	Veillonella	Veillonella parvula
Acidilutibacter cellobiosedens	GCF_004103715.1	2507161	Bacteria	Bacillota	Tissierellia	Tissierellales	Acidilutibacteraceae	Acidilutibacter	Acidilutibacter cellobiosedens
Gottschalkia acidurici	GCF_000299355.1	1556	Bacteria	Bacillota	Tissierellia	Tissierellales	Gottschalkiaceae	Gottschalkia	Gottschalkia acidurici
Anaerococcus mediterraneensis	GCF_900128415.1	1870984	Bacteria	Bacillota	Tissierellia	Tissierellales	Peptoniphilaceae	Anaerococcus	Anaerococcus mediterraneensis
Finegoldia magna	GCF_013267535.1	1260	Bacteria	Bacillota	Tissierellia	Tissierellales	Peptoniphilaceae	Finegoldia	Finegoldia magna
Murdochiella vaginalis	GCF_900119705.1	1852373	Bacteria	Bacillota	Tissierellia	Tissierellales	Peptoniphilaceae	Murdochiella	Murdochiella vaginalis
Parvimonas micra	GCF_900637905.1	33033	Bacteria	Bacillota	Tissierellia	Tissierellales	Peptoniphilaceae	Parvimonas	Parvimonas micra
Peptoniphilus harei	GCF_016726485.1	54005	Bacteria	Bacillota	Tissierellia	Tissierellales	Peptoniphilaceae	Peptoniphilus	Peptoniphilus harei
Keratinibaculum paraultunense	GCF_016767175.1	1278232	Bacteria	Bacillota	Tissierellia	Tissierellales	Tepidimicrobiaceae	Keratinibaculum	Keratinibaculum paraultunense
Caloranaerobacter azorensis	GCF_010669085.1	116090	Bacteria	Bacillota	Tissierellia	Tissierellales	Thermohalobacteraceae	Caloranaerobacter	Caloranaerobacter azorensis
Gudongella oleilytica	GCF_004101785.1	1582259	Bacteria	Bacillota	Tissierellia	Tissierellales	Tissierellaceae	Gudongella	Gudongella oleilytica
Ezakiella massiliensis	GCF_900120165.1	1852374	Bacteria	Bacillota	Tissierellia			Ezakiella	Ezakiella massiliensis
Sedimentibacter sp. zth1	GCF_017352195.1	2816908	Bacteria	Bacillota	Tissierellia			Sedimentibacter	Sedimentibacter sp. zth1
Brevefilum fermentans	GCF_900184705.1	1986204	Bacteria	Chloroflexota	Anaerolineae	Anaerolineales	Anaerolineaceae	Brevefilum	Brevefilum fermentans
Pelolinea submarina	GCF_003966975.1	913107	Bacteria	Chloroflexota	Anaerolineae	Anaerolineales	Anaerolineaceae	Pelolinea	Pelolinea submarina
Promineofilum breve	GCF_900066015.1	1806508	Bacteria	Chloroflexota	Ardenticatenia	Ardenticatenales	Ardenticatenaceae	Promineofilum	Promineofilum breve
Caldilinea aerophila	GCF_000281175.1	133453	Bacteria	Chloroflexota	Caldilineae	Caldilineales	Caldilineaceae	Caldilinea	Caldilinea aerophila
Phototrophicus methaneseepsis	GCF_015500095.1	2710758	Bacteria	Chloroflexota	Thermofonsia	Phototrophicales	Phototrophicaceae	Phototrophicus	Phototrophicus methaneseepsis
Chloroflexus aurantiacus	GCF_000018865.1	1108	Bacteria	Chloroflexota	Chloroflexia	Chloroflexales	Chloroflexaceae	Chloroflexus	Chloroflexus aurantiacus
Roseiflexus sp. RS-1	GCF_000016665.1	357808	Bacteria	Chloroflexota	Chloroflexia	Chloroflexales	Roseiflexaceae	Roseiflexus	Roseiflexus sp. RS-1
Herpetosiphon aurantiacus	GCA_000018565.1	65	Bacteria	Chloroflexota	Chloroflexia	Herpetosiphonales	Herpetosiphonaceae	Herpetosiphon	Herpetosiphon aurantiacus
Thermobaculum terrenum	GCF_000025005.1	166501	Bacteria	Chloroflexota				Thermobaculum	Thermobaculum terrenum
Dehalococcoides mccartyi	GCF_001889305.1	61435	Bacteria	Chloroflexota	Dehalococcoidia	Dehalococcoidales	Dehalococcoidaceae	Dehalococcoides	Dehalococcoides mccartyi
Dehalogenimonas formicexedens	GCF_001953175.1	1839801	Bacteria	Chloroflexota	Dehalococcoidia			Dehalogenimonas	Dehalogenimonas formicexedens
Ktedonosporobacter rubrisoli	GCF_004208415.1	2509675	Bacteria	Chloroflexota	Ktedonobacteria	Ktedonobacterales	Ktedonosporobacteraceae	Ktedonosporobacter	Ktedonosporobacter rubrisoli
Tepidiforma bonchosmolovskayae	GCF_008838325.1	2601677	Bacteria	Chloroflexota	Tepidiformia	Tepidiformales	Tepidiformaceae	Tepidiforma	Tepidiforma bonchosmolovskayae
Chroococcidiopsis thermalis	GCF_000317125.1	54299	Bacteria	Cyanobacteriota	Cyanophyceae	Chroococcidiopsidales	Chroococcidiopsidaceae	Chroococcidiopsis	Chroococcidiopsis thermalis
Anthocerotibacter panamensis	GCF_018389385.1	2857077	Bacteria	Cyanobacteriota	Cyanophyceae	Gloeobacterales	Gloeobacteraceae	Anthocerotibacter	Anthocerotibacter panamensis
Gloeobacter violaceus	GCF_000011385.1	33072	Bacteria	Cyanobacteriota	Cyanophyceae	Gloeobacterales	Gloeobacteraceae	Gloeobacter	Gloeobacter violaceus
Cylindrospermopsis curvispora	GCF_014489415.1	747548	Bacteria	Cyanobacteriota	Cyanophyceae	Nostocales	Aphanizomenonaceae	Cylindrospermopsis	Cylindrospermopsis curvispora
Dolichospermum sp. UHCC 0315A	GCF_008121535.1	1914871	Bacteria	Cyanobacteriota	Cyanophyceae	Nostocales	Aphanizomenonaceae	Dolichospermum	Dolichospermum sp. UHCC 0315A
Nodularia spumigena	GCF_003054475.1	70799	Bacteria	Cyanobacteriota	Cyanophyceae	Nostocales	Aphanizomenonaceae	Nodularia	Nodularia spumigena
Calothrix sp. PCC 7716	GCF_019977735.1	2853227	Bacteria	Cyanobacteriota	Cyanophyceae	Nostocales	Calotrichaceae	Calothrix	Calothrix sp. PCC 7716
Fischerella sp. NIES-3754	GCF_001548455.1	1752063	Bacteria	Cyanobacteriota	Cyanophyceae	Nostocales	Hapalosiphonaceae	Fischerella	Fischerella sp. NIES-3754
Anabaena sp. YBS01	GCF_009498015.1	2490939	Bacteria	Cyanobacteriota	Cyanophyceae	Nostocales	Nostocaceae	Anabaena	Anabaena sp. YBS01
Nostoc flagelliforme	GCF_002813575.1	1306274	Bacteria	Cyanobacteriota	Cyanophyceae	Nostocales	Nostocaceae	Nostoc	Nostoc flagelliforme
Richelia sinica	GCF_019056575.1	1357545	Bacteria	Cyanobacteriota	Cyanophyceae	Nostocales	Nostocaceae	Richelia	Richelia sinica
Trichormus variabilis	GCF_009856605.1	264691	Bacteria	Cyanobacteriota	Cyanophyceae	Nostocales	Nostocaceae	Trichormus	Trichormus variabilis
Rivularia sp. PCC 7116	GCF_000316665.1	373994	Bacteria	Cyanobacteriota	Cyanophyceae	Nostocales	Rivulariaceae	Rivularia	Rivularia sp. PCC 7116
Tolypothrix sp. PCC 7910	GCF_011769525.1	2099387	Bacteria	Cyanobacteriota	Cyanophyceae	Nostocales	Tolypothrichaceae	Tolypothrix	Tolypothrix sp. PCC 7910
Atelocyanobacterium thalassa	GCF_000025125.1	713887	Bacteria	Cyanobacteriota	Cyanophyceae	Chroococcales	Aphanothecaceae	Atelocyanobacterium	Atelocyanobacterium thalassa
Crocosphaera subtropica	GCF_000017845.1	2546360	Bacteria	Cyanobacteriota	Cyanophyceae	Chroococcales	Aphanothecaceae	Crocosphaera	Crocosphaera subtropica
Gloeothece verrucosa	GCF_000147335.1	2546359	Bacteria	Cyanobacteriota	Cyanophyceae	Chroococcales	Aphanothecaceae	Gloeothece	Gloeothece verrucosa
Euhalothece natronophila	GCF_007904085.1	577489	Bacteria	Cyanobacteriota	Cyanophyceae	Chroococcales	Aphanothecaceae	Euhalothece	Euhalothece natronophila
Halothece sp. PCC 7418	GCF_000317635.1	65093	Bacteria	Cyanobacteriota	Cyanophyceae	Chroococcales	Aphanothecaceae	Halothece	Halothece sp. PCC 7418
Rippkaea orientalis	GCF_000021805.1	2546366	Bacteria	Cyanobacteriota	Cyanophyceae	Chroococcales	Aphanothecaceae	Rippkaea	Rippkaea orientalis
Chondrocystis sp. NIES-4102	GCF_002368355.1	2005460	Bacteria	Cyanobacteriota	Cyanophyceae	Chroococcales	Chroococcaceae	Chondrocystis	Chondrocystis sp. NIES-4102
Geminocystis sp. NIES-3709	GCF_001548115.1	1617448	Bacteria	Cyanobacteriota	Cyanophyceae	Chroococcales	Chroococcaceae	Geminocystis	Geminocystis sp. NIES-3709
Gloeocapsa sp. PCC 7428	GCF_000317555.1	1173026	Bacteria	Cyanobacteriota	Cyanophyceae	Chroococcales	Chroococcaceae	Gloeocapsa	Gloeocapsa sp. PCC 7428
Cyanobacterium aponinum	GCF_000317675.1	379064	Bacteria	Cyanobacteriota	Cyanophyceae	Chroococcales	Geminocystaceae	Cyanobacterium	Cyanobacterium aponinum
Microcystis aeruginosa	GCF_000010625.1	1126	Bacteria	Cyanobacteriota	Cyanophyceae	Chroococcales	Microcystaceae	Microcystis	Microcystis aeruginosa
Allocoleopsis franciscana	GCF_000317515.1	2886352	Bacteria	Cyanobacteriota	Cyanophyceae	Oscillatoriales	Coleofasciculaceae	Allocoleopsis	Allocoleopsis franciscana
Geitlerinema sp. PCC 7407	GCF_000317045.1	1173025	Bacteria	Cyanobacteriota	Cyanophyceae	Oscillatoriales	Coleofasciculaceae	Geitlerinema	Geitlerinema sp. PCC 7407
Crinalium epipsammum	GCF_000317495.1	241425	Bacteria	Cyanobacteriota	Cyanophyceae	Oscillatoriales	Gomontiellaceae	Crinalium	Crinalium epipsammum
Arthrospira sp. PCC 9108	GCF_016745315.1	147317	Bacteria	Cyanobacteriota	Cyanophyceae	Oscillatoriales	Microcoleaceae	Arthrospira	Arthrospira sp. PCC 9108
Oxynema aestuarii	GCF_012295525.1	2874213	Bacteria	Cyanobacteriota	Cyanophyceae	Oscillatoriales	Microcoleaceae	Oxynema	Oxynema aestuarii
Planktothrix agardhii	GCA_003609755.1	1160	Bacteria	Cyanobacteriota	Cyanophyceae	Oscillatoriales	Microcoleaceae	Planktothrix	Planktothrix agardhii
Moorena producens	GCF_001767235.1	1155739	Bacteria	Cyanobacteriota	Cyanophyceae	Oscillatoriales	Oscillatoriaceae	Moorena	Moorena producens
Oscillatoria nigro-viridis	GCF_000317475.1	482564	Bacteria	Cyanobacteriota	Cyanophyceae	Oscillatoriales	Oscillatoriaceae	Oscillatoria	Oscillatoria nigro-viridis
[Phormidium] sp. ETS-05	GCF_016446395.1	222819	Bacteria	Cyanobacteriota	Cyanophyceae	Oscillatoriales		Koinonema	[Phormidium] sp. ETS-05
Stanieria sp. NIES-3757	GCF_002355455.1	1807358	Bacteria	Cyanobacteriota	Cyanophyceae	Pleurocapsales	Dermocarpellaceae	Stanieria	Stanieria sp. NIES-3757
Pleurocapsa sp. PCC 7327	GCF_000317025.1	118163	Bacteria	Cyanobacteriota	Cyanophyceae	Pleurocapsales	Hyellaceae	Pleurocapsa	Pleurocapsa sp. PCC 7327
Kovacikia minuta	GCF_020091585.1	2875500	Bacteria	Cyanobacteriota	Cyanophyceae	Pseudanabaenales	Leptolyngbyaceae	Kovacikia	Kovacikia minuta
Leptolyngbya sp. NIES-3755	GCF_001548435.1	1752064	Bacteria	Cyanobacteriota	Cyanophyceae	Pseudanabaenales	Leptolyngbyaceae	Leptolyngbya	Leptolyngbya sp. NIES-3755
Thermoleptolyngbya sichuanensis	GCF_013177315.1	2885951	Bacteria	Cyanobacteriota	Cyanophyceae	Pseudanabaenales	Oculatellaceae	Thermoleptolyngbya	Thermoleptolyngbya sichuanensis
Halomicronema hongdechloris	GCF_002075285.3	1209493	Bacteria	Cyanobacteriota	Cyanophyceae	Pseudanabaenales	Prochlorotrichaceae	Halomicronema	Halomicronema hongdechloris
Pseudanabaena sp. ABRG5-3	GCF_003967015.1	685565	Bacteria	Cyanobacteriota	Cyanophyceae	Pseudanabaenales	Pseudanabaenaceae	Pseudanabaena	Pseudanabaena sp. ABRG5-3
Thermosynechococcus vestitus	GCF_003555505.1	146786	Bacteria	Cyanobacteriota	Cyanophyceae	Pseudanabaenales	Thermosynechococcaceae	Thermosynechococcus	Thermosynechococcus vestitus
Acaryochloris marina	GCF_000018105.1	155978	Bacteria	Cyanobacteriota	Cyanophyceae	Synechococcales	Acaryochloridaceae	Acaryochloris	Acaryochloris marina
Synechocystis sp. PCC 7339	GCF_019924095.1	2782213	Bacteria	Cyanobacteriota	Cyanophyceae	Synechococcales	Merismopediaceae	Synechocystis	Synechocystis sp. PCC 7339
Cyanobium gracile	GCF_000316515.1	59930	Bacteria	Cyanobacteriota	Cyanophyceae	Synechococcales	Prochlorococcaceae	Cyanobium	Cyanobium gracile
Parasynechococcus marenigrum	GCF_000195975.1	2881428	Bacteria	Cyanobacteriota	Cyanophyceae	Synechococcales	Prochlorococcaceae	Parasynechococcus	Parasynechococcus marenigrum
Prochlorococcus sp. MIT 0801	GCF_000757865.1	1501269	Bacteria	Cyanobacteriota	Cyanophyceae	Synechococcales	Prochlorococcaceae	Prochlorococcus	Prochlorococcus sp. MIT 0801
Dactylococcopsis salina	GCF_000317615.1	292566	Bacteria	Cyanobacteriota	Cyanophyceae	Synechococcales	Synechococcaceae	Dactylococcopsis	Dactylococcopsis salina
Synechococcus sp. PCC 6312	GCF_000316685.1	195253	Bacteria	Cyanobacteriota	Cyanophyceae	Synechococcales	Synechococcaceae	Synechococcus	Synechococcus sp. PCC 6312
Thermostichus lividus	GCF_002754935.1	33070	Bacteria	Cyanobacteriota	Cyanophyceae	Thermostichales	Thermostichaceae	Thermostichus	Thermostichus lividus
Deinococcus peraridilitoris	GCF_000317835.1	432329	Bacteria	Deinococcota	Deinococci	Deinococcales	Deinococcaceae	Deinococcus	Deinococcus peraridilitoris
Allomeiothermus silvanus	GCF_000092125.1	52022	Bacteria	Deinococcota	Deinococci	Thermales	Thermaceae	Allomeiothermus	Allomeiothermus silvanus
Marinithermus hydrothermalis	GCF_000195335.1	186192	Bacteria	Deinococcota	Deinococci	Thermales	Thermaceae	Marinithermus	Marinithermus hydrothermalis
Oceanithermus profundus	GCF_000183745.1	187137	Bacteria	Deinococcota	Deinococci	Thermales	Thermaceae	Oceanithermus	Oceanithermus profundus
Thermus caldilimi	GCF_004684245.1	2483360	Bacteria	Deinococcota	Deinococci	Thermales	Thermaceae	Thermus	Thermus caldilimi
Truepera radiovictrix	GCF_000092425.1	332249	Bacteria	Deinococcota	Deinococci	Trueperales	Trueperaceae	Truepera	Truepera radiovictrix
Izimaplasma bacterium HR1	GCF_000755705.1	1541959	Bacteria	Mycoplasmatota	Izimaplasma				Izimaplasma bacterium HR1
Acholeplasma oculi	GCA_000953195.1	35623	Bacteria	Mycoplasmatota	Mollicutes	Acholeplasmatales	Acholeplasmataceae	Acholeplasma	Acholeplasma oculi
Alteracholeplasma palmae	GCF_000968055.1	38986	Bacteria	Mycoplasmatota	Mollicutes	Acholeplasmatales	Acholeplasmataceae	Alteracholeplasma	Alteracholeplasma palmae
Paulownia witches'-broom phytoplasma	GCF_019396865.1	39647	Bacteria	Mycoplasmatota	Mollicutes	Acholeplasmatales	Acholeplasmataceae	Phytoplasma	Paulownia witches'-broom phytoplasma
Haploplasma axanthum	GCF_900660745.1	29552	Bacteria	Mycoplasmatota	Mollicutes	Acholeplasmatales	Acholeplasmataceae	Haploplasma	Haploplasma axanthum
Mariniplasma anaerobium	GCA_016865445.1	2735436	Bacteria	Mycoplasmatota	Mollicutes	Acholeplasmatales	Acholeplasmataceae	Mariniplasma	Mariniplasma anaerobium
Paracholeplasma brassicae	GCF_000967915.1	61635	Bacteria	Mycoplasmatota	Mollicutes	Acholeplasmatales	Acholeplasmataceae	Paracholeplasma	Paracholeplasma brassicae
Entomoplasma melaleucae	GCF_002804105.1	81459	Bacteria	Mycoplasmatota	Mollicutes	Entomoplasmatales	Entomoplasmataceae	Entomoplasma	Entomoplasma melaleucae
Mesoplasma syrphidae	GCF_002843565.1	225999	Bacteria	Mycoplasmatota	Mollicutes	Entomoplasmatales	Entomoplasmataceae	Mesoplasma	Mesoplasma syrphidae
Spiroplasma phoeniceum	GCF_003339775.1	47835	Bacteria	Mycoplasmatota	Mollicutes	Entomoplasmatales	Spiroplasmataceae	Spiroplasma	Spiroplasma phoeniceum
Hepatoplasma crinochetorum	GCF_000582535.1	295596	Bacteria	Mycoplasmatota	Mollicutes	Mycoplasmatales	Mycoplasmataceae	Hepatoplasma	Hepatoplasma crinochetorum
Mycoplasma haemofelis	GCA_000186985.3	29501	Bacteria	Mycoplasmatota	Mollicutes	Mycoplasmatales	Mycoplasmataceae	Mycoplasma	Mycoplasma haemofelis
Mycoplasmopsis fermentans	GCF_000186005.1	2115	Bacteria	Mycoplasmatota	Mollicutes	Mycoplasmatales	Mycoplasmataceae	Mycoplasmopsis	Mycoplasmopsis fermentans
Ureaplasma urealyticum	GCF_006777105.1	2130	Bacteria	Mycoplasmatota	Mollicutes	Mycoplasmatales	Mycoplasmataceae	Ureaplasma	Ureaplasma urealyticum
Malacoplasma iowae	GCF_009883755.1	2116	Bacteria	Mycoplasmatota		Mycoplasmoidales	Mycoplasmoidaceae	Malacoplasma	Malacoplasma iowae
Sphaerobacter thermophilus	GCF_000024985.1	2057	Bacteria	Thermomicrobiota	Thermomicrobia	Sphaerobacterales	Sphaerobacteraceae	Sphaerobacter	Sphaerobacter thermophilus
Thermomicrobium roseum	GCF_000021685.1	500	Bacteria	Thermomicrobiota	Thermomicrobia	Thermomicrobiales	Thermomicrobiaceae	Thermomicrobium	Thermomicrobium roseum
Caldimicrobium thiodismutans	GCF_001548275.1	1653476	Bacteria	Thermodesulfobacteria	Thermodesulfobacteria	Thermodesulfobacteriales	Thermodesulfobacteriaceae	Caldimicrobium	Caldimicrobium thiodismutans
Thermodesulfatator indicus	GCF_000217795.1	171695	Bacteria	Thermodesulfobacteria	Thermodesulfobacteria	Thermodesulfobacteriales	Thermodesulfobacteriaceae	Thermodesulfatator	Thermodesulfatator indicus
Thermodesulfobacterium sp. TA1	GCF_008630935.1	2234087	Bacteria	Thermodesulfobacteria	Thermodesulfobacteria	Thermodesulfobacteriales	Thermodesulfobacteriaceae	Thermodesulfobacterium	Thermodesulfobacterium sp. TA1
Thermosulfurimonas marina	GCF_012317585.1	2047767	Bacteria	Thermodesulfobacteria	Thermodesulfobacteria	Thermodesulfobacteriales	Thermodesulfobacteriaceae	Thermosulfurimonas	Thermosulfurimonas marina
Thermosulfuriphilus ammonigenes	GCF_011207455.1	1936021	Bacteria	Thermodesulfobacteria	Thermodesulfobacteria	Thermodesulfobacteriales	Thermodesulfobacteriaceae	Thermosulfuriphilus	Thermosulfuriphilus ammonigenes
Kosmotoga olearia	GCF_000023325.1	651457	Bacteria	Thermotogota	Thermotogae	Kosmotogales	Kosmotogaceae	Kosmotoga	Kosmotoga olearia
Mesotoga infera	GCF_900157305.1	1236046	Bacteria	Thermotogota	Thermotogae	Kosmotogales	Kosmotogaceae	Mesotoga	Mesotoga infera
Athalassotoga saccharophila	GCF_009936215.1	1441386	Bacteria	Thermotogota	Thermotogae	Mesoaciditogales	Mesoaciditogaceae	Athalassotoga	Athalassotoga saccharophila
Defluviitoga tunisiensis	GCF_000953715.1	1006576	Bacteria	Thermotogota	Thermotogae	Petrotogales	Petrotogaceae	Defluviitoga	Defluviitoga tunisiensis
Marinitoga sp. 1137	GCF_001941525.1	1545835	Bacteria	Thermotogota	Thermotogae	Petrotogales	Petrotogaceae	Marinitoga	Marinitoga sp. 1137
Petrotoga mobilis	GCF_000018605.1	69499	Bacteria	Thermotogota	Thermotogae	Petrotogales	Petrotogaceae	Petrotoga	Petrotoga mobilis
Tepiditoga spiralis	GCF_014701195.1	2108365	Bacteria	Thermotogota	Thermotogae	Petrotogales	Petrotogaceae	Tepiditoga	Tepiditoga spiralis
Fervidobacterium pennivorans	GCF_000235405.2	93466	Bacteria	Thermotogota	Thermotogae	Thermotogales	Fervidobacteriaceae	Fervidobacterium	Fervidobacterium pennivorans
Thermosipho melanesiensis	GCF_000016905.1	46541	Bacteria	Thermotogota	Thermotogae	Thermotogales	Fervidobacteriaceae	Thermosipho	Thermosipho melanesiensis
Pseudothermotoga hypogea	GCF_000816145.1	57487	Bacteria	Thermotogota	Thermotogae	Thermotogales	Thermotogaceae	Pseudothermotoga	Pseudothermotoga hypogea
Thermotoga profunda	GCF_000828675.1	1508420	Bacteria	Thermotogota	Thermotogae	Thermotogales	Thermotogaceae	Thermotoga	Thermotoga profunda
